# Supplementary material for: 1,3-Bis(3-tert-butyl-2-hy­droxy-5-meth­oxy­benz­yl)hexa­hydro­pyrimidin-5-ol monohydrate
Source: Acta Crystallogr Sect E Struct Rep Online. 2014 May 21;70(Pt 6):o687–8. doi: 10.1107/S1600536814010769 (PMC4051104; doi:10.1107/S1600536814010769)
Supplement: Supplementary file 1 [file e-70-0o687-sup1.cif]

##############################################################################
#                                                                            #
# This CIF contains the data in a paper accepted for publication in          #
# Acta Crystallographica Section E. It conforms to the requirements of       #
# Notes for Authors for Acta Crystallographica Section E, and has been       #
# peer reviewed under the auspices of the IUCr Commission on Journals.       #
#                                                                            #
# Full details of the Crystallographic Information File format               #
# are given in the paper "The Crystallographic Information File (CIF):       #
# a New Standard Archive File for Crystallography" by S. R. Hall, F. H.      #
# Allen and I. D. Brown [Acta Cryst. (1991), A47, 655-685].                  #
#                                                                            #
# The current version of the core CIF dictionary is obtainable from          #
# ftp://ftp.iucr.org/pub/cif_core.dic.                                       #
#                                                                            #
# Software is freely available for graphical display of the structure(s)     #
# in this CIF. For information consult the CIF software page                 #
# http://www.iucr.org/resources/cif/software.                                #
#                                                                            #
# This file may be used for bona fide research purposes within the           #
# scientific community so long as proper attribution is given to the journal # 
# article from which it was obtained.                                        #
#                                                                            #
##############################################################################
data_I
_audit_creation_method     SHELXL-2013
_database_code_depnum_ccdc_archive     'CCDC 1002201'
_chemical_name_systematic
;
1,3-Bis(3-<i>tert</i>-butyl-2-hydroxy-5-methoxybenzyl)hexahydropyrimidin-5-ol
monohydrate
;
_chemical_name_common     ?
_chemical_formula_moiety     'C28 H42 N2 O5, H2 O'
_chemical_formula_sum     'C28 H44 N2 O6'
_chemical_formula_iupac     'C28 H42 N2 O5, H2 O'
_chemical_formula_weight     504.65
_chemical_melting_point     ?
_shelx_space_group_comment
;
The symmetry employed for this shelxl refinement is uniquely defined
by the following loop, which should always be used as a source of
symmetry information in preference to the above space-group names.
They are only intended as comments.
;
_space_group_crystal_system     orthorhombic
_space_group_name_H-M_alt     'P n m a'
_space_group_name_Hall     '-P 2ac 2n'
loop_
    _space_group_symop_operation_xyz
    'x, y, z'
    '-x+1/2, -y, z+1/2'
    'x+1/2, -y+1/2, -z+1/2'
    '-x, y+1/2, -z'
    '-x, -y, -z'
    'x-1/2, y, -z-1/2'
    '-x-1/2, y-1/2, z-1/2'
    'x, -y-1/2, z'
_cell_length_a     8.2629(5)
_cell_length_b     33.093(3)
_cell_length_c     10.0877(6)
_cell_angle_alpha     90
_cell_angle_beta     90
_cell_angle_gamma     90
_cell_volume     2758.4(3)
_cell_formula_units_Z     4
_cell_measurement_reflns_used     25046
_cell_measurement_theta_min     1.9
_cell_measurement_theta_max     26.5
_cell_measurement_temperature     173(2)
_exptl_crystal_description     block
_exptl_crystal_colour     colourless
_exptl_crystal_size_max     0.250
_exptl_crystal_size_mid     0.230
_exptl_crystal_size_min     0.160
_exptl_crystal_density_diffrn     1.215
_exptl_crystal_density_meas     ?
_exptl_crystal_density_method     ?
_exptl_crystal_F_000     1096
_exptl_absorpt_coefficient_mu     0.085
_exptl_absorpt_correction_type     multi-scan
_exptl_absorpt_process_details     '(X-Area; Stoe & Cie, 2001)'
_shelx_estimated_absorpt_T_min     0.979
_shelx_estimated_absorpt_T_max     0.987
_exptl_absorpt_correction_T_min     0.975
_exptl_absorpt_correction_T_max     0.982
_exptl_special_details
;
;
_diffrn_ambient_temperature     173(2)
_diffrn_radiation_type     MoK\a
_diffrn_radiation_wavelength     0.71073
_diffrn_measurement_device_type     'STOE IPDS II two-circle-diffractometer'
_diffrn_measurement_method     \w
_diffrn_detector_area_resol_mean     ?
_diffrn_reflns_number     22328
_diffrn_reflns_av_R_equivalents     0.1086
_diffrn_reflns_theta_min     2.111
_diffrn_reflns_theta_max     25.024
_diffrn_reflns_theta_full     25.000
_diffrn_measured_fraction_theta_max     0.999
_diffrn_measured_fraction_theta_full     0.998
_diffrn_reflns_limit_h_min     -9
_diffrn_reflns_limit_h_max     9
_diffrn_reflns_limit_k_min     -38
_diffrn_reflns_limit_k_max     39
_diffrn_reflns_limit_l_min     -11
_diffrn_reflns_limit_l_max     12
_refine_special_details
;
;
_reflns_number_total     2464
_reflns_number_gt     2228
_reflns_threshold_expression     'I > 2\s(I)'
_refine_ls_structure_factor_coef     Fsqd
_refine_ls_matrix_type     full
_refine_ls_R_factor_all     0.0806
_refine_ls_R_factor_gt     0.0748
_refine_ls_wR_factor_gt     0.1374
_refine_ls_wR_factor_ref     0.1403
_refine_ls_goodness_of_fit_ref     1.173
_refine_ls_restrained_S_all     1.173
_refine_ls_number_reflns     2464
_refine_ls_number_parameters     179
_refine_ls_number_restraints     0
_refine_ls_hydrogen_treatment     mixed
_refine_ls_weighting_scheme     calc
_refine_ls_weighting_details
              'w=1/[\s^2^(Fo^2^)+(0.0336P)^2^+2.7349P] where P=(Fo^2^+2Fc^2^)/3'
_atom_sites_solution_hydrogens     mixed
_atom_sites_solution_primary     ?
_atom_sites_solution_secondary     ?
_refine_ls_shift/su_max     0.009
_refine_ls_shift/su_mean     0.000
_refine_diff_density_max     0.261
_refine_diff_density_min     -0.307
_refine_ls_extinction_method     none
_refine_ls_extinction_coef     .
loop_
    _atom_type_symbol
    _atom_type_description
    _atom_type_scat_dispersion_real
    _atom_type_scat_dispersion_imag
    _atom_type_scat_source
    'C' 'C' 0.0033 0.0016
                         'International Tables Vol C Tables 4.2.6.8 and 6.1.1.4'
    'H' 'H' 0.0000 0.0000
                         'International Tables Vol C Tables 4.2.6.8 and 6.1.1.4'
    'N' 'N' 0.0061 0.0033
                         'International Tables Vol C Tables 4.2.6.8 and 6.1.1.4'
    'O' 'O' 0.0106 0.0060
                         'International Tables Vol C Tables 4.2.6.8 and 6.1.1.4'
_computing_data_collection     'X-Area (Stoe & Cie, 2001)'
_computing_cell_refinement     'X-Area (Stoe & Cie, 2001)'
_computing_data_reduction     'X-Area (Stoe & Cie, 2001)'
_computing_structure_solution     'SHELXS2013 (Sheldrick, 2008)'
_computing_structure_refinement     'SHELXL2013 (Sheldrick, 2008)'
_computing_molecular_graphics
      'XP in SHELXTL (Sheldrick, 2008) and Mercury (Macrae <i>et al.</i>, 2008)'
_computing_publication_material     'SHELXL2013  (Sheldrick, 2008)'
loop_
    _atom_site_type_symbol
    _atom_site_label
    _atom_site_fract_x
    _atom_site_fract_y
    _atom_site_fract_z
    _atom_site_U_iso_or_equiv
    _atom_site_adp_type
    _atom_site_calc_flag
    _atom_site_occupancy
    _atom_site_disorder_assembly
    _atom_site_disorder_group
    O O1 0.4835(2) 0.17942(5) 0.52432(17) 0.0322(4) Uani d 1 . .
    H H1 0.405(4) 0.1990(10) 0.546(3) 0.064(10) Uiso d 1 . .
    O O2 0.1840(2) 0.03093(5) 0.5809(2) 0.0503(6) Uani d 1 . .
    O O3 -0.0101(4) 0.2500 0.3032(3) 0.0390(10) Uani d 0.836(8) A 1
    H H3 -0.109(8) 0.2500 0.338(6) 0.059 Uiso d 0.836(8) A 1
    O O3' 0.253(2) 0.2500 0.3421(19) 0.058(6) Uiso d 0.164(8) A 2
    H H3' 0.2334 0.2500 0.2606 0.087 Uiso d 0.164(8) A 2
    N N1 0.2068(2) 0.21393(5) 0.60143(18) 0.0261(4) Uani d 1 . .
    C C1 0.1795(4) 0.2500 0.6823(3) 0.0264(7) Uani d 1 . .
    H H1A 0.2544 0.2500 0.7589 0.032 Uiso calc 1 . .
    H H1B 0.0672 0.2500 0.7165 0.032 Uiso calc 1 . .
    C C2 0.1058(4) 0.2500 0.4066(3) 0.0310(7) Uani d 1 . .
    H H2 0.2162 0.2500 0.3659 0.037 Uiso calc 0.836(8) A 1
    H H2' 0.0174 0.2500 0.3389 0.037 Uiso calc 0.164(8) A 2
    C C3 0.0894(3) 0.21229(6) 0.4924(2) 0.0302(5) Uani d 1 . .
    H H3A -0.0217 0.2106 0.5287 0.036 Uiso calc 1 . .
    H H3B 0.1090 0.1879 0.4379 0.036 Uiso calc 1 . .
    C C4 0.2008(3) 0.17720(6) 0.6846(2) 0.0301(5) Uani d 1 . .
    H H4A 0.0874 0.1721 0.7114 0.036 Uiso calc 1 . .
    H H4B 0.2649 0.1818 0.7662 0.036 Uiso calc 1 . .
    C C5 0.2659(3) 0.14019(6) 0.6138(2) 0.0267(5) Uani d 1 . .
    C C6 0.4081(3) 0.14241(6) 0.5402(2) 0.0269(5) Uani d 1 . .
    C C7 0.4776(3) 0.10750(6) 0.4830(2) 0.0272(5) Uani d 1 . .
    C C8 0.3949(3) 0.07128(7) 0.5020(2) 0.0322(5) Uani d 1 . .
    H H8 0.4383 0.0472 0.4648 0.039 Uiso calc 1 . .
    C C9 0.2515(3) 0.06899(7) 0.5731(3) 0.0339(6) Uani d 1 . .
    C C10 0.1861(3) 0.10328(7) 0.6299(2) 0.0301(5) Uani d 1 . .
    H H10 0.0884 0.1018 0.6793 0.036 Uiso calc 1 . .
    C C11 0.6395(3) 0.10903(7) 0.4079(2) 0.0302(5) Uani d 1 . .
    C C12 0.6259(3) 0.13624(8) 0.2851(2) 0.0386(6) Uani d 1 . .
    H H12A 0.7300 0.1368 0.2385 0.058 Uiso calc 1 . .
    H H12B 0.5970 0.1637 0.3126 0.058 Uiso calc 1 . .
    H H12C 0.5422 0.1256 0.2258 0.058 Uiso calc 1 . .
    C C13 0.7719(3) 0.12506(8) 0.5006(2) 0.0375(6) Uani d 1 . .
    H H13A 0.8751 0.1261 0.4530 0.056 Uiso calc 1 . .
    H H13B 0.7822 0.1071 0.5774 0.056 Uiso calc 1 . .
    H H13C 0.7429 0.1523 0.5309 0.056 Uiso calc 1 . .
    C C14 0.6927(3) 0.06718(8) 0.3597(3) 0.0463(7) Uani d 1 . .
    H H14A 0.7957 0.0695 0.3122 0.070 Uiso calc 1 . .
    H H14B 0.6102 0.0561 0.3001 0.070 Uiso calc 1 . .
    H H14C 0.7062 0.0492 0.4360 0.070 Uiso calc 1 . .
    C C15 0.0445(4) 0.02625(8) 0.6617(4) 0.0574(9) Uani d 1 . .
    H H15A 0.0090 -0.0020 0.6594 0.086 Uiso calc 1 . .
    H H15B -0.0423 0.0437 0.6284 0.086 Uiso calc 1 . .
    H H15C 0.0707 0.0339 0.7531 0.086 Uiso calc 1 . .
    O O1W -0.3119(4) 0.2500 0.4322(3) 0.0694(9) Uani d 1 . .
    H H1W -0.3666 0.2706 0.4510 0.104 Uiso d 1 . .
loop_
    _atom_site_aniso_label
    _atom_site_aniso_U_11
    _atom_site_aniso_U_22
    _atom_site_aniso_U_33
    _atom_site_aniso_U_12
    _atom_site_aniso_U_13
    _atom_site_aniso_U_23
    O1 0.0300(9) 0.0264(8) 0.0403(9) -0.0030(7) 0.0049(8) 0.0005(7)
    O2 0.0512(12) 0.0248(9) 0.0750(14) -0.0087(8) 0.0206(11) -0.0029(9)
    O3 0.0355(19) 0.0515(19) 0.0301(17) 0.000 -0.0060(14) 0.000
    N1 0.0302(10) 0.0222(9) 0.0261(10) 0.0024(7) 0.0019(8) -0.0003(7)
    C1 0.0272(17) 0.0238(15) 0.0281(17) 0.000 0.0024(14) 0.000
    C2 0.0301(18) 0.0344(17) 0.0287(17) 0.000 -0.0030(15) 0.000
    C3 0.0318(13) 0.0288(12) 0.0300(12) -0.0011(9) -0.0027(10) -0.0029(9)
    C4 0.0338(13) 0.0271(12) 0.0294(12) 0.0022(9) 0.0058(10) 0.0028(9)
    C5 0.0265(12) 0.0273(11) 0.0261(11) 0.0029(9) -0.0001(9) 0.0029(9)
    C6 0.0253(11) 0.0270(11) 0.0283(12) -0.0008(9) -0.0029(10) 0.0025(9)
    C7 0.0253(12) 0.0298(11) 0.0263(11) 0.0029(9) -0.0035(10) 0.0002(9)
    C8 0.0352(13) 0.0258(11) 0.0356(13) 0.0035(9) 0.0011(11) -0.0018(9)
    C9 0.0360(13) 0.0234(11) 0.0421(14) -0.0026(10) -0.0004(12) 0.0026(10)
    C10 0.0265(12) 0.0300(12) 0.0337(13) 0.0000(9) 0.0027(10) 0.0044(9)
    C11 0.0269(12) 0.0349(12) 0.0290(12) 0.0031(10) 0.0010(10) -0.0020(10)
    C12 0.0331(14) 0.0535(15) 0.0292(13) 0.0014(11) 0.0031(11) 0.0023(11)
    C13 0.0243(12) 0.0557(15) 0.0324(13) 0.0027(11) -0.0006(10) -0.0006(11)
    C14 0.0408(16) 0.0419(14) 0.0563(17) 0.0058(12) 0.0137(14) -0.0075(13)
    C15 0.0542(18) 0.0335(14) 0.085(2) -0.0102(13) 0.0229(17) 0.0044(14)
    O1W 0.0420(18) 0.096(3) 0.070(2) 0.000 0.0107(17) 0.000
_geom_special_details
;
All e.s.d.'s (except the e.s.d. in the dihedral angle between two l.s. planes)
are estimated using the full covariance matrix. The cell e.s.d.'s are taken
into account individually in the estimation of e.s.d.'s in distances, angles
and torsion angles; correlations between e.s.d.'s in cell parameters are only
used when they are defined by crystal symmetry. An approximate (isotropic)
treatment of cell e.s.d.'s is used for estimating e.s.d.'s involving l.s.
planes.
;
loop_
    _geom_bond_atom_site_label_1
    _geom_bond_atom_site_label_2
    _geom_bond_site_symmetry_2
    _geom_bond_distance
    _geom_bond_publ_flag
    O1 C6 . 1.383(3) ?
    O1 H1 . 0.94(3) ?
    O2 C9 . 1.380(3) ?
    O2 C15 . 1.420(3) ?
    O3 C2 . 1.417(4) ?
    O3 H3 . 0.89(6) ?
    O3' C2 . 1.378(19) ?
    O3' H3' . 0.8375 ?
    N1 C1 . 1.463(2) ?
    N1 C3 . 1.468(3) ?
    N1 C4 . 1.478(3) ?
    C1 N1 8_565 1.463(2) ?
    C1 H1A . 0.9900 ?
    C1 H1B . 0.9900 ?
    C2 C3 8_565 1.525(3) ?
    C2 C3 . 1.525(3) ?
    C2 H2 . 1.0000 ?
    C2 H2' . 1.0000 ?
    C3 H3A . 0.9900 ?
    C3 H3B . 0.9900 ?
    C4 C5 . 1.516(3) ?
    C4 H4A . 0.9900 ?
    C4 H4B . 0.9900 ?
    C5 C6 . 1.392(3) ?
    C5 C10 . 1.397(3) ?
    C6 C7 . 1.413(3) ?
    C7 C8 . 1.393(3) ?
    C7 C11 . 1.538(3) ?
    C8 C9 . 1.388(3) ?
    C8 H8 . 0.9500 ?
    C9 C10 . 1.381(3) ?
    C10 H10 . 0.9500 ?
    C11 C14 . 1.532(3) ?
    C11 C13 . 1.534(3) ?
    C11 C12 . 1.536(3) ?
    C12 H12A . 0.9800 ?
    C12 H12B . 0.9800 ?
    C12 H12C . 0.9800 ?
    C13 H13A . 0.9800 ?
    C13 H13B . 0.9800 ?
    C13 H13C . 0.9800 ?
    C14 H14A . 0.9800 ?
    C14 H14B . 0.9800 ?
    C14 H14C . 0.9800 ?
    C15 H15A . 0.9800 ?
    C15 H15B . 0.9800 ?
    C15 H15C . 0.9800 ?
    O1W H1W . 0.8401 ?
loop_
    _geom_angle_atom_site_label_1
    _geom_angle_atom_site_label_2
    _geom_angle_atom_site_label_3
    _geom_angle_site_symmetry_1
    _geom_angle_site_symmetry_3
    _geom_angle
    _geom_angle_publ_flag
    C6 O1 H1 . . 106(2) ?
    C9 O2 C15 . . 117.4(2) ?
    C2 O3 H3 . . 109(4) ?
    C2 O3' H3' . . 107.1 ?
    C1 N1 C3 . . 110.24(19) ?
    C1 N1 C4 . . 110.44(18) ?
    C3 N1 C4 . . 111.89(17) ?
    N1 C1 N1 . 8_565 109.3(2) ?
    N1 C1 H1A . . 109.8 ?
    N1 C1 H1A 8_565 . 109.8 ?
    N1 C1 H1B . . 109.8 ?
    N1 C1 H1B 8_565 . 109.8 ?
    H1A C1 H1B . . 108.3 ?
    O3' C2 C3 . 8_565 110.3(4) ?
    O3 C2 C3 . 8_565 110.95(19) ?
    O3' C2 C3 . . 110.3(4) ?
    O3 C2 C3 . . 110.95(19) ?
    C3 C2 C3 8_565 . 109.9(3) ?
    O3 C2 H2 . . 108.3 ?
    C3 C2 H2 8_565 . 108.3 ?
    C3 C2 H2 . . 108.3 ?
    O3' C2 H2' . . 108.8 ?
    C3 C2 H2' 8_565 . 108.8 ?
    C3 C2 H2' . . 108.8 ?
    N1 C3 C2 . . 109.6(2) ?
    N1 C3 H3A . . 109.7 ?
    C2 C3 H3A . . 109.7 ?
    N1 C3 H3B . . 109.7 ?
    C2 C3 H3B . . 109.7 ?
    H3A C3 H3B . . 108.2 ?
    N1 C4 C5 . . 112.64(18) ?
    N1 C4 H4A . . 109.1 ?
    C5 C4 H4A . . 109.1 ?
    N1 C4 H4B . . 109.1 ?
    C5 C4 H4B . . 109.1 ?
    H4A C4 H4B . . 107.8 ?
    C6 C5 C10 . . 120.4(2) ?
    C6 C5 C4 . . 120.53(19) ?
    C10 C5 C4 . . 118.9(2) ?
    O1 C6 C5 . . 119.23(19) ?
    O1 C6 C7 . . 119.6(2) ?
    C5 C6 C7 . . 121.2(2) ?
    C8 C7 C6 . . 116.6(2) ?
    C8 C7 C11 . . 121.5(2) ?
    C6 C7 C11 . . 121.83(19) ?
    C9 C8 C7 . . 122.5(2) ?
    C9 C8 H8 . . 118.8 ?
    C7 C8 H8 . . 118.8 ?
    O2 C9 C10 . . 124.6(2) ?
    O2 C9 C8 . . 115.1(2) ?
    C10 C9 C8 . . 120.2(2) ?
    C9 C10 C5 . . 119.0(2) ?
    C9 C10 H10 . . 120.5 ?
    C5 C10 H10 . . 120.5 ?
    C14 C11 C13 . . 107.6(2) ?
    C14 C11 C12 . . 107.2(2) ?
    C13 C11 C12 . . 110.0(2) ?
    C14 C11 C7 . . 112.09(19) ?
    C13 C11 C7 . . 109.33(19) ?
    C12 C11 C7 . . 110.68(19) ?
    C11 C12 H12A . . 109.5 ?
    C11 C12 H12B . . 109.5 ?
    H12A C12 H12B . . 109.5 ?
    C11 C12 H12C . . 109.5 ?
    H12A C12 H12C . . 109.5 ?
    H12B C12 H12C . . 109.5 ?
    C11 C13 H13A . . 109.5 ?
    C11 C13 H13B . . 109.5 ?
    H13A C13 H13B . . 109.5 ?
    C11 C13 H13C . . 109.5 ?
    H13A C13 H13C . . 109.5 ?
    H13B C13 H13C . . 109.5 ?
    C11 C14 H14A . . 109.5 ?
    C11 C14 H14B . . 109.5 ?
    H14A C14 H14B . . 109.5 ?
    C11 C14 H14C . . 109.5 ?
    H14A C14 H14C . . 109.5 ?
    H14B C14 H14C . . 109.5 ?
    O2 C15 H15A . . 109.5 ?
    O2 C15 H15B . . 109.5 ?
    H15A C15 H15B . . 109.5 ?
    O2 C15 H15C . . 109.5 ?
    H15A C15 H15C . . 109.5 ?
    H15B C15 H15C . . 109.5 ?
loop_
    _geom_torsion_atom_site_label_1
    _geom_torsion_atom_site_label_2
    _geom_torsion_atom_site_label_3
    _geom_torsion_atom_site_label_4
    _geom_torsion_site_symmetry_1
    _geom_torsion_site_symmetry_2
    _geom_torsion_site_symmetry_3
    _geom_torsion_site_symmetry_4
    _geom_torsion
    _geom_torsion_publ_flag
    C3 N1 C1 N1 . . . 8_565 -63.1(3) ?
    C4 N1 C1 N1 . . . 8_565 172.70(17) ?
    C1 N1 C3 C2 . . . . 59.1(3) ?
    C4 N1 C3 C2 . . . . -177.6(2) ?
    O3' C2 C3 N1 . . . . 67.0(8) ?
    O3 C2 C3 N1 . . . . -177.8(2) ?
    C3 C2 C3 N1 8_565 . . . -54.8(3) ?
    C1 N1 C4 C5 . . . . -166.7(2) ?
    C3 N1 C4 C5 . . . . 70.1(2) ?
    N1 C4 C5 C6 . . . . 44.2(3) ?
    N1 C4 C5 C10 . . . . -139.5(2) ?
    C10 C5 C6 O1 . . . . 179.2(2) ?
    C4 C5 C6 O1 . . . . -4.6(3) ?
    C10 C5 C6 C7 . . . . -1.7(3) ?
    C4 C5 C6 C7 . . . . 174.6(2) ?
    O1 C6 C7 C8 . . . . -179.5(2) ?
    C5 C6 C7 C8 . . . . 1.3(3) ?
    O1 C6 C7 C11 . . . . 2.6(3) ?
    C5 C6 C7 C11 . . . . -176.6(2) ?
    C6 C7 C8 C9 . . . . 0.0(3) ?
    C11 C7 C8 C9 . . . . 177.8(2) ?
    C15 O2 C9 C10 . . . . -5.2(4) ?
    C15 O2 C9 C8 . . . . 174.9(2) ?
    C7 C8 C9 O2 . . . . 179.1(2) ?
    C7 C8 C9 C10 . . . . -0.9(4) ?
    O2 C9 C10 C5 . . . . -179.5(2) ?
    C8 C9 C10 C5 . . . . 0.5(4) ?
    C6 C5 C10 C9 . . . . 0.7(3) ?
    C4 C5 C10 C9 . . . . -175.5(2) ?
    C8 C7 C11 C14 . . . . 0.1(3) ?
    C6 C7 C11 C14 . . . . 177.9(2) ?
    C8 C7 C11 C13 . . . . -119.1(2) ?
    C6 C7 C11 C13 . . . . 58.7(3) ?
    C8 C7 C11 C12 . . . . 119.7(2) ?
    C6 C7 C11 C12 . . . . -62.6(3) ?
loop_
    _geom_hbond_atom_site_label_D
    _geom_hbond_atom_site_label_H
    _geom_hbond_atom_site_label_A
    _geom_hbond_site_symmetry_A
    _geom_hbond_distance_DH
    _geom_hbond_distance_HA
    _geom_hbond_distance_DA
    _geom_hbond_angle_DHA
    O1 H1 N1 . 0.94(3) 1.80(3) 2.671(2) 153(3)
    O3 H3 O1W . 0.89(6) 1.93(6) 2.813(4) 174(5)
    O1W H1W O1 8_465 0.84 2.19 3.029(2) 172.6
_shelx_hkl_checksum     67038
_shelx_hkl_file
;
  -9  -5  -1    7.76   11.71   0
  -9  -5   0    4.58   12.89   0
  -8  -5   0   10.95   11.38   0
  -8  -5   1   26.15   13.19   0
  -8  -5  16    6.60   11.14   0
  -8  -4 -12    1.48    7.78   0
  -8  -3 -19    3.65    6.75   0
  -8  -2 -23    6.92    6.76   0
  -7  -4 -11    2.10    7.14   0
  -7  -4  24   45.27    8.56   0
  -7  -3 -18   11.29    6.20   0
  -7  -2 -23   32.99    5.83   0
  -7  -1 -26   34.34    7.33   0
  -6  -4  -9    8.46    7.18   0
  -6  -4  22   72.40    9.79   0
  -6  -3 -16  359.19   10.07   0
  -6  -2 -21    0.42    5.96   0
  -6  -1 -25   28.56    6.17   0
  -6   0 -28   18.50    6.14   0
  -6   1 -31    3.25    5.15   0
  -5  -4  -4   76.22   10.25   0
  -5  -4  18   18.16    7.73   0
  -5  -3 -14 1595.10   17.97   0
  -5  -3  26  275.86    9.86   0
  -5  -2 -19   -0.85    5.34   0
  -5  -1 -23   79.70    6.46   0
  -5   0 -27   -0.09    4.51   0
  -5   1 -29   87.51    7.14   0
  -5   2 -32    4.12    5.11   0
  -5   3 -33    2.44    6.65   0
  -4  -4   8  106.38   12.18   0
  -4  -3  22    1.18    6.02   0
  -4  -2 -16  154.32    7.04   0
  -4  -2  28   19.23    6.36   0
  -4  -1 -21   69.00    5.43   0
  -4  -1  33   11.52    5.79   0
  -4   1 -27  125.21    7.03   0
  -4   2 -30    2.29    4.78   0
  -4   3 -32   44.26    5.69   0
  -4   4 -33   48.42    6.99   0
  -3  -3  -2  284.38   18.19   0
  -3  -3  15    7.60    5.79   0
  -3  -2 -12    2.53    5.01   0
  -3  -2  24    4.93    5.25   0
  -3  -1  29   23.52    6.12   0
  -3   0  33    5.02    5.63   0
  -3   1 -25   16.31    4.92   0
  -3   2 -27  488.80   10.46   0
  -3   3 -29  278.30    8.34   0
  -3   4 -31   16.36    5.07   0
  -3   5 -32   69.52    7.25   0
  -3   6 -33    5.43    6.31   0
  -2  -2  17 1180.56   14.73   0
  -2  -1  24   21.92    5.51   0
  -2   0  29    0.67    5.77   0
  -2   1 -21    5.00    5.02   0
  -2   1  33   13.84    6.28   0
  -2   2 -24  176.80    6.63   0
  -2   2  36   10.13    6.13   0
  -2   3 -26    3.48    5.45   0
  -2   3  38   46.33    7.16   0
  -2   4 -28  947.13   12.91   0
  -2   5 -29   97.73    6.90   0
  -2   6 -30   10.15    5.85   0
  -2   7 -31    3.08    6.24   0
  -1  -1  16 1501.81   18.40   0
  -1   0  23    2.36    4.36   0
  -1   1 -16 1528.74   17.68   0
  -1   1  28  324.05    9.31   0
  -1   2  31   12.19    4.81   0
  -1   3 -22   10.13    5.52   0
  -1   3  34    5.83    5.94   0
  -1   4 -24   31.10    5.88   0
  -1   4  36   11.99    6.18   0
  -1   6 -27   30.20    5.11   0
  -1   8 -28   30.76    6.71   0
   0   0  11   84.07   11.47   0
   0   0  12  595.66   12.79   0
   0   1  20    3.38    3.97   0
   0   1  21  678.00   10.38   0
   0   2  25    4.74    5.57   0
   0   3  29    2.96    5.54   0
   0   4 -19    1.08    5.30   0
   0   4  31   -0.08    5.54   0
   0   5 -21  119.23    6.95   0
   0   5  33   11.95    5.85   0
   0   6 -22    2.56    5.17   0
   0   6  34    1.14    6.07   0
   0   7 -23   38.06    6.45   0
   1   2  14   70.91    6.68   0
   1   2  15   31.99    5.75   0
   1   3  20   17.18    4.79   0
   1   3  21   24.34    5.70   0
   1   4 -12  649.02   13.03   0
   1   4  24   21.93    5.64   0
   1   5  26   17.16    4.78   0
   1   5  27   33.30    5.99   0
   1   6 -16  235.96    8.83   0
   1   6  28    0.76    5.64   0
   1   7 -17   93.50    7.88   0
   1   7  29   29.28    6.43   0
   1   8  30    3.42    6.27   0
   2   4   3 1647.45   34.68   0
   2   4   4  189.57   13.58   0
   2   4   5  420.86   15.08   0
   2   4   6  217.37   10.98   0
   2   4   7  251.78   10.81   0
   2   4   8  458.55   12.49   0
   2   4   9   87.92    7.28   0
   2   5  15  133.66    6.66   0
   2   5  16   13.02    5.63   0
   2   6  19    3.20    4.93   0
   2   7  20    3.98    5.52   0
   2   7  21  116.85    6.82   0
   2   8  21   45.45    6.27   0
   2   8  22   13.29    6.07   0
   2   9  22   14.31    6.65   0
   2  10  21    0.54    6.62   0
   2  10  22   39.19    8.40   0
  -9  -5   1    9.12   13.48   0
  -9  -4 -12   36.87    9.19   0
  -8  -5   2    1.54   13.06   0
  -8  -4 -11   69.53   10.06   0
  -8  -3 -18   62.62    8.08   0
  -7  -5  14    2.48    9.73   0
  -7  -4 -10    7.32    8.06   0
  -7  -4  25   25.67    8.31   0
  -7  -3 -17    0.46    5.78   0
  -7  -2 -22   85.85    7.58   0
  -6  -4  -8    0.17    7.00   0
  -6  -4  23    8.74    8.51   0
  -6  -3 -15   28.33    7.10   0
  -6  -3  29    4.50    6.96   0
  -6  -1 -24   -1.42    5.84   0
  -6   1 -30   13.65    6.34   0
  -5  -4  -3    6.66   10.01   0
  -5  -4  19  271.76   11.08   0
  -5  -3 -13  164.05    8.41   0
  -5  -3  27   -1.95    7.04   0
  -5  -2  32    1.52    6.62   0
  -5   0 -26    6.81    5.54   0
  -5   2 -31   12.10    5.27   0
  -4  -4   9   81.01   11.04   0
  -4  -3  -9   53.34    5.99   0
  -4  -3  23   63.28    7.09   0
  -4  -2  29   -4.54    6.10   0
  -4  -1 -20    5.48    5.37   0
  -4  -1  34    0.77    5.94   0
  -4   0 -24   10.64    4.85   0
  -4   2 -29    3.03    4.65   0
  -4   3 -31    3.85    5.18   0
  -4   4 -32    5.29    6.23   0
  -3  -3  16  122.35    7.03   0
  -3  -2 -11   61.20    6.32   0
  -3  -2  25    7.19    5.23   0
  -3  -1 -17  222.90    7.53   0
  -3  -1  30   24.81    5.78   0
  -3   0 -21    2.99    4.20   0
  -3   0  34    6.26    6.08   0
  -3   1 -24    7.35    4.56   0
  -3   1  37   10.16    5.29   0
  -3   2 -26   75.41    6.54   0
  -3   3 -28    9.75    6.29   0
  -3   4 -30   21.35    6.22   0
  -3   5 -31   17.95    6.43   0
  -3   6 -32   13.72    6.38   0
  -2  -2  -4  698.59   20.98   0
  -2  -2  18  326.44    9.34   0
  -2  -1 -12   62.32    7.11   0
  -2  -1  25   69.75    6.14   0
  -2   0 -17  591.81   10.23   0
  -2   0  30  165.09    6.98   0
  -2   1 -20   93.95    6.32   0
  -2   1  34   20.38    6.10   0
  -2   2 -23  210.95    7.63   0
  -2   3 -25  118.79    6.39   0
  -2   4 -27  118.31    7.37   0
  -2   7 -30    2.32    5.96   0
  -1  -1  17   50.08    8.61   0
  -1   0 -11    3.69    6.02   0
  -1   0  24    0.61    4.30   0
  -1   1  29  219.31    8.04   0
  -1   2 -19   66.80    5.16   0
  -1   2  32   -6.21    4.45   0
  -1   3  35   13.96    6.17   0
  -1   4  37   -0.10    6.22   0
  -1   5 -25    3.99    5.92   0
  -1   6 -26    6.81    5.64   0
  -1   7 -27    7.40    5.76   0
  -1   8 -27   18.61    6.35   0
  -1   9 -27   22.00    7.52   0
   0   0  13   50.19    8.37   0
   0   0  14 2147.72   19.96   0
   0   1  22   35.70    6.04   0
   0   2 -13   -9.62    6.24   0
   0   2  26   45.04    5.02   0
   0   3 -16   -6.59    5.83   0
   0   3  30    4.65    5.67   0
   0   4  32   25.03    5.84   0
   0   5 -20   -0.36    5.13   0
   0   5  34    4.42    6.12   0
   0   6  35    0.44    6.06   0
   0   8 -23   -2.27    5.77   0
   0   9 -23  109.54    8.01   0
   0  10 -23   -1.80    6.61   0
   1   2  16   87.97    6.52   0
   1   3  -8    3.38    6.37   0
   1   3  22    6.84    5.40   0
   1   4  25    6.84    5.48   0
   1   5 -14    0.00    4.99   0
   1   5  28   75.69    6.26   0
   1   6  29   34.17    6.25   0
   1   7  30    8.33    5.76   0
   1   8 -17    4.73    6.29   0
   1   9 -17   44.28    8.96   0
   1  10 -17    8.78    7.45   0
   1  11 -16    1.87    8.28   0
   2   4   2  407.49   24.22   0
   2   4  10  166.91    8.51   0
   2   4  11    3.46    5.64   0
   2   5  -2  740.72   32.54   0
   2   5  17    3.94    4.65   0
   2   6  20    5.64    5.38   0
   2   7  22   33.97    6.32   0
   2   8  23   20.23    5.82   0
   2   9  23   20.04    6.46   0
   2   9  24   10.41    7.52   0
   2  10  -8   14.17    9.72   0
  -9  -5   2    3.45   14.74   0
  -9  -4 -11   -2.47    8.06   0
  -8  -5   3   19.12   14.41   0
  -8  -5  17    2.69   10.43   0
  -8  -3 -17  231.02   11.61   0
  -8  -2 -22   11.81    7.00   0
  -7  -5  15  194.23   13.86   0
  -7  -3 -16   45.23    7.53   0
  -7  -2 -21    6.50    6.47   0
  -7  -1 -25    5.07    6.43   0
  -7   0 -28   -1.29    5.37   0
  -6  -4  -7   17.63    7.46   0
  -6  -3  30   11.29    6.78   0
  -6  -2 -20    8.68    5.52   0
  -6   0 -27   95.20    6.58   0
  -6   1 -29    1.03    6.22   0
  -6   2 -31   19.33    6.71   0
  -5  -4  20    2.12    6.65   0
  -5  -3 -12   16.25    6.56   0
  -5  -3  28  184.99    9.43   0
  -5  -2 -18  123.80    6.87   0
  -5  -2  33   26.02    7.22   0
  -5  -1 -22    3.97    5.65   0
  -5   0 -25    2.49    5.59   0
  -5   1 -28    6.17    4.81   0
  -5   2 -30    1.74    6.07   0
  -5   3 -32    0.06    5.03   0
  -4  -4  10  337.54   14.41   0
  -4  -4  11  344.48   14.09   0
  -4  -3  -8   10.55    5.68   0
  -4  -3  24    4.92    5.47   0
  -4  -2 -15    2.91    5.00   0
  -4  -2  30    3.58    6.12   0
  -4  -1  35   -3.38    6.30   0
  -4   0 -23    0.73    5.35   0
  -4   1 -26   43.82    4.97   0
  -4   2 -28   11.59    5.76   0
  -4   3 -30    3.71    6.26   0
  -4   5 -33   24.50    5.99   0
  -3  -3  17   29.12    5.35   0
  -3  -2  26   68.80    6.46   0
  -3  -1 -16  301.46    8.73   0
  -3  -1  31   16.66    5.89   0
  -3   0 -20   -3.46    5.42   0
  -3   0  35    0.09    6.13   0
  -3   1 -23   36.48    5.80   0
  -3   1  38   77.60    7.40   0
  -3   4 -29   15.69    6.15   0
  -2  -2  19   14.95    5.59   0
  -2  -1 -11    2.59    5.71   0
  -2  -1  26   11.71    4.71   0
  -2   0 -16   61.10    6.55   0
  -2   0  31  100.44    6.60   0
  -2   1  35   -1.20    5.98   0
  -2   2  37    0.33    4.83   0
  -2   5 -28   56.02    5.42   0
  -2   6 -29    1.34    4.80   0
  -1  -1  18  171.41    6.68   0
  -1  -1  19  192.77    7.78   0
  -1   0  25   -0.52    4.11   0
  -1   0  26    1.97    5.21   0
  -1   1 -15 1997.07   18.79   0
  -1   1  30   14.94    5.72   0
  -1   2 -18   71.62    6.54   0
  -1   2  33    4.43    4.79   0
  -1   3 -21   19.06    4.63   0
  -1   3  36    3.27    6.30   0
  -1   4 -23  174.77    6.62   0
  -1   5 -24  146.70    7.44   0
  -1   6 -25   -1.69    5.32   0
  -1   7 -26   30.58    6.24   0
   0   0  15  135.26    9.80   0
   0   1  -8    2.32    5.74   0
   0   1  23    6.91    5.11   0
   0   2  27    2.38    4.83   0
   0   3  31   40.85    6.18   0
   0   4 -18    5.33    5.30   0
   0   4  33   -1.99    5.97   0
   0   5  35  190.51    8.74   0
   0   6 -21    3.09    4.90   0
   0   7 -22   -0.37    5.20   0
   0   8 -22    1.26    6.47   0
   0  10 -22   23.17    7.95   0
   1   2  17  585.71   10.57   0
   1   2  18   32.35    6.38   0
   1   3  23    4.63    5.17   0
   1   4 -11  197.27    8.97   0
   1   4  26   61.81    6.19   0
   1   5  29   69.82    6.30   0
   1   6 -15    0.53    5.80   0
   1   6  30   11.40    6.01   0
   1   7 -16  145.34    8.63   0
   1   7  31   52.55    5.93   0
   1   7  32   -3.38    6.45   0
   2   4  12    1.97    4.67   0
   2   4  13  377.82   10.19   0
   2   5  18   44.27    5.41   0
   2   5  19  130.55    7.36   0
   2   6  21    1.00    5.15   0
   2   6  22   84.54    6.99   0
   2   7  -7  192.46   12.53   0
   2   7  23   31.28    6.52   0
   2   8  -8  331.16   13.73   0
   2   8  24    2.69    5.77   0
   2   9  -8  136.73   12.34   0
   2   9  25   14.21    7.29   0
  -9  -5   3    7.62   14.91   0
  -9  -4 -10   18.41    9.15   0
  -8  -5  18    2.44    9.85   0
  -8  -4 -10   12.94    7.90   0
  -8  -3 -16    6.20    8.10   0
  -8  -2 -21   20.93    7.05   0
  -7  -5  16   92.38   11.06   0
  -7  -4  -9    5.14    7.25   0
  -7  -2 -20    2.82    6.98   0
  -7  -1 -24   10.01    6.34   0
  -7   0 -27    2.12    6.21   0
  -6  -4  24    7.46    6.38   0
  -6  -3 -14   55.08    6.68   0
  -6  -2 -19   67.85    6.35   0
  -6  -1 -23    3.16    5.93   0
  -6   0 -26   -1.25    5.59   0
  -5  -4  -2   79.10   12.04   0
  -5  -4  21   55.71    7.38   0
  -5  -3  29   95.35    8.21   0
  -5  -2 -17   33.66    5.65   0
  -5  -2  34    8.34    6.60   0
  -5  -1 -21   46.62    6.00   0
  -5   1 -27  206.79    7.80   0
  -5   2 -29   27.10    6.19   0
  -5   3 -31    5.09    6.22   0
  -4  -4  12   91.12    9.09   0
  -4  -4  13  104.42    9.23   0
  -4  -3  25    4.33    5.41   0
  -4  -2 -14  146.29    6.91   0
  -4  -2  31   15.88    6.49   0
  -4  -1 -19   23.24    4.64   0
  -4   0 -22   26.80    5.51   0
  -4   1 -25    5.80    5.20   0
  -4   3 -29   80.43    6.60   0
  -4   4 -31    5.89    5.13   0
  -4   5 -32   12.88    6.16   0
  -3  -3  18    6.07    4.85   0
  -3  -3  19    4.11    5.67   0
  -3  -2 -10   86.56    6.49   0
  -3  -2  27  575.96   10.96   0
  -3  -1  32   23.33    5.61   0
  -3   0  36    0.22    5.99   0
  -3   2 -25    1.56    5.71   0
  -3   3 -27  194.54    7.56   0
  -3   5 -30   32.29    5.17   0
  -3   6 -31   32.95    5.39   0
  -2  -2  -3 4251.34   50.69   0
  -2  -2  20    3.61    5.16   0
  -2  -1  27  242.42    6.96   0
  -2  -1  28    7.39    5.90   0
  -2   0  32   69.54    6.34   0
  -2   1 -19   40.37    5.54   0
  -2   1  36    4.32    6.06   0
  -2   2 -22  337.74    7.57   0
  -2   2  38   11.67    5.02   0
  -2   3 -24   23.96    5.67   0
  -2   4 -26  121.23    6.12   0
  -2   5 -27    4.76    5.56   0
  -2   6 -28  274.99    8.73   0
  -2   7 -29    6.06    4.91   0
  -2   8 -29    3.78    6.31   0
  -1  -1  -3  -45.22   11.56   0
  -1  -1  20   13.94    5.91   0
  -1   0 -10    0.64    6.14   0
  -1   0  27    7.14    5.45   0
  -1   1  31   29.67    5.83   0
  -1   2  34    2.77    4.76   0
  -1   3 -20   23.56    5.73   0
  -1   3  37   10.37    5.87   0
  -1   4 -22  124.76    6.83   0
  -1   8 -26    9.91    6.01   0
  -1   9 -26   23.28    6.65   0
   0   0  16 1457.61   15.71   0
   0   0  17  101.90    7.99   0
   0   1  24    4.01    4.80   0
   0   2 -12 1393.04   17.89   0
   0   2  28  915.88   11.52   0
   0   2  29   29.08    6.06   0
   0   3 -15 3795.91   25.20   0
   0   3  32   -3.63    5.53   0
   0   4  34    8.73    5.78   0
   0   5 -19   89.03    6.04   0
   0   5  36    6.04    6.05   0
   0   7 -21   49.36    5.85   0
   0   9 -22   -3.08    5.57   0
   1   2  19   78.80    6.35   0
   1   3  -7  690.45   16.91   0
   1   3  24  230.21    7.68   0
   1   4  27  110.94    5.58   0
   1   4  28   66.00    6.15   0
   1   5 -13 1029.71   15.27   0
   1   5  30   33.39    5.82   0
   1   6  31   12.05    4.81   0
   1   8 -16   81.65    7.74   0
   1   9 -16   24.19    7.07   0
   1  10 -16   12.47    7.17   0
   1  11 -15   12.83    8.26   0
   2   4  14    5.00    5.10   0
   2   4  15  152.60    6.94   0
   2   5  20   91.40    6.15   0
   2   6  -5   93.70   11.70   0
   2   6  23   39.31    5.98   0
   2   7  24    3.72    5.95   0
   2   7  25    5.77    6.56   0
   2   8  25   16.28    6.11   0
   2   8  26    6.00    6.87   0
   2   9  26    8.86    7.34   0
   2  11  -6   31.15   11.23   0
  -9  -4  -9    0.75    9.03   0
  -8  -5   4   13.30   14.91   0
  -8  -4  -9    8.89    8.66   0
  -8  -2 -20   46.36    6.89   0
  -8  -1 -24   -0.39    6.62   0
  -7  -5  17  112.99   10.76   0
  -7  -4  -8    8.29    7.89   0
  -7  -3 -15  117.02    8.06   0
  -7  -1 -23   10.28    6.42   0
  -7   0 -26    1.18    5.97   0
  -6  -4  -6  101.51    8.97   0
  -6  -4  25    5.56    6.72   0
  -6  -3 -13  312.22   10.63   0
  -6  -2 -18   59.52    6.95   0
  -6  -1 -22    3.11    5.79   0
  -6   0 -25   29.72    5.93   0
  -6   1 -28   73.43    5.95   0
  -6   2 -30    1.73    6.13   0
  -5  -4  22   36.81    7.53   0
  -5  -3 -11   41.51    6.15   0
  -5  -3  30  107.56    8.68   0
  -5  -2 -16    4.15    6.04   0
  -5   0 -24    1.85    4.56   0
  -5   3 -30  112.24    7.54   0
  -5   4 -32    3.60    5.44   0
  -4  -4  14 2424.11   26.52   0
  -4  -4  15    6.68    8.23   0
  -4  -3  -7   83.21    7.82   0
  -4  -3  26   11.27    5.70   0
  -4  -2  32   11.02    5.89   0
  -4  -1 -18   33.89    5.40   0
  -4  -1  36   -1.86    5.04   0
  -4   2 -27   16.55    4.71   0
  -4   4 -30   47.06    6.78   0
  -4   5 -31   12.42    6.19   0
  -3  -3  20  139.28    6.75   0
  -3  -2  28  277.98    8.39   0
  -3  -1 -15   19.99    6.62   0
  -3  -1  33   -1.08    5.48   0
  -3   0 -19    0.94    4.34   0
  -3   0  37   -0.12    6.03   0
  -3   1 -22  114.33    5.28   0
  -3   2 -24   11.47    5.59   0
  -3   3 -26    5.62    5.60   0
  -3   4 -28    5.20    4.50   0
  -3   5 -29   42.35    6.25   0
  -3   6 -30    4.98    6.12   0
  -2  -2  21  119.69    6.74   0
  -2  -2  22  450.49    9.47   0
  -2  -1 -10  704.50   13.29   0
  -2  -1  29  163.43    7.37   0
  -2   0 -15  311.16   10.46   0
  -2   0  33   26.67    5.57   0
  -2   1  37   -1.83    6.04   0
  -2   2 -21  124.99    6.43   0
  -2   3 -23   37.47    5.88   0
  -2   4 -25  330.27    8.56   0
  -2   7 -28    3.92    5.90   0
  -1  -1  21   78.99    6.39   0
  -1   0  28    4.43    5.46   0
  -1   1 -14   81.87    6.03   0
  -1   1  32  366.64    8.64   0
  -1   2 -17  627.69   11.04   0
  -1   2  35   14.82    4.89   0
  -1   3  38    3.01    5.98   0
  -1   5 -23    1.65    5.58   0
  -1   6 -24   44.87    5.69   0
  -1   7 -25    4.95    5.95   0
  -1   8 -25   -1.63    5.78   0
  -1   9 -25    3.67    7.17   0
   0   0  18 1146.42   13.76   0
   0   1  -7 8081.97   51.16   0
   0   1  25   61.26    4.87   0
   0   2  30   10.81    5.68   0
   0   3  33    1.53    5.55   0
   0   4 -17   -2.27    5.49   0
   0   4  35    1.61    5.96   0
   0   6 -20  147.03    6.93   0
   0   8 -21    0.48    5.68   0
   0   9 -21   10.59    6.81   0
   0  10 -21   -2.51    6.37   0
   1   2  20  143.90    6.99   0
   1   2  21    5.48    5.41   0
   1   3  25  264.56    7.86   0
   1   4 -10   15.08    5.84   0
   1   4  29    1.23    5.22   0
   1   5  31    5.04    5.28   0
   1   6 -14   83.05    6.86   0
   1   6  32    6.32    4.84   0
   1   6  33    4.14    5.88   0
   1   7 -15   -0.97    6.63   0
   2   4  16   55.88    5.63   0
   2   4  17    8.97    4.98   0
   2   5  21   48.63    5.84   0
   2   5  22   25.04    6.24   0
   2   6  24   80.45    6.49   0
   2   7  26    5.60    5.72   0
   2   8  27    0.92    6.93   0
   2  10  -7   10.49    9.75   0
  -8  -3 -15    8.45    7.77   0
  -8  -1 -23   -1.79    6.81   0
  -7  -5  18   10.66    9.23   0
  -7  -3 -14    4.53    6.89   0
  -7  -2 -19   59.37    7.01   0
  -7   1 -28   39.62    6.85   0
  -6  -5   9    8.69   12.44   0
  -6  -5  10   17.95   11.27   0
  -6  -5  11   17.93   10.58   0
  -6  -5  12   27.01   10.72   0
  -6  -4  26    2.33    6.89   0
  -6  -4  27   57.17    9.19   0
  -6   1 -27    1.50    6.20   0
  -6   2 -29   10.77    6.65   0
  -5  -4  23   54.74    7.65   0
  -5  -3 -10  436.74   11.54   0
  -5  -3  31    7.28    7.51   0
  -5  -1 -20   30.95    5.79   0
  -5   0 -23    2.17    5.78   0
  -5   1 -26   25.46    4.87   0
  -5   2 -28   15.01    5.35   0
  -5   4 -31   -1.03    6.02   0
  -4  -4  16  185.23    9.21   0
  -4  -3  27  129.99    7.42   0
  -4  -2 -13  135.52    7.01   0
  -4  -2  33   11.21    6.00   0
  -4   0 -21   25.87    6.22   0
  -4   1 -24   48.93    4.90   0
  -4   2 -26   28.15    5.94   0
  -4   3 -28   59.52    5.56   0
  -3  -3  21   31.63    5.52   0
  -3  -2  -9   28.26    5.40   0
  -3  -2  29   94.21    6.74   0
  -3  -1 -14 2211.79   19.27   0
  -3  -1  34   14.17    5.98   0
  -3   0 -18   -0.97    5.30   0
  -3   0  38    8.53    6.12   0
  -3   1 -21   15.16    5.24   0
  -3   4 -27    3.78    5.88   0
  -3   6 -29   13.93    6.27   0
  -3   7 -30    8.25    6.16   0
  -2  -2  23  271.22    8.30   0
  -2  -1  30    6.57    5.66   0
  -2   0  34   17.97    5.78   0
  -2   1 -18    6.21    4.22   0
  -2   1  38   17.39    6.34   0
  -2   5 -26   74.95    5.56   0
  -2   6 -27    5.41    4.35   0
  -2   8 -28   31.60    6.92   0
  -1  -1  22  249.03    7.38   0
  -1  -1  23   23.43    5.93   0
  -1   0  -9    3.25    6.32   0
  -1   0  29    0.18    5.30   0
  -1   1  33   15.39    5.98   0
  -1   2  36    5.73    4.70   0
  -1   3 -19   71.39    6.26   0
  -1   4 -21  230.74    7.69   0
  -1   5 -22   79.42    6.14   0
  -1   7 -24   -2.01    5.71   0
   0   0  19   88.34    6.23   0
   0   0  20  697.79   10.60   0
   0   1  26    4.24    4.43   0
   0   1  27  657.59   10.21   0
   0   2 -11   -2.56    5.45   0
   0   2  31    4.74    5.47   0
   0   3 -14   -5.52    5.59   0
   0   3  34    1.40    5.80   0
   0   4 -16  718.09   12.22   0
   0   4  36  100.83    7.40   0
   0   5 -18    3.24    4.94   0
   0   6 -19   -0.02    5.05   0
   0   7 -20   -1.73    5.13   0
   0  10 -20    4.05    7.51   0
   1   2  22  219.15    7.38   0
   1   3  26    9.81    4.38   0
   1   3  27   10.13    5.50   0
   1   4  30   39.09    5.77   0
   1   5 -12    9.18    5.52   0
   1   5  32   13.91    5.72   0
   1   6  34   11.38    6.59   0
   1   8 -15   12.26    6.57   0
   1   9 -15  166.33    9.16   0
   1  10 -15    0.73    7.37   0
   1  11 -14   24.32    8.29   0
   2   4  18   67.53    5.90   0
   2   4  19   81.02    5.88   0
   2   5  23  287.04    8.10   0
   2   6  25   81.78    7.00   0
   2   6  26   17.75    6.83   0
   2   7  -6   71.64   10.54   0
   2   7  27   90.88    7.19   0
   2   8  -7   21.14    8.53   0
   2   8  28   43.35    7.01   0
   2   9  -7  292.75   14.44   0
   2  12  -3   39.49   13.55   0
  -9  -5   4   10.40   15.69   0
  -9  -4  -8   70.44   10.10   0
  -9  -3 -14   -5.72    8.63   0
  -8  -4  -8   13.54    8.49   0
  -8  -3 -14    9.07    7.59   0
  -8  -2 -19    2.28    6.56   0
  -8  -1 -22   -2.99    7.64   0
  -7  -5  19   -4.12    8.16   0
  -7  -5  20   68.86   10.76   0
  -7  -4  -7   19.70    8.01   0
  -7  -2 -18    7.00    6.92   0
  -7  -1 -22    7.91    6.38   0
  -7   0 -25    3.35    6.22   0
  -7   1 -27    2.61    6.36   0
  -6  -5  13   -0.46    9.15   0
  -6  -5  14  193.78   13.12   0
  -6  -4  -5    0.26    7.35   0
  -6  -4  28   -2.02    7.96   0
  -6  -3 -12  104.67    8.69   0
  -6  -2 -17   65.98    6.29   0
  -6  -1 -21    5.56    5.65   0
  -6   0 -24    2.59    5.99   0
  -6   3 -30    5.91    6.39   0
  -5  -4  -1  265.36   15.95   0
  -5  -4  24    2.76    6.62   0
  -5  -3  32    0.81    7.32   0
  -5  -2 -15    3.23    5.10   0
  -5  -1 -19   43.60    5.76   0
  -5   1 -25   72.23    6.38   0
  -5   2 -27  366.08    9.95   0
  -5   3 -29  104.97    7.39   0
  -5   4 -30   12.44    6.08   0
  -4  -4  17  278.64   10.06   0
  -4  -4  18  268.91    9.85   0
  -4  -3  -6  200.18   10.00   0
  -4  -3  28   80.09    6.99   0
  -4  -2  34    2.30    6.22   0
  -4  -1 -17   17.64    5.46   0
  -4   0 -20  316.11    8.21   0
  -4   1 -23   53.69    5.68   0
  -4   3 -27  127.35    6.92   0
  -4   4 -29    3.74    4.93   0
  -4   5 -30    6.11    4.91   0
  -4   6 -31   44.54    6.16   0
  -3  -3   0 1965.14   51.83   0
  -3  -3  22    0.48    5.05   0
  -3  -3  23    7.58    5.74   0
  -3  -2  30    6.55    5.93   0
  -3  -1  35    5.30    5.98   0
  -3   2 -23   51.75    6.05   0
  -3   3 -25   71.75    6.59   0
  -3   5 -28    5.77    4.72   0
  -3   7 -29    4.66    6.11   0
  -2  -2  24  190.02    7.34   0
  -2  -1  31    9.21    5.56   0
  -2   0 -14 1624.33   16.81   0
  -2   0  35   16.88    5.93   0
  -2   1 -17   20.14    5.25   0
  -2   1  39    4.87    6.21   0
  -2   2 -20    3.18    4.85   0
  -2   3 -22   65.28    5.65   0
  -2   4 -24  199.02    6.75   0
  -2   5 -25  202.44    7.72   0
  -2   6 -26   11.37    5.48   0
  -2   7 -27   72.42    5.82   0
  -2   8 -27    4.10    6.05   0
  -1  -1  24 1004.73   11.84   0
  -1   0  30   -1.41    5.14   0
  -1   1 -13   66.77    6.12   0
  -1   1  34   11.70    6.03   0
  -1   2 -16   97.28    6.68   0
  -1   2  37    3.16    4.98   0
  -1   4 -20    0.67    5.34   0
  -1   6 -23   17.30    5.69   0
  -1   8 -24    0.72    5.95   0
  -1   9 -24   31.42    6.69   0
   0   0  21   67.00    6.53   0
   0   0  22 1502.48   14.51   0
   0   1  28   21.95    6.74   0
   0   2  32    6.11    5.64   0
   0   3  35   26.36    6.24   0
   0   4  37   -0.78    5.88   0
   0   8 -20    6.80    5.56   0
   0   9 -20    0.97    5.95   0
   1   1   9  175.51    8.64   0
   1   1  10   14.43    5.73   0
   1   1  11   65.41    6.77   0
   1   1  12 1150.16   15.94   0
   1   1  13   66.49    7.33   0
   1   1  14  102.90    7.22   0
   1   2  23   63.31    5.91   0
   1   3  28  529.86    9.42   0
   1   4  31    3.79    5.32   0
   1   5  33   38.61    6.17   0
   1   6 -13    9.00    5.71   0
   1   7 -14  142.78    8.15   0
   1  10 -14   90.83    9.47   0
   2   4  20    8.86    5.12   0
   2   5  24   25.29    5.75   0
   2   6  27    3.65    5.92   0
   2   7  28    3.63    5.94   0
   2   8  29    6.20    6.09   0
   2  11  -5    1.08   10.09   0
   3   8   9  136.89   10.95   0
   3   8  10  106.32    9.93   0
   3   8  11  383.29   13.30   0
   3   8  12    1.33    7.70   0
   3   9   7    3.82   10.39   0
   3   9   8    4.14    9.28   0
   3   9   9  182.76   12.33   0
   3   9  10   70.94    9.54   0
   3   9  11   19.51    8.38   0
   3   9  12   18.25    7.91   0
   3   9  13   12.45    7.57   0
   3   9  14   -0.74    7.60   0
   3  10   9   33.31   10.03   0
   3  10  10   54.35    9.88   0
   3  10  11    5.28    8.95   0
   3  10  12   29.24    8.68   0
  -9  -4  -7   17.80   10.09   0
  -8  -4  -7    5.43    9.16   0
  -8  -2 -18   46.21    7.29   0
  -7  -5  21    0.77    8.50   0
  -7  -3 -13    4.59    5.97   0
  -7  -1 -21   50.14    6.86   0
  -7   0 -24    3.49    5.81   0
  -6  -5  15   -0.07    8.29   0
  -6  -5  16    5.35    8.21   0
  -6  -4  29    9.84    7.86   0
  -6  -2 -16   47.38    6.79   0
  -6  -1 -20    3.66    5.54   0
  -6   0 -23  141.70    7.17   0
  -6   1 -26   76.86    6.01   0
  -6   2 -28   21.53    5.36   0
  -5  -4  25   -2.32    5.83   0
  -5  -3  -9  430.64   11.44   0
  -5  -3  33    8.43    6.43   0
  -5   0 -22   -1.51    4.86   0
  -5   1 -24   -0.31    5.52   0
  -5   3 -28  198.90    8.22   0
  -4  -4  19   70.36    7.90   0
  -4  -4  20   17.17    7.08   0
  -4  -3  29   72.60    7.11   0
  -4  -2 -12   58.09    5.89   0
  -4  -2  35    2.53    6.45   0
  -4  -1 -16   72.42    6.03   0
  -4   2 -25  269.86    7.44   0
  -4   4 -28   30.69    6.42   0
  -4   5 -29   -3.26    5.92   0
  -4   6 -30   18.06    6.35   0
  -3  -3  24   70.54    5.90   0
  -3  -2  -8  508.63   12.12   0
  -3  -2  31    6.25    5.84   0
  -3  -1 -13   16.20    5.52   0
  -3  -1  36   12.54    6.00   0
  -3   0 -17    4.60    5.41   0
  -3   1 -20  208.42    7.11   0
  -3   4 -26   32.30    6.07   0
  -3   5 -27  188.08    7.73   0
  -3   6 -28   65.38    6.61   0
  -2  -2  -2 1681.28   37.91   0
  -2  -2  25   45.06    6.04   0
  -2  -2  26   43.99    5.79   0
  -2  -1  -9    6.27    5.46   0
  -2  -1  32   53.30    5.96   0
  -2   0  36   18.74    4.99   0
  -2   4 -23   26.95    5.62   0
  -2   7 -26    2.08    5.57   0
  -1  -1  25   94.97    7.09   0
  -1   0  31    2.38    5.40   0
  -1   1  35    4.69    4.85   0
  -1   2  38    2.96    4.88   0
  -1   3 -18   79.02    5.44   0
  -1   5 -21  117.77    6.42   0
  -1   6 -22   19.99    5.65   0
  -1   7 -23  102.28    7.03   0
  -1   8 -23   66.61    7.47   0
  -1  10 -23    7.38    7.17   0
   0   0  23  100.00    7.20   0
   0   1  -6    0.58    7.61   0
   0   1  29   17.70    5.79   0
   0   2 -10 1618.87   19.30   0
   0   2  33    0.17    5.52   0
   0   3 -13 3230.61   24.29   0
   0   3  36   12.55    6.12   0
   0   4 -15   -5.09    5.38   0
   0   4  38    2.29    4.87   0
   0   5 -17  387.27    9.16   0
   0   6 -18   71.99    5.99   0
   0   7 -19   18.75    5.46   0
   0   8 -19    1.75    6.14   0
   0  10 -19    2.86    7.53   0
   1   1   7 3266.50   32.39   0
   1   1   8  661.73   15.13   0
   1   1  15 2404.65   20.24   0
   1   1  16 1402.81   16.61   0
   1   1  17   69.31    7.60   0
   1   2  24  401.73    7.65   0
   1   2  25  195.90    7.34   0
   1   3  -6   -1.56    6.56   0
   1   3  29   15.12    5.86   0
   1   4  -9    0.64    5.47   0
   1   4  32    5.56    5.29   0
   1   5 -11  332.70   10.06   0
   1   5  34   11.04    5.79   0
   1   8 -14   45.12    7.04   0
   1   9 -14   56.75    8.21   0
   1  11 -13    3.61    7.97   0
   2   3  10  116.48    7.56   0
   2   3  11  995.17   14.97   0
   2   3  12 1073.12   15.21   0
   2   3  13  961.51   14.23   0
   2   4  21  131.99    6.66   0
   2   4  22    2.25    5.30   0
   2   5  25  196.51    7.42   0
   2   5  26  108.48    6.71   0
   2   6  -4  202.84   14.54   0
   2   6  28  274.24    9.11   0
   2   7  29    0.10    5.83   0
   2   7  30    5.85    6.04   0
   2  10  -6  128.05   12.33   0
   3   8   7  122.24   11.17   0
   3   8   8    1.19    7.93   0
   3   8  13   31.57    6.90   0
   3   8  14   47.95    7.08   0
   3   8  15   48.72    8.04   0
   3   8  16    4.66    7.09   0
   3   9   6   13.68   11.34   0
   3   9  15   82.94    8.58   0
   3   9  16   30.59    8.18   0
   3   9  17   10.32    8.06   0
   3  10   7   20.65   11.23   0
   3  10   8   16.26    9.88   0
   3  10  13   19.47    7.82   0
   3  10  14    0.82    7.44   0
   3  10  15    8.95    8.19   0
   3  10  16   47.77    9.18   0
  -9  -3 -13  234.82   11.94   0
  -8  -3 -13   67.36    8.32   0
  -8  -1 -21    2.83    6.06   0
  -8   0 -24    3.14    6.82   0
  -7  -5  22   59.77    9.94   0
  -7  -4  -6   25.20    7.92   0
  -7  -3 -12    9.03    6.78   0
  -7  -2 -17   -0.68    5.77   0
  -7   1 -26   26.42    6.42   0
  -7   2 -28   16.86    6.44   0
  -6  -5  17   -0.40    7.68   0
  -6  -5  18    4.66    8.65   0
  -6  -4  -4    2.82    7.67   0
  -6  -3 -11  170.29    9.20   0
  -6   1 -25   15.78    5.71   0
  -6   2 -27    7.49    5.95   0
  -6   3 -29   11.05    5.09   0
  -5  -4  26   31.08    6.63   0
  -5  -4  27   15.52    7.27   0
  -5  -2 -14  574.20   10.78   0
  -5  -1 -18  107.53    6.67   0
  -5   0 -21   -0.47    5.59   0
  -5   2 -26   14.49    4.92   0
  -5   4 -29    0.82    5.91   0
  -5   5 -30    2.18    6.31   0
  -4  -4  21   24.28    6.84   0
  -4  -3  30    2.38    6.05   0
  -4  -3  31    9.19    6.95   0
  -4  -2  36   11.74    6.23   0
  -4   0 -19    1.07    5.44   0
  -4   1 -22   39.72    4.84   0
  -4   2 -24   31.19    5.76   0
  -4   3 -26   14.55    5.47   0
  -3  -3  25   83.40    6.48   0
  -3  -3  26    7.35    5.93   0
  -3  -2  32   17.42    5.84   0
  -3  -2  33   39.85    6.21   0
  -3  -1  37   29.86    6.41   0
  -3   2 -22    9.42    4.37   0
  -3   3 -24   55.28    5.24   0
  -3   4 -25  122.57    6.63   0
  -3   7 -28    2.26    5.86   0
  -3   8 -28   28.19    6.59   0
  -2  -2  27   44.78    6.38   0
  -2  -1  33   11.29    5.58   0
  -2   0 -13 1306.84   15.51   0
  -2   0  37    1.37    4.93   0
  -2   0  38   48.45    6.64   0
  -2   1 -16  779.05   11.38   0
  -2   2 -19   15.99    4.05   0
  -2   3 -21    9.74    5.11   0
  -2   5 -24   31.24    6.09   0
  -2   6 -25   84.33    6.48   0
  -2   8 -26    5.79    5.82   0
  -2   9 -26   10.95    6.44   0
  -1  -1  -2  113.85   13.74   0
  -1  -1  26  117.10    6.25   0
  -1  -1  27 1795.07   15.23   0
  -1   0  -8    2.01    5.40   0
  -1   0  32    2.55    4.47   0
  -1   0  33    2.14    5.47   0
  -1   1 -12  987.44   14.33   0
  -1   1  36   14.35    4.89   0
  -1   1  37   -0.06    5.88   0
  -1   2 -15   33.52    5.78   0
  -1   2  39   42.21    6.31   0
  -1   4 -19    1.80    5.11   0
  -1   7 -22   14.76    6.27   0
  -1   9 -23    5.02    5.77   0
   0   0  24  280.03    7.21   0
   0   0  25   35.83    5.85   0
   0   1  30    5.66    4.33   0
   0   1  31   20.27    5.44   0
   0   2  34    6.51    4.64   0
   0   3  37   -0.86    6.27   0
   0   9 -19  132.75    8.02   0
   1   1   6   16.16    7.52   0
   1   1  18  155.97    7.09   0
   1   1  19  201.35    7.35   0
   1   2  26  217.53    7.56   0
   1   3  30   12.80    4.78   0
   1   3  31  102.33    6.53   0
   1   4  33   22.66    5.03   0
   1   4  34    0.08    5.75   0
   1   5  35    6.04    4.83   0
   1   5  36    5.80    5.88   0
   1   6 -12  239.56    8.99   0
   1   7 -13   43.81    6.86   0
   1  10 -13   11.57    7.82   0
   2   3   8  100.72    7.55   0
   2   3   9   14.86    5.12   0
   2   3  14  127.31    6.98   0
   2   3  15 1223.49   15.17   0
   2   3  16  828.28   12.41   0
   2   3  17  245.31    7.88   0
   2   4  23   25.87    5.62   0
   2   4  24  263.18    7.92   0
   2   5  27    1.52    5.39   0
   2   6  29   12.21    5.67   0
   2   6  30    7.69    5.50   0
   2   7  31    0.76    6.21   0
   2   8  -6    0.54    8.22   0
   2   9  -6   91.87   10.94   0
   3   7   9  102.49    9.50   0
   3   7  10   62.44    8.66   0
   3   7  11   18.39    7.05   0
   3   7  12   -0.40    7.33   0
   3   7  13  253.34   10.55   0
   3   7  14  191.10    9.86   0
   3   7  15   32.03    7.30   0
   3   8   6   17.12    9.60   0
   3   8  17   82.46    8.02   0
   3   8  18  113.38    8.66   0
   3   9   5  116.80   16.59   0
   3   9  18   16.65    7.47   0
   3   9  19  124.29    9.79   0
   3  10   6    9.03   12.97   0
   3  10  17    4.31    8.01   0
   3  10  18   19.42    7.96   0
   3  11  10   23.55   11.58   0
   3  11  11    5.18   10.27   0
   3  11  12    2.79    9.69   0
   3  11  13    8.56    9.85   0
  -9  -5   5    1.57   14.98   0
  -9  -4  -6    5.32    8.68   0
  -9  -3 -12   35.39    8.84   0
  -8  -4  -6   10.44    8.17   0
  -8  -3 -12   -0.16    8.00   0
  -8  -2 -17   91.04    7.64   0
  -8  -1 -20    6.35    7.41   0
  -8   0 -23   -4.13    6.44   0
  -7  -5  23   25.40    9.15   0
  -7  -2 -16   11.28    6.81   0
  -7  -1 -20   72.24    6.92   0
  -7   0 -23    1.66    5.88   0
  -7   1 -25    3.11    5.89   0
  -7   2 -27   20.94    6.32   0
  -6  -5  19   15.94    8.24   0
  -6  -5  20    6.60    8.33   0
  -6  -2 -15  282.66   10.15   0
  -6  -1 -19    1.85    5.48   0
  -6   0 -22    3.86    5.58   0
  -6   3 -28   13.61    6.37   0
  -5  -4  28    5.24    7.04   0
  -5  -3  -8   -5.77    7.16   0
  -5   1 -23   78.47    6.15   0
  -5   2 -25    7.03    5.53   0
  -5   3 -27   10.05    6.13   0
  -5   4 -28   10.26    6.09   0
  -4  -4  22    3.94    5.40   0
  -4  -4  23   90.43    7.53   0
  -4  -3  -5  181.12   10.35   0
  -4  -3  32   40.99    6.71   0
  -4  -2 -11   27.96    5.65   0
  -4  -1 -15   20.12    5.32   0
  -4   1 -21   75.17    6.10   0
  -4   3 -25    2.78    5.41   0
  -4   4 -27   39.66    4.85   0
  -4   5 -28    5.47    5.71   0
  -4   6 -29   31.71    5.35   0
  -4   7 -29   23.13    6.64   0
  -3  -3  27  261.08    8.01   0
  -3  -2  34   16.79    5.93   0
  -3  -1 -12  212.55    7.61   0
  -3  -1  38   71.35    6.16   0
  -3   0 -16    3.00    5.23   0
  -3   1 -19    2.11    4.04   0
  -3   2 -21   28.93    5.22   0
  -3   3 -23   10.61    5.62   0
  -3   5 -26    8.18    5.47   0
  -3   6 -27    6.98    4.77   0
  -3   7 -27   67.23    6.64   0
  -2  -3  12  952.78   16.01   0
  -2  -3  13  799.56   14.32   0
  -2  -3  14  117.02    7.51   0
  -2  -3  15 1254.76   16.40   0
  -2  -2  28  309.34    8.65   0
  -2  -1  -8  279.45    9.72   0
  -2  -1  34    8.95    5.56   0
  -2   0  39  116.89    7.64   0
  -2   4 -22   12.06    5.22   0
  -2   5 -23  217.81    7.62   0
  -2   6 -24   81.88    6.38   0
  -2   7 -25   -1.25    5.50   0
  -2   8 -25   13.19    6.20   0
  -2   9 -25    6.16    6.28   0
  -1  -2  10  156.70    8.17   0
  -1  -2  11 1875.43   20.79   0
  -1  -2  12  287.89    9.34   0
  -1  -2  13  129.79    7.46   0
  -1  -2  14   61.03    6.29   0
  -1  -2  15   30.43    5.61   0
  -1  -2  16  110.80    6.56   0
  -1  -2  17  646.85   10.97   0
  -1  -1  28  238.78    8.48   0
  -1   0  34    7.09    5.60   0
  -1   1  38   10.22    5.75   0
  -1   3 -17   46.25    4.97   0
  -1   5 -20   76.36    5.90   0
  -1   6 -21    5.75    5.42   0
  -1   8 -22    5.00    5.62   0
  -1   9 -22    6.76    7.04   0
  -1  10 -22   38.27    7.23   0
   0   0  26 1730.39   15.06   0
   0   1  32   -1.06    5.35   0
   0   2  35    2.83    4.74   0
   0   2  36   95.23    6.96   0
   0   3 -12   -2.22    5.47   0
   0   3  38    3.37    4.88   0
   0   5 -16   -1.14    4.70   0
   0   6 -17    0.09    4.82   0
   0   7 -18    3.44    5.04   0
   0   8 -18  181.67    8.27   0
   0   9 -18    0.86    6.11   0
   0  10 -18    4.86    7.02   0
   1   1   5 1696.31   27.51   0
   1   1  20   14.77    4.51   0
   1   1  21   92.36    5.90   0
   1   2  27  107.58    5.72   0
   1   2  28 1687.73   14.58   0
   1   3  32   16.60    5.55   0
   1   4  35   12.33    5.96   0
   1   8 -13   95.32    7.75   0
   1   9 -13   28.78    7.54   0
   1  11 -12    6.55    8.06   0
   2   3   7    1.83    5.82   0
   2   3  18    5.04    5.08   0
   2   3  19    2.14    4.56   0
   2   3  20  261.93    7.71   0
   2   4  25  319.95    8.82   0
   2   4  26  133.89    7.11   0
   2   5  28   64.38    6.43   0
   2   5  29  121.40    6.91   0
   2   6  31   23.67    5.97   0
   2   7  -5   51.64    9.79   0
   2   7  32   -5.01    5.94   0
   3   7   8  451.39   15.06   0
   3   7  16   43.28    7.16   0
   3   7  17   76.59    7.22   0
   3   7  18   62.71    7.05   0
   3   8   5   14.02   10.58   0
   3   8  19   12.05    7.12   0
   3   8  20    3.81    6.76   0
   3   8  21   30.94    7.41   0
   3   9  20    6.70    7.20   0
   3   9  21    7.61    7.53   0
   3  10  19   10.33    7.22   0
   3  10  20   17.71    8.13   0
   3  11   8    3.00   12.54   0
   3  11   9    2.83   11.14   0
  -9  -2 -16   12.54    8.19   0
  -8  -5   5    5.18   13.38   0
  -8  -2 -16   65.43    7.87   0
  -7  -4  -5    4.93    7.68   0
  -7  -3 -11    6.08    6.40   0
  -7  -1 -19    6.40    6.28   0
  -7   0 -22    6.96    5.57   0
  -6  -5  21   82.76    9.62   0
  -6  -4  -3   13.37    8.35   0
  -6  -3 -10  369.43   10.93   0
  -6  -1 -18    4.17    6.34   0
  -6   0 -21    9.98    5.40   0
  -6   1 -24    7.52    4.72   0
  -6   2 -26   14.59    4.81   0
  -6   4 -29    2.82    5.23   0
  -5  -4   0   10.08   10.70   0
  -5  -4  29    2.54    7.20   0
  -5  -2 -13   42.93    5.63   0
  -5  -1 -17   -0.34    5.28   0
  -5   0 -20    3.79    5.22   0
  -5   3 -26  252.85    8.39   0
  -5   5 -29    2.10    4.88   0
  -4  -4  24    4.31    6.28   0
  -4  -3  33    4.43    6.11   0
  -4   0 -18   30.15    5.62   0
  -4   2 -23    4.82    5.46   0
  -4   4 -26   17.97    5.74   0
  -4   5 -27    9.24    5.83   0
  -4   6 -28    2.07    5.97   0
  -3  -3  28    6.91    5.55   0
  -3  -2  -7  174.39    8.18   0
  -3  -2  35   12.80    5.94   0
  -3   4 -24   22.75    5.50   0
  -3   5 -25   81.85    6.27   0
  -3   6 -26   47.78    6.08   0
  -3   8 -27   11.60    6.26   0
  -2  -3  10  107.81    7.84   0
  -2  -3  11  993.74   16.80   0
  -2  -3  16  773.93   12.87   0
  -2  -3  17  238.18    8.08   0
  -2  -3  18    3.37    5.65   0
  -2  -2  29   -3.71    4.80   0
  -2  -2  30  109.53    6.81   0
  -2  -1  35    1.16    4.80   0
  -2  -1  36    3.39    6.02   0
  -2   0 -12  384.02   10.56   0
  -2   1 -15   56.73    5.86   0
  -2   2 -18  286.72    7.25   0
  -2   3 -20  179.29    6.39   0
  -2   7 -24    7.08    5.49   0
  -1  -2   8    8.38    6.91   0
  -1  -2   9   52.42    6.73   0
  -1  -2  18   27.93    6.72   0
  -1  -2  19   85.00    6.33   0
  -1  -2  20  175.53    7.15   0
  -1  -1  29  158.51    6.58   0
  -1  -1  30    8.95    5.73   0
  -1   0  35    6.07    5.60   0
  -1   1 -11   78.09    6.83   0
  -1   1  39    0.99    5.90   0
  -1   2 -14   74.63    6.40   0
  -1   4 -18   31.91    5.66   0
  -1   7 -21   66.10    5.97   0
   0  -1  13 1438.31   16.60   0
   0  -1  14   52.66    7.84   0
   0  -1  15  602.81   11.18   0
   0   0  27  111.75    7.32   0
   0   0  28 9535.29   33.84   0
   0   1  33   49.35    5.85   0
   0   2  -9    1.27    5.64   0
   0   2  37    4.24    6.19   0
   0   3  39    7.11    5.25   0
   0   4 -14   42.31    5.68   0
   0  11 -17    5.38    7.34   0
   1   1  22  244.25    6.93   0
   1   1  23   21.98    5.48   0
   1   2  29   63.76    6.67   0
   1   3  33   10.70    5.39   0
   1   4  -8   36.50    6.66   0
   1   4  36   11.80    5.78   0
   1   5 -10    0.66    5.47   0
   1   7 -12  307.85   10.32   0
   2   3   6  454.69   13.87   0
   2   3  21    0.67    5.01   0
   2   3  22   69.54    5.82   0
   2   4  27  143.85    7.07   0
   2   5  30   21.27    5.71   0
   2   6  32   -2.92    5.99   0
   2  10  -5   33.51   10.11   0
   2  11  -4    9.69   10.08   0
   2  12  -2    7.63   11.84   0
   3   6  12   69.00    7.66   0
   3   6  13  154.53    8.64   0
   3   6  14  280.73   10.17   0
   3   6  15  136.04    8.76   0
   3   6  16    8.06    7.34   0
   3   7   7   13.92    9.05   0
   3   7  19  292.34    9.33   0
   3   7  20  156.33    8.48   0
   3   7  21    9.45    6.59   0
   3   8  22    6.09    6.55   0
   3   8  23   17.87    7.04   0
   3   9  22    8.02    7.33   0
   3   9  23  100.59    9.21   0
  -9  -4  -5   38.61    9.36   0
  -9  -3 -11    1.95    8.16   0
  -8  -4  -5   22.25    8.48   0
  -8  -3 -11  345.32   12.08   0
  -8  -1 -19   16.20    7.07   0
  -8   0 -22   10.06    6.85   0
  -8   1 -24   -0.43    6.12   0
  -7  -2 -15   -3.22    5.75   0
  -7   1 -24   10.66    5.87   0
  -7   2 -26   35.93    6.65   0
  -6  -5  22    0.24    7.52   0
  -6  -5  23    3.58    8.55   0
  -6  -2 -14 1142.64   14.93   0
  -6   1 -23   11.98    5.41   0
  -6   2 -25   -0.88    5.57   0
  -6   3 -27    4.13    5.05   0
  -6   4 -28    1.39    6.21   0
  -5  -4  30    6.16    6.62   0
  -5  -4  31    2.96    7.59   0
  -5  -1 -16  234.84    7.79   0
  -5   1 -22    5.93    5.54   0
  -5   2 -24    5.63    5.61   0
  -5   4 -27   13.25    6.21   0
  -5   5 -28    7.21    6.37   0
  -4  -4  25   32.68    6.08   0
  -4  -4  26   27.21    6.79   0
  -4  -3  34    6.16    6.39   0
  -4  -2 -10   98.73    6.42   0
  -4  -1 -14  191.00    7.53   0
  -4   1 -20    8.03    5.38   0
  -4   2 -22  151.11    6.62   0
  -4   3 -24    2.78    5.40   0
  -4   7 -28   11.11    5.92   0
  -3  -3  29  274.01    8.90   0
  -3  -3  30   10.91    6.80   0
  -3  -2  36   14.92    6.63   0
  -3   0 -15    1.88    5.36   0
  -3   1 -18   82.01    5.37   0
  -3   2 -20   25.72    4.96   0
  -3   3 -22    8.07    5.37   0
  -3   7 -26   11.71    5.55   0
  -2  -3   9   16.77    6.03   0
  -2  -3  19    0.62    4.84   0
  -2  -3  20  283.17    7.96   0
  -2  -3  21    2.08    5.48   0
  -2  -2  31  132.56    6.97   0
  -2  -1  37    6.54    5.51   0
  -2   4 -21  103.42    6.24   0
  -2   5 -22   18.63    5.55   0
  -2   6 -23   51.92    6.01   0
  -2   8 -24    0.44    5.62   0
  -2   9 -24    3.02    6.26   0
  -1  -2  21    3.90    5.57   0
  -1  -2  22  264.23    7.68   0
  -1  -1  31   29.10    5.65   0
  -1   0  -7    2.05    6.87   0
  -1   0  36    0.05    5.66   0
  -1   3 -16  251.87    7.31   0
  -1   5 -19  133.44    6.47   0
  -1   6 -20   27.89    5.67   0
  -1   8 -21  126.11    7.20   0
  -1   9 -21   12.25    5.97   0
  -1  10 -21   50.36    6.94   0
   0  -1  10    0.17    6.07   0
   0  -1  11 2768.61   24.71   0
   0  -1  12  112.00   10.15   0
   0  -1  16   17.92    5.57   0
   0  -1  17  555.28   10.39   0
   0  -1  18   30.64    6.10   0
   0  -1  19   -0.67    5.32   0
   0  -1  20    6.39    5.21   0
   0   0  29  496.88   12.78   0
   0   1  -5   12.59    8.39   0
   0   1  34    0.48    5.54   0
   0   2  38   29.00    6.10   0
   0   5 -15   83.16    6.00   0
   0   6 -16  249.92    7.58   0
   0   7 -17  220.74    8.25   0
   0   8 -17    3.94    5.98   0
   0   9 -17   13.40    6.28   0
   0  10 -17    0.40    6.67   0
   0  11 -16    2.69    7.23   0
   1   1  24  910.35   10.66   0
   1   1  25  114.45    6.91   0
   1   2  30  154.17    6.07   0
   1   2  31    4.06    5.88   0
   1   3  -5  989.82   22.61   0
   1   3  34   -4.13    5.76   0
   1   3  35   15.11    5.64   0
   1   4  37    1.54    5.85   0
   1   6 -11    4.34    5.52   0
   1   8 -12  230.00   10.37   0
   1  10 -12   29.59    7.77   0
   1  11 -11   67.59    8.92   0
   2   3  23   35.54    5.64   0
   2   3  24   26.09    5.30   0
   2   4  28 1040.49   12.72   0
   2   4  29   -7.17    6.01   0
   2   5  31   -0.26    5.02   0
   2   5  32   39.47    5.87   0
   2   6  33   11.75    6.32   0
   2   6  34   -1.64    7.21   0
   3   6  10  209.57   10.27   0
   3   6  11  357.59   11.77   0
   3   6  17  511.49   11.56   0
   3   6  18  245.88    8.98   0
   3   6  19   68.89    6.89   0
   3   7   6   46.48   10.06   0
   3   7  22   19.66    5.52   0
   3   7  23   86.44    7.71   0
   3   8  24    6.13    6.96   0
   3   9  24    1.73    7.35   0
  -9  -2 -15    9.30    6.92   0
  -8  -2 -15    3.09    5.96   0
  -8   0 -21    4.11    6.82   0
  -7  -4  -4   57.10    8.36   0
  -7  -3 -10    5.51    6.67   0
  -7  -1 -18  243.94    9.90   0
  -7   0 -21    1.50    5.52   0
  -7   1 -23    4.15    5.86   0
  -7   2 -25   20.71    6.25   0
  -7   3 -27   29.74    5.91   0
  -6  -5  24    3.27    7.73   0
  -6  -5  25   13.27    8.59   0
  -6  -3  -9   -5.90    6.22   0
  -6  -1 -17   85.78    6.49   0
  -6   0 -20   28.01    5.66   0
  -6   3 -26    7.95    6.15   0
  -5  -4  32    6.95    7.25   0
  -5  -3  -7   23.60    6.16   0
  -5  -2 -12   14.46    5.10   0
  -5   0 -19    2.12    4.31   0
  -5   1 -21   43.78    5.90   0
  -5   2 -23  123.23    6.63   0
  -5   3 -25    7.62    5.63   0
  -5   6 -28    0.39    6.04   0
  -4  -4  27   45.84    6.46   0
  -4  -3  -4  195.76   10.51   0
  -4  -3  35   -2.32    6.44   0
  -4   0 -17   34.94    5.87   0
  -4   4 -25   30.06    4.60   0
  -4   5 -26    4.94    5.61   0
  -4   6 -27    2.05    4.58   0
  -4   7 -27   27.98    6.64   0
  -3  -3  31   32.44    6.24   0
  -3  -2  37    2.34    6.20   0
  -3  -1 -11    6.12    5.75   0
  -3   4 -23   49.76    5.91   0
  -3   5 -24   60.36    6.06   0
  -3   6 -25  116.83    6.83   0
  -3   8 -26    8.27    5.26   0
  -2  -3   8   88.95    8.65   0
  -2  -3  22   64.06    5.66   0
  -2  -3  23   49.28    5.71   0
  -2  -2  32  169.61    7.25   0
  -2  -2  33    1.43    5.51   0
  -2  -1  -7  369.76   11.42   0
  -2  -1  38   11.63    6.19   0
  -2   0 -11 2381.46   21.44   0
  -2   2 -17  949.19   12.02   0
  -2   3 -19    2.73    4.08   0
  -2   7 -23   34.35    5.99   0
  -1  -2   7   68.44    7.83   0
  -1  -2  23   61.07    6.07   0
  -1  -2  24  404.18    8.85   0
  -1  -1  32  339.40    8.64   0
  -1   0  37    4.83    5.96   0
  -1   2 -13  157.01    7.53   0
  -1   4 -17  363.97    8.87   0
  -1   7 -20   23.56    5.42   0
  -1  10 -20   26.92    7.48   0
   0  -1   9  173.79    8.79   0
   0  -1  21  527.32    9.44   0
   0  -1  22   27.88    5.91   0
   0   0  30  163.55    7.85   0
   0   0  31   40.03    6.21   0
   0   1  35   31.23    5.23   0
   0   1  36    0.65    5.87   0
   0   2  39   -1.03    5.90   0
   0   3 -11  497.47   10.95   0
   0   4 -13   -1.12    5.09   0
   1   1  26  104.74    5.69   0
   1   1  27 1812.73   15.30   0
   1   2  32   -1.34    5.43   0
   1   3  36   -3.55    5.79   0
   1   9 -12   10.13    6.58   0
   2   3   5  109.68    9.40   0
   2   3  25  105.30    6.26   0
   2   3  26   -3.99    5.82   0
   2   4  30    1.85    5.22   0
   2   5  33   37.32    6.18   0
   2   8  -5   10.48    8.42   0
   2   9  -5   63.72   10.03   0
   3   6   9  330.46   12.70   0
   3   6  20   26.29    5.56   0
   3   6  21  296.04    8.65   0
   3   6  22   98.76    6.92   0
   3   7  24    3.36    5.56   0
   3   7  25   22.46    6.86   0
   3   8  25    3.27    6.14   0
   3   8  26   14.08    7.28   0
  -9  -5   6   10.30   14.19   0
  -9  -4  -4    2.03    8.49   0
  -9  -3 -10    0.34    7.50   0
  -9  -2 -14   -0.27    7.74   0
  -8  -4  -4    9.49    9.01   0
  -8  -3 -10   94.36    9.37   0
  -8  -2 -14   34.44    7.41   0
  -8  -1 -18   62.00    7.39   0
  -8   1 -23   -4.68    6.30   0
  -7  -2 -14  589.69   12.04   0
  -7   0 -20    2.82    5.56   0
  -7   3 -26    8.28    6.00   0
  -6  -5  26    6.49    7.91   0
  -6  -4  -2   43.75    9.25   0
  -6  -2 -13  320.69    9.41   0
  -6   1 -22    2.17    5.38   0
  -6   2 -24   30.69    5.05   0
  -6   4 -27   57.26    5.77   0
  -5  -5  13   74.32   10.10   0
  -5  -5  14   56.86    9.03   0
  -5  -5  15    5.08    7.03   0
  -5  -5  16 1108.02   20.11   0
  -5  -5  17   45.23    8.62   0
  -5  -5  18  431.40   13.22   0
  -5  -5  19   11.44    7.89   0
  -5  -5  20    6.78    7.59   0
  -5  -1 -15    0.99    4.93   0
  -5   0 -18    4.66    5.17   0
  -5   4 -26   23.81    5.23   0
  -5   5 -27    4.35    5.00   0
  -4  -4  28   40.72    6.18   0
  -4  -4  29    3.98    6.71   0
  -4  -2  -9  124.17    7.43   0
  -4  -1 -13  194.28    7.52   0
  -4   1 -19   25.63    5.29   0
  -4   2 -21   11.72    5.36   0
  -4   3 -23   39.22    5.14   0
  -4   4 -24   11.15    5.70   0
  -4   6 -26    7.73    5.64   0
  -3  -4  13   57.84    7.47   0
  -3  -4  14   39.82    6.47   0
  -3  -4  15   74.06    6.94   0
  -3  -4  16    4.20    5.53   0
  -3  -4  17  266.33    9.36   0
  -3  -4  18   68.82    6.89   0
  -3  -4  19   10.97    5.93   0
  -3  -4  20   16.52    6.14   0
  -3  -3  32   -4.09    6.15   0
  -3  -2  -6  533.43   13.25   0
  -3   0 -14    3.91    5.13   0
  -3   1 -17  186.26    6.54   0
  -3   2 -19   35.48    5.03   0
  -3   3 -21   19.10    4.39   0
  -3   6 -24   35.13    5.91   0
  -3   7 -25   12.29    5.70   0
  -3   8 -25    6.76    5.93   0
  -2  -3   7    1.24    7.25   0
  -2  -3  24   17.74    5.34   0
  -2  -3  25  146.38    6.77   0
  -2  -2  34   10.43    5.62   0
  -2  -1  39    0.95    5.97   0
  -2   1 -14 1061.15   13.28   0
  -2   4 -20    7.60    4.10   0
  -2   5 -21   59.66    5.89   0
  -2   6 -22   76.69    6.11   0
  -2   8 -23   15.65    5.80   0
  -2   9 -23   11.96    6.17   0
  -1  -2  25  171.64    7.10   0
  -1  -2  26  292.22    7.98   0
  -1  -1  33   15.47    4.86   0
  -1  -1  34    3.82    5.37   0
  -1   0  38   -1.44    4.82   0
  -1   0  39   11.78    5.78   0
  -1   1 -10   20.03    6.28   0
  -1   3 -15  699.86   11.94   0
  -1   5 -18    4.80    5.15   0
  -1   6 -19   -1.87    5.23   0
  -1   8 -20    7.49    5.63   0
  -1   9 -20   37.44    6.16   0
   0  -1   8   -2.17    6.63   0
   0  -1  23    8.67    4.38   0
   0  -1  24   -1.78    4.94   0
   0  -1  25   80.98    5.71   0
   0   0  32   34.76    6.12   0
   0   1  37    7.59    5.86   0
   0   2  -8  590.85   13.91   0
   0   5 -14    3.22    4.71   0
   0   6 -15   -2.79    5.33   0
   0   7 -16    3.65    5.24   0
   0   8 -16   47.51    6.62   0
   0   9 -16   -0.88    6.34   0
   0  10 -16    9.70    6.94   0
   0  11 -15    0.81    7.13   0
   1   1  28  237.52    9.01   0
   1   1  29  196.96    8.08   0
   1   2  33    3.44    4.54   0
   1   2  34    6.49    5.56   0
   1   3  37   -5.29    5.57   0
   1   4  -7 1293.35   21.03   0
   1   5  -9  802.39   15.75   0
   1   6 -10  458.04   11.80   0
   1   7 -11   29.44    6.13   0
   1  10 -11    5.92    8.16   0
   1  11 -10   67.18    8.66   0
   2   2  14  462.69    9.86   0
   2   2  15   19.52    5.13   0
   2   2  16   40.47    5.74   0
   2   2  17 1210.85   13.79   0
   2   2  18  368.99    8.87   0
   2   2  19   23.76    5.61   0
   2   3  27  142.15    6.93   0
   2   3  28   52.25    6.12   0
   2   4  31   25.99    5.48   0
   2   4  32   60.99    5.86   0
   2   5  34   10.30    6.19   0
   2   6  -3  311.42   17.10   0
   2  11  -3    4.14   10.20   0
   3   5  14  475.66   11.33   0
   3   5  15  389.84   10.08   0
   3   5  16  419.02    9.97   0
   3   5  17   13.27    5.74   0
   3   5  18  286.42    8.82   0
   3   6   8  150.16   10.51   0
   3   6  23    6.11    5.36   0
   3   6  24   47.85    6.12   0
   3   7   5   26.39   10.93   0
   3   7  26    9.96    5.80   0
   3   7  27   87.52    7.99   0
   3   8  27    7.35    6.51   0
   3   8  28   30.74    7.54   0
  -9  -3  -9    8.55    8.24   0
  -9  -1 -17   34.14    7.09   0
  -8  -1 -17   12.12    6.11   0
  -8   0 -20    3.38    6.15   0
  -8   1 -22    5.30    6.42   0
  -7  -4  -3   22.47    8.19   0
  -7  -3  -9    1.76    6.30   0
  -7  -1 -17  316.17    9.21   0
  -7   1 -22    7.66    5.66   0
  -7   2 -24   16.44    6.29   0
  -6  -5  27    9.52    7.78   0
  -6  -3  -8   17.85    6.60   0
  -6  -1 -16   50.49    5.66   0
  -6   0 -19   22.94    5.64   0
  -6   1 -21   15.88    5.43   0
  -6   2 -23    2.83    5.52   0
  -6   3 -25   26.16    4.95   0
  -6   4 -26    3.99    5.99   0
  -6   5 -27    9.99    6.61   0
  -5  -5  12  448.85   16.74   0
  -5  -5  21   30.58    7.37   0
  -5  -5  22    7.38    7.25   0
  -5  -3  -6   56.40    7.33   0
  -5  -2 -11   84.63    5.90   0
  -5   1 -20   44.63    5.55   0
  -5   2 -22    7.25    5.37   0
  -5   3 -24   22.97    4.83   0
  -5   4 -25    0.97    5.69   0
  -5   5 -26    7.77    5.75   0
  -5   6 -27   16.78    6.14   0
  -4  -4  30   55.44    6.57   0
  -4   0 -16  248.44    8.13   0
  -4   3 -22    2.80    5.30   0
  -4   5 -25   10.54    4.63   0
  -4   7 -26    2.47    5.81   0
  -3  -4  11  832.35   17.69   0
  -3  -4  12   13.22    6.20   0
  -3  -4  21  110.17    6.87   0
  -3  -4  22  183.53    8.49   0
  -3  -4  23   46.70    6.68   0
  -3  -3  33    1.62    5.55   0
  -3  -3  34   19.21    6.22   0
  -3  -1 -10 1412.64   16.67   0
  -3   4 -22  164.91    6.21   0
  -3   5 -23   51.88    5.93   0
  -3   7 -24    1.07    5.47   0
  -2  -3  26    1.44    4.86   0
  -2  -3  27  185.01    7.51   0
  -2  -2  -1 1186.78   34.45   0
  -2  -2  35    4.66    5.66   0
  -2   2 -16   32.73    4.51   0
  -2   3 -18    1.05    4.21   0
  -2   7 -22   29.94    5.98   0
  -2   8 -22   15.99    5.91   0
  -2   9 -22    8.42    6.10   0
  -2  10 -22   24.06    6.93   0
  -1  -2   6  711.62   18.57   0
  -1  -2  27   76.70    5.62   0
  -1  -2  28 1596.00   15.27   0
  -1  -1  35    8.19    5.46   0
  -1   4 -16  237.06    7.78   0
  -1   7 -19  104.38    6.39   0
  -1  10 -19    2.31    5.77   0
   0  -1  26    5.05    5.15   0
   0  -1  27  614.26    9.93   0
   0   0  33   17.47    4.83   0
   0   0  34   23.65    5.73   0
   0   1  38    7.09    5.99   0
   0   4 -12    3.77    5.85   0
   1   0  14    5.40    5.59   0
   1   0  15    1.31    5.61   0
   1   0  16    1.37    5.45   0
   1   0  17   -1.70    5.20   0
   1   0  18    1.96    4.85   0
   1   0  19    3.76    4.70   0
   1   0  20   -1.79    4.54   0
   1   0  21    1.10    4.52   0
   1   1  30    5.11    5.36   0
   1   2  35    7.09    5.78   0
   1   3  38    4.78    5.66   0
   1   8 -11   -2.07    6.12   0
   1   9 -11    3.82    6.82   0
   2   2  12  486.68   10.78   0
   2   2  13  149.77    7.11   0
   2   2  20    4.66    4.96   0
   2   2  21  106.41    6.45   0
   2   2  22  431.43    8.85   0
   2   2  23  254.51    7.27   0
   2   3   4    5.00    7.73   0
   2   3  29    4.61    5.25   0
   2   3  30   96.67    6.31   0
   2   4  33   20.87    5.57   0
   2   5  35    3.85    4.75   0
   2   7  -4    3.38    8.99   0
   2  10  -4   31.81    9.78   0
   2  12  -1   25.97   12.73   0
   3   5  12  174.08    8.19   0
   3   5  13  648.70   12.83   0
   3   5  19  121.80    6.84   0
   3   5  20    4.48    5.08   0
   3   5  21   -0.02    4.90   0
   3   5  22   42.77    6.31   0
   3   6   7  269.04   13.32   0
   3   6  25  108.90    7.31   0
   3   6  26   41.27    6.13   0
   3   7  28    7.01    6.13   0
   3   7  29    8.36    6.93   0
  -9  -4  -3    3.73    8.21   0
  -9  -2 -13   30.73    7.23   0
  -9  -1 -16    6.28    7.57   0
  -8  -5   6    0.49   12.83   0
  -8  -4  -3    3.13    8.59   0
  -8  -3  -9    4.46    7.86   0
  -8  -2 -13   47.08    7.85   0
  -8   0 -19   57.33    6.95   0
  -7  -2 -13   34.76    6.53   0
  -7  -1 -16   13.91    5.88   0
  -7   0 -19    6.32    5.60   0
  -7   1 -21   51.03    6.07   0
  -7   2 -23   33.15    6.30   0
  -7   3 -25   -0.08    4.92   0
  -6  -2 -12   14.33    5.58   0
  -6   0 -18  118.51    6.69   0
  -6   3 -24   -1.70    5.68   0
  -5  -5  11   29.82   12.65   0
  -5  -5  23   16.66    7.88   0
  -5  -5  24   11.70    7.38   0
  -5  -5  25    2.36    7.96   0
  -5  -4   1  267.44   16.57   0
  -5  -1 -14  195.31    7.06   0
  -5   0 -17    0.41    5.10   0
  -5   3 -23   13.17    5.55   0
  -5   6 -26    9.59    6.32   0
  -4  -4  31    9.65    6.11   0
  -4  -4  32    3.26    7.26   0
  -4  -3  -3    4.83    7.59   0
  -4   1 -18   34.11    5.24   0
  -4   2 -20  154.45    6.78   0
  -4   4 -23  118.56    6.54   0
  -4   5 -24   39.93    5.69   0
  -4   6 -25    4.90    5.61   0
  -3  -4  10   98.19    9.35   0
  -3  -4  24   24.81    5.46   0
  -3  -4  25  127.29    7.55   0
  -3  -3  35    2.93    6.15   0
  -3   0 -13    2.65    5.06   0
  -3   1 -16  247.18    7.20   0
  -3   2 -18    2.95    4.57   0
  -3   3 -20  103.97    5.16   0
  -3   4 -21   90.28    5.90   0
  -3   6 -23    0.50    5.17   0
  -3   8 -24    5.37    5.74   0
  -3   9 -24   -1.87    5.98   0
  -2  -3  28   33.91    5.73   0
  -2  -3  29    5.99    5.23   0
  -2  -2  36    8.36    5.71   0
  -2  -2  37    0.52    5.84   0
  -2   0 -10 1212.85   16.23   0
  -2   1 -13   57.37    6.12   0
  -2   4 -19   59.30    4.65   0
  -2   5 -20  107.05    6.20   0
  -2   6 -21    2.28    5.48   0
  -1  -2  29   66.86    7.26   0
  -1  -2  30  146.40    6.87   0
  -1  -1  36    3.34    4.86   0
  -1  -1  37    4.98    5.75   0
  -1   0  -6    3.21    5.82   0
  -1   2 -12  349.77    9.67   0
  -1   3 -14 3103.54   22.22   0
  -1   5 -17   21.36    5.23   0
  -1   6 -18  197.79    7.40   0
  -1   8 -19    1.40    5.25   0
  -1   9 -19   12.98    5.80   0
   0  -1   7 6415.03   45.25   0
   0  -1  28   20.81    5.97   0
   0  -1  29   15.11    5.41   0
   0   0  35   18.26    5.89   0
   0   1  39    3.58    4.77   0
   0   1  40    3.11    6.38   0
   0   3 -10    0.50    5.01   0
   0   7 -15  416.30    9.88   0
   0   8 -15   -0.93    5.95   0
   0   9 -15   64.67    7.15   0
   0  10 -15    1.73    6.63   0
   0  11 -14    0.65    6.90   0
   1   0  12    1.05    5.43   0
   1   0  13    0.78    4.55   0
   1   0  22    2.39    3.97   0
   1   0  23    0.70    4.51   0
   1   0  24    2.65    4.72   0
   1   1  31   26.66    4.60   0
   1   1  32  407.33    8.56   0
   1   2  36    0.15    4.35   0
   1   2  37   11.99    5.85   0
   1  10 -10    4.29    7.69   0
   1  12  -8    1.94    8.92   0
   2   2  10 1328.02   17.36   0
   2   2  11 1144.90   15.48   0
   2   2  24  177.91    6.93   0
   2   2  25   60.00    5.68   0
   2   3  31   41.02    5.62   0
   2   4  34    5.87    4.72   0
   2   4  35   10.20    5.65   0
   3   5  11  597.74   12.64   0
   3   5  23   46.24    5.75   0
   3   5  24   64.79    5.71   0
   3   5  25   93.81    7.06   0
   3   6  27    6.89    5.59   0
   3   6  28   69.22    6.61   0
   3   7  30    4.87    6.00   0
  -9  -5   7    9.87   14.18   0
  -9  -3  -8  114.57    9.91   0
  -9  -2 -12    3.75    7.43   0
  -8  -3  -8   14.72    8.87   0
  -8  -1 -16   -3.12    5.89   0
  -8   1 -21    6.27    6.17   0
  -8   2 -23    2.36    4.95   0
  -7  -3  -8    5.70    6.24   0
  -7  -2 -12   33.63    6.66   0
  -7   3 -24   11.83    6.11   0
  -6  -4  -1  385.59   14.72   0
  -6  -3  -7  130.87    8.23   0
  -6  -1 -15   22.27    5.45   0
  -6   1 -20    7.74    5.30   0
  -6   2 -22   49.30    5.75   0
  -6   4 -25    8.81    4.90   0
  -6   5 -26    3.98    5.05   0
  -5  -5  10 1309.53   31.18   0
  -5  -5  26    1.43    7.18   0
  -5  -5  27   -0.10    7.38   0
  -5  -2 -10   95.32    6.55   0
  -5   1 -19   42.01    5.66   0
  -5   2 -21   25.18    5.37   0
  -5   4 -24    3.48    4.13   0
  -5   5 -25   -2.92    4.72   0
  -5   7 -26   37.61    6.80   0
  -4  -4  33   60.65    7.28   0
  -4  -2  -8   -0.78    5.55   0
  -4  -1 -12    6.06    5.04   0
  -4   0 -15  398.46    9.20   0
  -4   3 -21   69.29    6.05   0
  -4   6 -24   -0.93    5.49   0
  -4   7 -25    2.32    4.62   0
  -4   8 -25   58.49    6.91   0
  -3  -4  26   39.46    5.75   0
  -3  -4  27    0.37    5.40   0
  -3  -3  36    3.96    6.20   0
  -3  -3  37    1.75    6.43   0
  -3  -2  -5  646.46   15.11   0
  -3   5 -22   31.77    4.77   0
  -3   7 -23   83.98    6.35   0
  -3   8 -23   22.21    5.76   0
  -3   9 -23  115.06    7.44   0
  -2  -3   6  441.11   16.72   0
  -2  -3  30   90.41    6.87   0
  -2  -3  31   46.85    6.26   0
  -2  -2  38    7.42    6.13   0
  -2  -1  -6   99.25    8.09   0
  -2   2 -15   30.65    5.38   0
  -2   3 -17  165.45    6.18   0
  -2   7 -21  101.72    6.17   0
  -2   8 -21   47.15    6.31   0
  -2   9 -21   62.60    6.92   0
  -2  10 -21    4.30    6.12   0
  -1  -2  31   11.18    5.51   0
  -1  -2  32    1.41    5.12   0
  -1  -1  38   13.60    5.99   0
  -1   1  -9  172.48    8.58   0
  -1   7 -18   -2.44    4.54   0
  -1   9 -18   -0.62    6.34   0
  -1  10 -18   11.12    6.21   0
   0  -1  30    1.21    4.92   0
   0  -1  31   17.47    5.32   0
   0   0  36   14.17    4.89   0
   0   0  37   10.95    5.94   0
   0   5 -13  272.28    8.50   0
   0   6 -14   44.54    5.17   0
   1   0  11   -0.85    4.64   0
   1   0  25   -1.39    3.89   0
   1   0  26    2.39    4.91   0
   1   0  27    2.84    5.27   0
   1   1   3  -22.21    9.93   0
   1   1  33    9.39    4.78   0
   1   1  34   -1.66    5.64   0
   1   2  38    2.01    5.89   0
   1   3  -4   15.43    8.72   0
   1   5  -8  265.47   10.48   0
   1   6  -9   38.62    6.80   0
   1   7 -10   18.74    5.77   0
   1   9 -10    3.53    6.49   0
   1  11  -9   20.49    8.04   0
   2   2   9  162.50    8.47   0
   2   2  26   41.39    4.61   0
   2   2  27   41.05    5.50   0
   2   2  28  364.79    8.21   0
   2   3  32   49.23    4.97   0
   2   3  33   22.11    5.60   0
   2   4  36   -1.99    5.83   0
   2   8  -4  102.86   10.35   0
   2   9  -4   68.26    9.98   0
   3   5  10  119.56    7.78   0
   3   5  26    2.79    5.71   0
   3   5  27  212.38    7.79   0
   3   6   6  132.80   11.98   0
   3   6  29   15.50    5.77   0
   3   6  30    8.67    5.73   0
  -9  -4  -2    2.98    8.13   0
  -9  -1 -15   63.17    7.12   0
  -9   0 -18    3.93    6.49   0
  -8  -4  -2    5.23    8.75   0
  -8  -2 -12   41.59    6.40   0
  -8  -1 -15   25.51    6.95   0
  -8   0 -18   -0.29    6.23   0
  -8   1 -20   20.02    6.06   0
  -8   2 -22   15.87    6.25   0
  -7  -4  -2   17.31    7.93   0
  -7  -1 -15  242.66    7.93   0
  -7   0 -18    2.63    5.58   0
  -7   1 -20   76.05    6.37   0
  -7   2 -22   75.97    6.90   0
  -7   4 -25   13.30    5.34   0
  -6  -2 -11  205.97    8.03   0
  -6   0 -17   -0.37    5.26   0
  -6   3 -23   29.33    6.38   0
  -6   4 -24    9.74    5.76   0
  -6   5 -25   10.41    5.87   0
  -5  -5  28   11.66    7.47   0
  -5  -5  29    3.49    7.74   0
  -5  -3  -5   16.84    6.92   0
  -5  -1 -13    3.66    4.67   0
  -5   0 -16    2.99    4.90   0
  -5   3 -22   19.61    5.46   0
  -5   4 -23   48.33    5.83   0
  -5   5 -24    1.16    5.86   0
  -5   6 -25    5.70    5.85   0
  -4  -4  34    5.44    6.01   0
  -4   1 -17   23.72    5.35   0
  -4   2 -19   51.72    5.47   0
  -4   4 -22    5.74    5.34   0
  -4   5 -23    5.89    5.30   0
  -4   7 -24    8.15    5.78   0
  -3  -4   9    1.80    7.01   0
  -3  -4  28    7.12    5.60   0
  -3  -4  29   17.14    6.00   0
  -3  -1  -9   11.04    5.07   0
  -3   1 -15  141.56    7.61   0
  -3   2 -17   79.78    5.61   0
  -3   3 -19    3.66    3.86   0
  -3   4 -20   15.26    5.06   0
  -3   5 -21    6.25    4.99   0
  -3   6 -22   79.88    6.32   0
  -2  -3  32   47.95    6.19   0
  -2  -3  33   26.19    5.85   0
  -2   4 -18   55.27    4.88   0
  -2   5 -19  123.55    6.24   0
  -2   6 -20   11.66    4.48   0
  -2   7 -20   -2.84    5.25   0
  -2  10 -20   32.31    6.37   0
  -1  -2   5  958.00   23.04   0
  -1  -2  33    2.28    5.24   0
  -1  -1  -1 4508.11   73.81   0
  -1  -1  39    3.20    5.80   0
  -1   4 -15   25.97    5.40   0
  -1   5 -16   13.41    5.07   0
  -1   6 -17   23.33    5.21   0
  -1   8 -18    4.73    5.03   0
  -1  11 -17   30.10    6.97   0
   0  -1   6    0.85    7.38   0
   0  -1  32    4.96    5.43   0
   0  -1  33   45.17    5.85   0
   0   0  38   33.38    6.12   0
   0   1  -4    1.22    8.59   0
   0   2  -7    0.42    5.98   0
   0   4 -11    1.09    5.35   0
   0   7 -14   -2.23    5.89   0
   0   9 -14   -1.28    6.03   0
   0  10 -14   -2.15    6.74   0
   0  11 -13    0.25    6.79   0
   1   0  10    0.36    4.74   0
   1   0  28    3.10    5.71   0
   1   0  29    1.71    5.36   0
   1   1  35    1.26    5.65   0
   1   1  36    7.66    5.90   0
   1   2  39   27.18    6.33   0
   1   4  -6  266.73   11.64   0
   1   8 -10   22.39    6.31   0
   1  12  -7   15.12    9.61   0
   2   2  29   -4.66    5.17   0
   2   2  30  120.57    6.59   0
   2   3  34   -4.21    5.51   0
   2   3  35   10.51    5.64   0
   2   4  37    0.83    4.69   0
   2   5  -1  387.54   23.69   0
   2  10  -3   69.17   10.88   0
   2  11  -2    0.75    9.65   0
   3   4  14   41.93    5.73   0
   3   4  15   70.53    6.17   0
   3   4  16    2.90    4.48   0
   3   4  17  204.98    6.97   0
   3   4  18   58.84    5.22   0
   3   4  19    7.64    4.80   0
   3   4  20   13.69    4.72   0
   3   4  21   92.70    6.13   0
   3   4  22  166.44    6.73   0
   3   4  23   58.66    5.58   0
   3   4  24   21.93    5.20   0
   3   5   9   76.78    7.64   0
   3   5  28    9.02    5.58   0
   3   5  29   40.85    5.96   0
   3   5  30   45.12    7.03   0
   3   6  31   44.65    6.57   0
   3   6  32   17.55    6.04   0
  -9  -3  -7   17.29    8.14   0
  -9  -2 -11   17.71    7.74   0
  -9   0 -17    8.07    6.28   0
  -8  -3  -7   16.11    8.05   0
  -7  -3  -7    1.08    6.26   0
  -7  -2 -11    2.82    5.99   0
  -7   0 -17    4.87    5.46   0
  -7   3 -23   19.68    4.99   0
  -7   4 -24   49.69    6.44   0
  -6  -3  -6   60.08    7.90   0
  -6  -1 -14  172.08    7.21   0
  -6   1 -19   11.38    5.25   0
  -6   2 -21    2.59    4.21   0
  -6   6 -25   37.61    6.51   0
  -5  -5   9   12.52   13.16   0
  -5  -5  30    5.58    7.70   0
  -5  -2  -9    0.15    5.43   0
  -5   1 -18   95.41    6.15   0
  -5   2 -20  104.11    5.16   0
  -5   7 -25    2.20    4.78   0
  -4  -5  18  179.44    9.86   0
  -4  -5  19  131.36    9.07   0
  -4  -5  20  151.12    9.11   0
  -4  -5  21    5.32    6.52   0
  -4  -5  22    2.60    6.34   0
  -4  -1 -11   89.89    6.22   0
  -4   0 -14  390.09    9.10   0
  -4   3 -20   21.05    5.33   0
  -4   6 -23  100.91    6.83   0
  -4   8 -24    9.51    4.77   0
  -3  -4  30   19.82    5.84   0
  -3  -4  31   24.84    6.10   0
  -3   0 -12   -2.67    5.10   0
  -3   7 -22   23.76    5.54   0
  -3   8 -22   -1.65    5.31   0
  -3   9 -22   47.15    6.84   0
  -2  -3  34    4.37    5.40   0
  -2   0  -9 1137.42   15.76   0
  -2   1 -12   55.07    5.40   0
  -2   2 -14  426.47    9.19   0
  -2   3 -16  716.48   11.72   0
  -2   6 -19   -3.17    5.25   0
  -2   8 -20   47.61    6.35   0
  -2   9 -20   54.53    6.75   0
  -1  -3  18  107.20    6.40   0
  -1  -3  19   91.59    6.05   0
  -1  -3  20   22.97    5.03   0
  -1  -3  21   25.37    5.26   0
  -1  -3  22    8.49    4.97   0
  -1  -2  34    6.20    4.15   0
  -1  -2  35    6.19    5.52   0
  -1   2 -11 1950.46   19.25   0
  -1   3 -13 1380.28   15.46   0
  -1   7 -17   97.49    5.94   0
  -1   9 -17   40.59    6.61   0
  -1  10 -17   10.92    5.75   0
  -1  11 -16   -2.17    7.08   0
   0  -2  19   21.05    5.63   0
   0  -2  20  275.26    7.78   0
   0  -2  21   13.81    5.59   0
   0  -1  34    1.15    5.74   0
   0   0  39    3.09    4.62   0
   0   0  40   14.96    6.75   0
   0   3  -9  602.97   12.38   0
   0   5 -12    1.44    5.75   0
   0   6 -13    1.16    4.48   0
   0   8 -14  348.98    9.41   0
   1   0   9    1.31    5.01   0
   1   0  30    7.08    4.45   0
   1   0  31    2.25    5.14   0
   1   1  37    5.00    6.03   0
   1  10  -9    4.89    7.75   0
   1  11  -8    9.07    8.45   0
   2   1  18   10.73    5.15   0
   2   1  19   44.91    5.53   0
   2   1  20   88.81    5.99   0
   2   1  21    3.60    4.99   0
   2   1  22   43.69    5.42   0
   2   2   8 1976.59   22.87   0
   2   2  31  128.06    6.58   0
   2   2  32  186.99    7.28   0
   2   3  36    3.54    5.61   0
   3   4  13   57.74    5.93   0
   3   4  25  118.72    6.28   0
   3   4  26   36.49    5.61   0
   3   4  27    3.87    5.03   0
   3   5   8   21.91    6.85   0
   3   5  31   17.94    5.70   0
   3   5  32   82.68    6.88   0
  -9  -4  -1   11.52    8.36   0
  -9  -1 -14    6.04    6.13   0
  -8  -2 -11   66.38    6.76   0
  -8  -1 -14    3.81    5.88   0
  -8   0 -17  116.58    7.58   0
  -8   1 -19   23.75    6.19   0
  -8   2 -21   14.53    6.29   0
  -8   3 -22    2.79    6.25   0
  -7  -4  -1   20.52    8.63   0
  -7  -1 -14  206.54    7.83   0
  -7   1 -19   -7.34    5.70   0
  -7   2 -21    5.98    4.72   0
  -7   3 -22    6.60    6.04   0
  -6  -2 -10  176.78    8.34   0
  -6   0 -16    3.48    5.62   0
  -6   2 -20    4.91    5.17   0
  -6   3 -22  119.85    5.81   0
  -6   4 -23   -2.86    5.86   0
  -6   5 -24    5.52    5.84   0
  -5   0 -15    2.70    4.88   0
  -5   3 -21   62.58    5.05   0
  -5   4 -22   41.73    5.85   0
  -5   5 -23   16.43    5.74   0
  -5   6 -24    6.00    4.66   0
  -5   7 -24    5.02    5.80   0
  -4  -5  16   16.61    7.96   0
  -4  -5  17   51.49    7.09   0
  -4  -5  23    5.58    6.39   0
  -4  -5  24   38.57    7.16   0
  -4  -5  25   14.24    6.35   0
  -4  -5  26    2.26    6.64   0
  -4  -2  -7  165.57    7.85   0
  -4   1 -16   91.20    6.15   0
  -4   2 -18  126.93    6.01   0
  -4   4 -21   23.16    4.71   0
  -4   5 -22    4.28    4.27   0
  -4   7 -23   -2.33    5.68   0
  -4   8 -23    9.60    5.99   0
  -3  -4   8    2.09    8.33   0
  -3  -4  32   64.81    6.88   0
  -3  -4  33    7.01    6.00   0
  -3   1 -14 2393.91   18.70   0
  -3   2 -16   28.16    4.96   0
  -3   3 -18    4.80    3.69   0
  -3   4 -19    6.85    5.08   0
  -3   5 -20    5.42    5.10   0
  -3   6 -21  228.65    7.69   0
  -2  -3  35    6.00    5.80   0
  -2  -3  36   12.14    6.09   0
  -2   4 -17    6.64    5.24   0
  -2   5 -18   53.25    5.56   0
  -2   7 -19   18.55    5.36   0
  -2  10 -19   39.46    6.76   0
  -1  -3  15  633.14   12.77   0
  -1  -3  16  300.68    9.02   0
  -1  -3  17   50.44    5.81   0
  -1  -3  23    1.28    3.99   0
  -1  -3  24  225.84    7.44   0
  -1  -3  25  268.18    7.85   0
  -1  -3  26    3.66    5.35   0
  -1  -2  36    5.63    5.89   0
  -1  -2  37    8.71    5.88   0
  -1   0  -5   -0.72    7.66   0
  -1   4 -14  214.22    7.45   0
  -1   5 -15  429.83    9.40   0
  -1   6 -16  271.47    7.93   0
  -1   8 -17    1.38    5.01   0
   0  -2  15   22.39    6.15   0
   0  -2  16   21.09    5.18   0
   0  -2  17    2.38    5.01   0
   0  -2  18  267.10    7.13   0
   0  -2  22  175.67    6.30   0
   0  -2  23   12.45    4.40   0
   0  -2  24   61.07    5.59   0
   0  -2  25   -0.83    5.09   0
   0  -2  26   44.99    5.86   0
   0  -1  35   37.10    4.99   0
   0  -1  36    0.85    5.56   0
   0   7 -13  485.77   10.65   0
   0  10 -13   -2.27    6.75   0
   0  11 -12    4.78    7.98   0
   1   0   8    0.36    6.29   0
   1   0  32   -0.03    4.22   0
   1   0  33   -3.63    5.24   0
   1   1  38   11.34    4.77   0
   1   1  39    4.23    5.77   0
   1   7  -9    0.56    5.27   0
   1   8  -9    4.15    6.54   0
   1   9  -9   51.88    7.74   0
   2   1  15   48.75    5.88   0
   2   1  16  594.13   10.55   0
   2   1  17   -3.69    5.33   0
   2   1  23   -0.06    3.92   0
   2   1  24   21.28    4.08   0
   2   1  25   54.04    5.65   0
   2   1  26   13.38    5.29   0
   2   1  27  236.72    7.06   0
   2   2  33   -1.07    4.54   0
   2   2  34   10.42    5.64   0
   2   3   3 1670.73   33.15   0
   2   3  37    3.29    4.62   0
   2   3  38   55.79    6.48   0
   2   7  -3    3.15    9.48   0
   2  12   0   15.26   11.27   0
   3   4  12   16.08    4.67   0
   3   4  28    8.30    5.21   0
   3   4  29   16.56    5.68   0
   3   4  30   24.88    5.90   0
   3   5  33    2.36    5.87   0
   3   5  34   15.61    6.31   0
   3   6   5   32.25   11.03   0
  -9  -3  -6    2.99    7.95   0
  -9  -2 -10    6.01    6.75   0
  -9  -1 -13   25.83    6.47   0
  -9   0 -16   -1.31    6.61   0
  -8  -4  -1    9.44    8.76   0
  -8  -3  -6    4.98    8.31   0
  -8  -2 -10   28.15    7.35   0
  -8   0 -16  233.89    8.67   0
  -8   2 -20   39.91    6.55   0
  -7  -3  -6   18.65    7.40   0
  -7  -2 -10    8.76    6.16   0
  -7   0 -16    3.50    5.38   0
  -7   1 -18  213.30    7.55   0
  -7   2 -20   -1.84    5.39   0
  -7   4 -23    3.40    4.72   0
  -6  -4   0  284.73   13.94   0
  -6  -1 -13  113.76    6.56   0
  -6   1 -18    7.26    4.53   0
  -6   3 -21   43.20    5.77   0
  -6   5 -23   -1.86    5.93   0
  -6   6 -24   29.85    6.22   0
  -5  -3  -4  211.39    9.98   0
  -5  -1 -12  243.01    7.73   0
  -5   1 -17    0.10    5.88   0
  -5   2 -19   -2.08    4.00   0
  -5   3 -20   35.84    5.57   0
  -5   6 -23    7.02    5.66   0
  -4  -5  14  307.93   12.60   0
  -4  -5  15   94.61    8.75   0
  -4  -5  27    7.01    6.29   0
  -4  -5  28    1.09    6.65   0
  -4  -3  -2    3.80    7.16   0
  -4   0 -13  543.66   10.18   0
  -4   3 -19   82.16    5.84   0
  -4   4 -20   16.48    5.58   0
  -4   5 -21    3.36    4.91   0
  -4   6 -22   12.30    5.31   0
  -3  -4  34   28.92    6.57   0
  -3  -4  35   19.27    6.38   0
  -3  -2  -4  180.63   10.62   0
  -3  -1  -8  249.78    8.40   0
  -3   0 -11    2.92    5.14   0
  -3   7 -21    7.34    4.36   0
  -3   8 -21   29.91    5.99   0
  -3   9 -21    4.46    5.96   0
  -2  -4  17    7.88    5.24   0
  -2  -4  18   81.94    6.36   0
  -2  -4  19   74.57    5.76   0
  -2  -4  20   12.72    4.90   0
  -2  -4  21  129.55    6.49   0
  -2  -4  22    4.77    4.82   0
  -2  -4  23   30.87    5.23   0
  -2  -4  24  258.49    7.68   0
  -2  -4  25  378.40    8.66   0
  -2  -3   5  104.09   12.26   0
  -2  -3  37    3.46    5.96   0
  -2  -3  38   47.57    7.05   0
  -2  -1  -5  157.71    9.35   0
  -2   1 -11    3.49    5.56   0
  -2   3 -15 1444.94   14.67   0
  -2   6 -18    5.54    5.07   0
  -2   8 -19    3.45    5.40   0
  -2   9 -19   13.63    5.79   0
  -1  -3  14 3223.57   24.23   0
  -1  -3  27    8.03    4.63   0
  -1  -3  28  432.81    9.46   0
  -1  -3  29    3.15    5.77   0
  -1  -2  38    6.23    5.88   0
  -1   1  -8  516.39   12.26   0
  -1   3 -12 1242.24   15.23   0
  -1   7 -16  142.54    6.60   0
  -1   9 -16   16.11    6.86   0
  -1  10 -16    7.29    5.43   0
  -1  11 -15   10.56    7.13   0
   0  -2  14  301.35    8.94   0
   0  -2  27    5.70    4.41   0
   0  -2  28  702.10   10.28   0
   0  -2  29   30.87    5.61   0
   0  -1   5   19.28    8.38   0
   0  -1  37   13.91    5.94   0
   0  -1  38    3.20    5.65   0
   0   4 -10   11.02    5.47   0
   0   8 -13   -3.27    6.17   0
   0   9 -13   78.29    7.30   0
   1  -1  18  186.56    6.58   0
   1  -1  19  201.78    6.62   0
   1  -1  20   25.31    4.85   0
   1  -1  21   89.39    5.97   0
   1  -1  22  262.18    7.28   0
   1  -1  23   23.63    5.32   0
   1  -1  24  978.62   11.24   0
   1  -1  25  145.19    6.81   0
   1   0  34    2.14    4.37   0
   1   0  35    6.30    5.36   0
   1   5  -7    1.37    5.24   0
   1   6  -8    1.31    5.09   0
   1  10  -8   61.45    9.17   0
   1  12  -6   27.42    9.57   0
   2   1  13   57.50    6.37   0
   2   1  14 1215.90   14.54   0
   2   1  28   12.22    4.49   0
   2   1  29  143.70    6.46   0
   2   1  30    8.99    5.50   0
   2   2   7   19.02    5.97   0
   2   2  35   -4.77    4.76   0
   2   2  36   18.18    5.74   0
   2   9  -3   55.04    9.92   0
   3   3  17   31.98    5.73   0
   3   3  18    6.82    4.57   0
   3   3  19   11.33    4.68   0
   3   3  20  117.75    6.31   0
   3   3  21   22.28    5.20   0
   3   3  22    5.03    4.74   0
   3   3  23   15.11    5.05   0
   3   3  24   51.21    5.81   0
   3   3  25   89.32    6.48   0
   3   3  26    7.37    5.24   0
   3   4  11  711.11   12.79   0
   3   4  31   23.42    5.94   0
   3   4  32   64.06    6.18   0
   3   5   7    8.78    7.01   0
  -9  -4   0    8.48    8.73   0
  -9  -3  -5    7.43    8.96   0
  -9  -2  -9   87.79    8.84   0
  -9   0 -15    3.14    6.02   0
  -8  -5   7    3.29   12.58   0
  -8  -1 -13  128.30    7.62   0
  -8   1 -18   81.06    5.96   0
  -8   3 -21   18.01    6.15   0
  -7  -6  19    2.67   10.76   0
  -7  -6  20    5.69   10.16   0
  -7  -6  21    3.95   10.50   0
  -7  -1 -13  703.07   11.35   0
  -7   3 -21   -0.09    5.87   0
  -7   4 -22   21.18    6.18   0
  -7   5 -23   22.64    7.12   0
  -6  -3  -5  119.36    8.46   0
  -6  -2  -9   59.75    6.85   0
  -6   0 -15  410.89    9.53   0
  -6   1 -17   69.77    6.11   0
  -6   2 -19   73.26    6.04   0
  -6   4 -22   61.20    5.56   0
  -6   6 -23    1.69    6.18   0
  -5  -4   2   96.53   13.19   0
  -5  -2  -8  120.15    6.84   0
  -5   0 -14    2.23    4.89   0
  -5   2 -18  148.62    6.37   0
  -5   4 -21   59.67    5.85   0
  -5   5 -22    2.75    4.55   0
  -5   7 -23    0.38    5.66   0
  -5   8 -23   17.60    6.22   0
  -4  -5  13   13.02    8.22   0
  -4  -5  29    7.73    6.12   0
  -4  -5  30    9.38    7.24   0
  -4  -5  31    6.16    7.56   0
  -4  -1 -10  141.76    6.79   0
  -4   1 -15   22.22    5.40   0
  -4   2 -17    4.05    4.73   0
  -4   7 -22   78.72    5.54   0
  -4   8 -22   58.63    6.71   0
  -4   9 -22   15.25    6.29   0
  -3  -4  36    6.78    6.21   0
  -3   1 -13    9.44    5.45   0
  -3   2 -15  370.16    8.33   0
  -3   3 -17   24.90    4.13   0
  -3   4 -18   67.17    5.38   0
  -3   5 -19  144.64    6.56   0
  -3   6 -20   22.34    4.42   0
  -3   7 -20  145.30    6.79   0
  -3  10 -20   14.02    6.49   0
  -2  -4  16   63.65    6.07   0
  -2  -4  26  117.64    6.35   0
  -2  -4  27  127.05    6.63   0
  -2  -4  28 1289.67   14.93   0
  -2  -4  29   18.80    7.17   0
  -2   0  -8   67.59    6.58   0
  -2   2 -13  128.88    6.08   0
  -2   4 -16   71.79    5.94   0
  -2   5 -17    2.44    4.99   0
  -2   7 -18    3.30    5.17   0
  -2  10 -18    5.84    6.00   0
  -1  -3  13 1326.16   16.44   0
  -1  -3  30   14.74    4.48   0
  -1  -3  31   82.80    6.16   0
  -1  -3  32   20.78    5.66   0
  -1  -2  39   30.05    5.12   0
  -1   2 -10  153.96    7.45   0
  -1   6 -15    2.74    4.56   0
  -1   8 -16   99.43    6.20   0
   0  -2  13  107.31    8.55   0
   0  -2  30   -0.04    4.45   0
   0  -2  31    5.93    5.13   0
   0  -2  32    8.97    5.37   0
   0  -1  39    3.05    5.68   0
   0   5 -11  874.41   13.79   0
   0   6 -12  213.58    7.43   0
   0  10 -12   64.76    7.56   0
   1  -1  16 1672.36   16.54   0
   1  -1  17   90.25    7.14   0
   1  -1  26  124.08    5.64   0
   1  -1  27 1302.23   13.20   0
   1  -1  28  336.97    8.63   0
   1  -1  29  210.50    7.64   0
   1   0   7    2.56    6.79   0
   1   0  36    0.40    4.77   0
   1   0  37    2.17    5.76   0
   1  11  -7   97.91    9.59   0
   2   1  12   72.23    6.42   0
   2   1  31    6.06    5.13   0
   2   1  32   59.43    5.96   0
   2   2  37    1.71    5.55   0
   2   2  38   10.64    5.73   0
   2   6  -2   35.29   10.96   0
   2   8  -3   24.68    8.89   0
   3   3  15   10.23    5.47   0
   3   3  16   98.30    5.97   0
   3   3  27  221.63    7.41   0
   3   3  28    1.47    5.20   0
   3   3  29  330.32    8.17   0
   3   4  10  101.46    7.01   0
   3   4  33    9.92    5.58   0
   3   4  34   31.71    6.13   0
   4   8  19   39.52    8.10   0
   4   8  20    6.30    7.70   0
   4   8  21   38.50    7.50   0
   4   8  22   64.09    8.35   0
   4   8  23   12.83    7.12   0
   4   8  24   13.65    7.31   0
   4   8  25   74.39    8.28   0
   4   9  20   28.73    8.12   0
   4   9  21   44.24    8.56   0
   4   9  22   13.69    8.09   0
  -9  -1 -12   32.45    6.72   0
  -9   1 -17   43.11    7.25   0
  -8  -4   0  277.83   13.25   0
  -8  -2  -9   84.65    7.85   0
  -8   0 -15   23.84    6.57   0
  -8   1 -17   13.03    6.19   0
  -8   2 -19   -3.89    5.91   0
  -7  -6  18    9.07   11.14   0
  -7  -2  -9   75.54    7.09   0
  -7   0 -15    0.00    5.15   0
  -7   1 -17  374.18    8.92   0
  -7   2 -19   47.98    5.50   0
  -6  -1 -12   38.76    5.53   0
  -6   3 -20   15.76    5.37   0
  -6   4 -21   14.64    5.67   0
  -6   5 -22   -3.56    6.06   0
  -5  -1 -11    1.57    4.63   0
  -5   1 -16  244.48    7.45   0
  -5   3 -19    4.28    5.19   0
  -5   5 -21   30.14    5.53   0
  -5   6 -22   13.77    5.61   0
  -5   7 -22    7.67    5.76   0
  -4  -5  32    9.50    6.33   0
  -4  -5  33   33.38    7.96   0
  -4  -2  -6  346.49   10.28   0
  -4   3 -18   50.40    5.42   0
  -4   4 -19   59.15    5.90   0
  -4   5 -20  137.86    6.70   0
  -4   6 -21   12.80    4.26   0
  -4   7 -21  180.83    7.43   0
  -4   9 -21   46.98    6.28   0
  -3   6 -19   46.93    5.99   0
  -3   8 -20    3.41    5.40   0
  -3   9 -20    2.95    4.49   0
  -2  -4  14    3.46    5.11   0
  -2  -4  15  138.47    6.33   0
  -2  -4  30    2.90    5.71   0
  -2  -4  31   33.04    6.16   0
  -2  -4  32   50.64    7.27   0
  -2   8 -18   40.34    5.79   0
  -2   9 -18   28.38    6.04   0
  -1  -3  12 1561.17   17.89   0
  -1  -3  33    6.85    5.30   0
  -1  -3  34    5.31    5.24   0
  -1  -2   4  611.81   22.57   0
  -1   4 -13   13.63    5.09   0
  -1   5 -14   -0.08    5.05   0
  -1   7 -15   -0.68    5.70   0
  -1   9 -15  152.37    8.30   0
  -1  10 -15   -5.38    5.25   0
  -1  11 -14   20.37    7.39   0
   0  -2  12 1455.71   17.38   0
   0  -2  33   -5.44    5.25   0
   0  -2  34    2.52    5.24   0
   0  -1  40   -1.65    4.72   0
   0   2  -6  736.37   16.65   0
   0   3  -8    1.24    5.32   0
   0   7 -12   -3.38    5.48   0
   0   8 -12  445.93   11.02   0
   0   9 -12    0.05    6.09   0
   0  11 -11   10.29    7.34   0
   1  -1  14  109.68    7.22   0
   1  -1  15 2376.24   18.86   0
   1  -1  30   12.93    4.53   0
   1  -1  31   32.04    5.55   0
   1  -1  32  430.98    8.80   0
   1   0  38   -1.79    4.66   0
   1   0  39    4.60    5.87   0
   1   7  -8  139.54    7.89   0
   1   9  -8    2.97    6.69   0
   2   1  11    0.05    5.44   0
   2   1  33    3.58    4.66   0
   2   1  34   11.81    5.57   0
   2   1  35    2.94    5.36   0
   2   2   6  892.47   17.49   0
   2  10  -2    7.92    9.71   0
   2  11  -1   57.02   10.91   0
   3   3  14   90.98    6.13   0
   3   3  30    4.42    4.44   0
   3   3  31   25.93    5.43   0
   3   3  32    3.33    5.10   0
   3   4   9    1.72    5.57   0
   3   4  35   15.30    5.24   0
   3   4  36    6.15    5.59   0
   4   7  18   17.07    7.19   0
   4   7  19  116.68    8.09   0
   4   7  20    4.35    6.15   0
   4   7  21  152.54    8.68   0
   4   7  22   83.99    8.11   0
   4   7  23    4.57    6.74   0
   4   7  24   12.63    6.65   0
   4   7  25    3.87    6.53   0
   4   7  26    5.86    6.60   0
   4   7  27   39.24    7.53   0
   4   8  17   52.70    8.65   0
   4   8  18    7.69    6.92   0
   4   8  26    0.60    6.14   0
   4   9  17    5.59    7.97   0
   4   9  18    2.80    7.23   0
   4   9  19    2.54    6.78   0
  -9  -4   1    9.86    9.07   0
  -9  -3  -4   16.20    8.55   0
  -9  -2  -8    4.46    7.66   0
  -9   0 -14   10.50    6.02   0
  -9   1 -16    0.96    6.31   0
  -8  -3  -5    7.77    6.87   0
  -8  -1 -12   -6.23    5.76   0
  -8   2 -18   44.20    6.21   0
  -8   3 -20    7.07    4.91   0
  -7  -6  17   10.66   11.56   0
  -7  -4   0   33.60    8.45   0
  -7  -3  -5   76.38    7.64   0
  -7  -1 -12   98.90    7.68   0
  -7   2 -18   -0.26    5.15   0
  -7   3 -20    3.86    4.43   0
  -7   4 -21   25.00    6.29   0
  -7   5 -22   59.21    5.55   0
  -6  -6  20   13.67    9.00   0
  -6  -6  21   11.59    8.65   0
  -6  -6  22    5.21    8.29   0
  -6  -6  23    2.87    8.29   0
  -6  -6  24   23.52    9.02   0
  -6  -6  25   33.16    9.17   0
  -6   0 -14 3073.26   21.61   0
  -6   1 -16   59.70    6.08   0
  -6   2 -18   60.52    6.03   0
  -6   6 -22    3.33    6.14   0
  -5   0 -13    5.64    4.68   0
  -5   2 -17   20.57    5.28   0
  -5   4 -20    7.88    4.19   0
  -5   8 -22   13.76    6.06   0
  -4  -5  12   79.16    9.60   0
  -4  -1  -9    8.54    5.54   0
  -4   0 -12  103.27    6.51   0
  -4   1 -14  192.87    7.20   0
  -4   2 -16  156.80    6.31   0
  -4   6 -20   21.46    5.61   0
  -4   8 -21   23.58    4.75   0
  -3  -5  21   -1.23    6.35   0
  -3  -5  22   33.01    6.70   0
  -3  -5  23   51.94    6.79   0
  -3  -5  24   56.63    6.72   0
  -3  -5  25   73.70    7.41   0
  -3  -5  26    5.75    6.24   0
  -3  -4   7  513.24   19.94   0
  -3  -1  -7   11.85    5.90   0
  -3   0 -10    2.30    5.29   0
  -3   3 -16  110.21    5.96   0
  -3   4 -17  225.81    6.83   0
  -3   5 -18  291.77    7.64   0
  -3   7 -19  301.30    8.21   0
  -3   8 -19   12.98    5.46   0
  -3   9 -19  139.90    7.30   0
  -3  10 -19    0.98    6.03   0
  -2  -4  13  346.48   10.12   0
  -2  -4  33   28.38    5.92   0
  -2  -4  34   -0.10    5.79   0
  -2   1 -10  644.54   11.81   0
  -2   2 -12  427.57    9.57   0
  -2   3 -14  100.12    5.57   0
  -2   4 -15  119.69    6.45   0
  -2   5 -16   15.51    5.13   0
  -2   6 -17   15.15    4.27   0
  -2   7 -17    8.09    5.37   0
  -2   9 -17  197.39    8.57   0
  -2  10 -17   17.50    6.18   0
  -2  11 -16    2.38    7.24   0
  -1  -3  11  669.15   12.76   0
  -1  -3  35   11.53    5.63   0
  -1  -3  36    5.46    5.43   0
  -1   3 -11  497.73   10.80   0
  -1   8 -15   10.35    5.18   0
   0  -2  11   -9.92    5.51   0
   0  -2  35    5.70    4.41   0
   0  -2  36  100.29    6.79   0
   0   6 -11   -0.80    5.43   0
   0  10 -11   -7.55    6.71   0
   1  -1  13  113.68    9.00   0
   1  -1  33   15.07    5.66   0
   1  -1  34    8.15    5.62   0
   1   0  40    9.40    6.24   0
   1   1   2  112.64   14.11   0
   1   4  -5 1192.41   21.75   0
   1   8  -8   18.62    6.09   0
   1  10  -7  161.62    9.61   0
   1  12  -5    4.90    8.23   0
   2   0  20  139.54    6.29   0
   2   0  21  119.83    6.20   0
   2   0  22  142.63    6.20   0
   2   0  23  394.03    8.11   0
   2   0  24   18.19    5.06   0
   2   0  25   84.68    5.72   0
   2   0  26   34.32    5.45   0
   2   0  27 1183.55   12.67   0
   2   0  28  112.71    6.81   0
   2   1  36    9.65    5.65   0
   2   1  37    4.37    6.00   0
   3   2  21   25.29    5.19   0
   3   2  22   21.87    4.94   0
   3   2  23   61.09    5.60   0
   3   2  24    7.38    4.95   0
   3   2  25   -0.38    4.97   0
   3   2  26   67.52    6.03   0
   3   3  13  426.08    9.80   0
   3   3  33    4.68    5.14   0
   3   3  34   17.80    5.73   0
   3   3  35    7.34    5.92   0
   3   5   6   71.79    9.07   0
   4   6  19    6.18    5.87   0
   4   6  20   17.45    6.23   0
   4   6  21   15.96    6.26   0
   4   6  22   13.58    6.11   0
   4   6  23   99.57    6.76   0
   4   6  24    3.77    5.21   0
   4   6  25    5.47    5.43   0
   4   6  26   -0.21    6.33   0
   4   6  27   -2.02    6.57   0
   4   6  28   -1.26    6.47   0
   4   7  16  165.00    9.39   0
   4   7  17    1.36    6.03   0
   4   7  28    7.49    5.92   0
   4   7  29   27.60    6.65   0
   4   8  15    9.56    7.99   0
   4   8  16    9.79    7.43   0
   4   9  16    2.59    7.16   0
   4  10  17    8.83    8.98   0
  -9  -1 -11  125.80    7.90   0
  -8  -2  -8   90.11    7.83   0
  -8   0 -14   68.85    6.98   0
  -8   1 -16    6.29    5.74   0
  -8   3 -19    1.13    6.03   0
  -8   4 -20   16.81    6.26   0
  -7  -6  16    8.82   12.66   0
  -7   0 -14    3.17    5.35   0
  -7   1 -16    3.64    5.70   0
  -7   3 -19   11.65    5.74   0
  -7   4 -20    0.03    5.98   0
  -7   5 -21   -3.81    6.17   0
  -6  -6  18    2.28    9.49   0
  -6  -6  19    1.83    8.33   0
  -6  -4   1  389.21   15.61   0
  -6  -3  -4   34.75    7.22   0
  -6  -2  -8   10.58    5.25   0
  -6  -1 -11   86.49    6.01   0
  -6   3 -19   17.87    4.29   0
  -6   4 -20    2.72    5.58   0
  -6   5 -21   74.23    5.64   0
  -6   7 -22    6.84    5.09   0
  -5  -3  -3  214.58   10.62   0
  -5  -2  -7    4.74    5.54   0
  -5  -1 -10   12.16    5.37   0
  -5   1 -15    4.15    5.22   0
  -5   3 -18  144.33    6.32   0
  -5   4 -19  236.36    7.40   0
  -5   5 -20    1.37    5.24   0
  -5   6 -21    0.13    4.55   0
  -5   7 -21    0.20    5.61   0
  -5   8 -21   33.76    6.06   0
  -4   3 -17   37.87    5.39   0
  -4   4 -18  288.67    7.80   0
  -4   5 -19  118.45    6.39   0
  -4   7 -20    5.35    5.47   0
  -4   8 -20   29.26    6.02   0
  -4   9 -20   52.11    6.78   0
  -3  -5  18  315.52   10.49   0
  -3  -5  19  123.99    8.01   0
  -3  -5  20    9.67    6.19   0
  -3  -5  27  190.48    7.94   0
  -3  -5  28    5.95    5.77   0
  -3  -5  29   40.99    6.31   0
  -3  -5  30   39.49    7.13   0
  -3   1 -12  228.64    7.79   0
  -3   2 -14  375.99    8.52   0
  -3   6 -18  184.82    7.07   0
  -3  10 -18   22.94    6.12   0
  -2  -4  35    2.87    6.09   0
  -2  -4  36    2.38    6.11   0
  -2   8 -17  146.15    6.87   0
  -1  -3  37    3.17    5.66   0
  -1  -3  38    0.65    5.68   0
  -1   1  -7 2631.26   26.64   0
  -1   2  -9   54.67    6.45   0
  -1   4 -12  531.07   10.13   0
  -1   5 -13  898.38   13.13   0
  -1   6 -14  101.33    5.88   0
  -1  10 -14   96.47    6.84   0
  -1  11 -13   13.60    7.15   0
   0  -2  10 1510.68   18.11   0
   0  -2  37    2.94    4.77   0
   0  -2  38   30.50    6.12   0
   0   4  -9    2.47    4.67   0
   0   5 -10   -0.45    5.38   0
   0  11 -10    5.66    6.81   0
   1  -1  12 1176.05   15.05   0
   1  -1  35    3.61    4.66   0
   1  -1  36    2.09    5.55   0
   1   0   6   -0.56    6.69   0
   1   5  -6  103.04    8.06   0
   1   6  -7   81.24    6.99   0
   1  11  -6   18.10    8.75   0
   2   0  17  594.31    9.92   0
   2   0  18   59.13    5.72   0
   2   0  19   23.85    4.62   0
   2   0  29   -1.30    4.51   0
   2   0  30  171.22    6.79   0
   2   0  31  108.30    6.16   0
   2   1  10  628.82   12.14   0
   2   1  38   17.28    5.88   0
   2   1  39    5.56    6.01   0
   2  12   1   27.92   11.17   0
   3   2  18    1.87    4.65   0
   3   2  19   27.28    5.14   0
   3   2  20   17.23    5.09   0
   3   2  27  520.90    8.62   0
   3   2  28  225.46    7.65   0
   3   2  29   79.81    6.03   0
   3   2  30    7.98    5.04   0
   3   2  31    6.42    5.12   0
   3   3  12  116.84    6.75   0
   3   3  36    6.33    5.61   0
   3   3  37    9.27    5.82   0
   3   4   8    6.99    5.84   0
   3   6   4  356.45   20.72   0
   4   6  17  110.73    7.55   0
   4   6  18    4.86    5.84   0
   4   6  29   37.83    6.14   0
   4   6  30   16.56    6.14   0
   4   6  31   42.45    7.46   0
   4   7  15   14.47    6.95   0
   4   8  14   17.50    7.97   0
   4   9  14    4.09    8.50   0
   4   9  15    3.88    6.92   0
   4  10  16    1.74    9.41   0
  -9  -3  -3    0.10    8.22   0
  -9  -2  -7   10.70    7.54   0
  -9  -1 -10   16.14    7.37   0
  -9   0 -13    4.34    5.89   0
  -9   1 -15   56.27    7.04   0
  -8  -4   1   14.92    9.69   0
  -8  -3  -4   18.99    7.01   0
  -8  -1 -11   96.91    7.20   0
  -8   0 -13   94.54    7.73   0
  -8   2 -17  109.96    6.94   0
  -7  -3  -4    7.99    7.42   0
  -7  -2  -8   -2.37    5.37   0
  -7  -1 -11 1099.09   13.60   0
  -7   2 -17    0.87    5.26   0
  -7   6 -21   17.29    6.48   0
  -6  -6  17   43.10   10.45   0
  -6   0 -13   -8.87    6.65   0
  -6   1 -15   24.23    5.74   0
  -6   2 -17   58.92    5.99   0
  -6   5 -20    4.91    6.15   0
  -6   6 -21   13.65    5.00   0
  -6   7 -21   34.79    6.32   0
  -5  -6  24    2.24    8.04   0
  -5  -6  25    7.90    8.16   0
  -5  -6  26    9.21    8.76   0
  -5   2 -16    2.03    5.00   0
  -5   6 -20    7.85    5.38   0
  -4  -5  11   72.62   10.47   0
  -4  -3  -1  990.89   21.72   0
  -4  -2  -5  105.29    8.04   0
  -4   0 -11   77.50    6.03   0
  -4   2 -15   10.83    4.90   0
  -4   6 -19    1.48    5.28   0
  -3  -5  17   17.82    5.95   0
  -3  -5  31   18.14    6.17   0
  -3  -5  32   97.64    7.52   0
  -3  -5  33    5.65    6.95   0
  -3  -2  -3  108.25    8.86   0
  -3   3 -15    5.94    4.61   0
  -3   5 -17   17.70    5.07   0
  -3   7 -18   60.58    5.91   0
  -3   8 -18   99.77    6.44   0
  -3   9 -18   31.89    6.09   0
  -2  -4  12    1.98    5.16   0
  -2  -4  37   -0.55    6.28   0
  -2  -1  -4 2045.73   27.67   0
  -2   0  -7  104.30    7.47   0
  -2   3 -13  888.24   12.10   0
  -2   6 -16  222.98    7.23   0
  -2   9 -16  123.05    7.10   0
  -2  10 -16    6.82    5.92   0
  -2  11 -15    3.23    6.19   0
  -1  -3  10   11.18    5.09   0
  -1   0  -4    1.45    7.81   0
  -1   7 -14  167.81    6.92   0
  -1   8 -14   47.24    5.41   0
  -1   9 -14   59.19    6.12   0
   0  -3  21  867.27   11.51   0
   0  -3  22   38.28    6.17   0
   0  -3  23   43.12    5.51   0
   0  -3  24   -2.80    4.86   0
   0  -3  25   52.00    5.48   0
   0  -3  26   -0.11    5.09   0
   0  -3  27  757.06   10.96   0
   0  -3  28   21.65    5.88   0
   0  -3  29    7.77    5.29   0
   0  -2  39    2.08    4.68   0
   0  -1   4    0.78    8.49   0
   0   1  -3   29.11    9.42   0
   0   7 -11  283.93    8.33   0
   0   8 -11    4.69    6.25   0
   0   9 -11    8.74    5.20   0
   1  -1  37   -0.13    4.74   0
   1  -1  38    4.11    5.64   0
   1  -1  39   -5.28    5.95   0
   1   3  -3  683.86   22.03   0
   1   7  -7  306.22   10.31   0
   1   9  -7   -1.22    6.69   0
   2   0  16   42.94    5.85   0
   2   0  32   78.91    5.33   0
   2   0  33   27.67    5.39   0
   2   0  34   20.13    5.70   0
   2   1   9    5.17    5.08   0
   2   2   5 1978.33   27.46   0
   2   9  -2   13.82    8.45   0
   3   2  16   33.36    5.35   0
   3   2  17   58.74    5.71   0
   3   2  32   16.48    5.24   0
   3   2  33   39.71    5.96   0
   3   2  34   13.99    5.64   0
   3   3  11    2.16    5.03   0
   4   5  19  105.85    7.09   0
   4   5  20  149.17    7.44   0
   4   5  21    3.84    4.79   0
   4   5  22   -0.39    4.83   0
   4   5  23    1.81    5.15   0
   4   5  24   29.59    5.76   0
   4   5  25   10.57    5.68   0
   4   5  26    0.39    5.26   0
   4   5  27    6.26    5.46   0
   4   5  28    3.66    5.48   0
   4   5  29    5.33    5.58   0
   4   5  30   10.02    5.84   0
   4   5  31    9.10    6.65   0
   4   6  16   29.90    6.62   0
   4   7  14    1.24    6.44   0
   4   8  13    2.81    7.97   0
   4  10  15    1.90    9.39   0
  -9  -4   2    1.53    8.69   0
  -9   0 -12   -5.12    6.08   0
  -9   1 -14   -4.39    6.34   0
  -9   2 -16   16.08    6.45   0
  -8  -5   8    7.25   12.24   0
  -8  -2  -7    4.43    6.71   0
  -8  -1 -10   98.54    7.77   0
  -8   1 -15   22.06    5.76   0
  -8   3 -18   41.05    8.07   0
  -8   4 -19    2.14    5.87   0
  -7  -4   1   23.05    8.57   0
  -7   0 -13    8.13    5.15   0
  -7   1 -15  200.49    7.66   0
  -7   3 -18   15.13    5.24   0
  -7   4 -19    6.94    5.51   0
  -7   5 -20   63.91    6.36   0
  -6  -2  -7    4.67    5.67   0
  -6  -1 -10   34.50    5.74   0
  -6   3 -18   82.25    5.35   0
  -6   4 -19   48.05    4.69   0
  -6   6 -20   11.51    6.18   0
  -5  -6  21    1.30    7.86   0
  -5  -6  22    8.35    7.79   0
  -5  -6  23    9.20    6.95   0
  -5  -6  27   15.14    7.31   0
  -5  -6  28    1.92    7.15   0
  -5   0 -12    6.38    4.85   0
  -5   1 -14  206.75    7.02   0
  -5   3 -17  103.14    5.91   0
  -5   4 -18    4.47    5.41   0
  -5   5 -19   20.57    5.63   0
  -5   7 -20    9.52    5.61   0
  -5   8 -20    0.18    5.78   0
  -4  -1  -8   25.86    5.60   0
  -4   1 -13  173.16    6.91   0
  -4   3 -16  787.37   10.36   0
  -4   4 -17  234.15    7.32   0
  -4   5 -18  185.77    6.63   0
  -4   7 -19  113.81    6.54   0
  -4   8 -19   37.87    5.84   0
  -4   9 -19   -1.10    5.34   0
  -3  -5  16  365.78   10.80   0
  -3  -5  34   19.93    6.37   0
  -3   0  -9    2.59    5.24   0
  -3   2 -13  465.66    9.20   0
  -3   4 -16    2.14    3.81   0
  -3   6 -17  410.29    8.73   0
  -3  10 -17    5.21    5.84   0
  -2  -4  11    3.86    5.74   0
  -2  -2   0  226.69   20.06   0
  -2   2 -11 1068.68   13.78   0
  -2   4 -14    1.01    5.06   0
  -2   5 -15   98.36    5.40   0
  -2   7 -16  130.32    5.83   0
  -2   8 -16    6.89    4.81   0
  -2  10 -15    5.26    6.79   0
  -1  -4  21  260.80    7.48   0
  -1  -4  22  114.46    6.30   0
  -1  -4  23  183.16    7.18   0
  -1  -4  24   26.24    5.24   0
  -1  -4  25    7.89    5.05   0
  -1  -4  26   61.13    5.74   0
  -1  -4  27   95.98    6.10   0
  -1  -4  28   52.64    5.79   0
  -1  -4  29    3.54    5.13   0
  -1  -4  30   46.92    5.95   0
  -1  -4  31    1.08    5.42   0
  -1   6 -13    9.74    4.65   0
  -1  10 -13    7.31    5.42   0
  -1  11 -12    8.03    6.60   0
   0  -3  18   -2.63    5.01   0
   0  -3  19  116.09    6.31   0
   0  -3  20   -4.10    5.28   0
   0  -3  30   -2.24    4.17   0
   0  -3  31   22.25    5.31   0
   0  -3  32    4.06    5.17   0
   0  -3  33    0.44    5.14   0
   0  -2   9    0.62    5.44   0
   0   3  -7 1996.17   23.53   0
   0   6 -10  144.70    7.08   0
   0  10 -10   30.45    7.18   0
   0  11  -9   10.25    6.82   0
   0  12  -8   13.76    7.32   0
   1  -2  20  161.90    6.39   0
   1  -2  21   18.17    5.10   0
   1  -2  22  187.52    6.70   0
   1  -2  23   61.46    5.54   0
   1  -2  24  354.78    7.35   0
   1  -2  25  175.06    6.09   0
   1  -2  26  236.72    6.71   0
   1  -2  27   95.77    5.36   0
   1  -2  28 1239.35   12.67   0
   1  -2  29  100.11    6.42   0
   1  -2  30  164.20    6.85   0
   1  -2  31   16.41    5.27   0
   1  -1  11   69.07    5.67   0
   1   8  -7  116.08    8.10   0
   1  10  -6   10.96    7.47   0
   1  11  -5  126.65   10.75   0
   1  12  -4    3.03    7.82   0
   2   0  14 1983.67   17.83   0
   2   0  15  201.55    9.07   0
   2   0  35   23.30    4.77   0
   2   0  36   17.77    5.73   0
   2   0  37    5.61    5.77   0
   2   7  -2   10.55    8.96   0
   2  11   0   26.74   10.08   0
   3   2  15  383.40    9.16   0
   3   2  35    8.13    5.55   0
   3   2  36   18.24    5.81   0
   3   3  10    5.63    5.02   0
   4   4  26   23.13    6.19   0
   4   5  17   48.44    6.46   0
   4   5  18  176.20    8.06   0
   4   5  32    6.69    6.05   0
   4   5  33   32.88    6.29   0
   4   6  15  284.73   10.27   0
   4   7  13   29.57    7.78   0
   4   9  13   15.04    8.79   0
   4  10  14    2.54    9.33   0
  -9  -2  -6    4.59    7.10   0
  -9  -1  -9   19.36    7.16   0
  -8  -3  -3    4.53    7.49   0
  -8   0 -12   23.13    6.94   0
  -8   1 -14    2.87    5.61   0
  -8   2 -16   64.01    6.36   0
  -8   3 -17  229.07    8.50   0
  -7  -2  -7  115.83    7.73   0
  -7  -1 -10  580.76   10.96   0
  -7   2 -16   12.30    5.14   0
  -7   5 -19   -8.22    5.83   0
  -7   6 -20    3.39    4.85   0
  -6  -6  16   96.63   12.09   0
  -6  -3  -3  204.34    9.58   0
  -6   0 -12  171.46    6.98   0
  -6   1 -14  161.52    6.73   0
  -6   2 -16   46.04    4.85   0
  -6   3 -17   72.12    5.98   0
  -6   4 -18    6.46    5.57   0
  -6   5 -19   14.73    5.49   0
  -6   7 -20   -1.09    5.84   0
  -5  -6  19   41.00    8.79   0
  -5  -6  20    3.55    7.45   0
  -5  -2  -6  221.21    8.28   0
  -5  -1  -9   81.40    5.68   0
  -5   2 -15    6.97    5.09   0
  -5   6 -19   40.60    5.92   0
  -4   2 -14  119.09    6.02   0
  -4   6 -18    5.62    5.09   0
  -4   9 -18    4.83    5.45   0
  -3  -5  15  372.70   11.77   0
  -3  -1  -6  995.78   15.70   0
  -3   1 -11   10.87    5.16   0
  -3   3 -14   83.17    5.48   0
  -3   5 -16  392.73    8.25   0
  -3   7 -17   66.19    5.83   0
  -3   8 -17   88.31    6.10   0
  -3   9 -17    7.89    5.54   0
  -2   1  -9    9.04    5.45   0
  -2   6 -15   65.63    5.51   0
  -2   9 -15    7.44    6.43   0
  -2  11 -14   18.65    5.87   0
  -1  -4  18   26.89    5.60   0
  -1  -4  19    1.42    4.39   0
  -1  -4  20    3.94    4.38   0
  -1  -4  32    7.89    5.29   0
  -1  -4  33   27.62    5.63   0
  -1  -4  34    4.46    5.37   0
  -1  -3   9 1287.23   18.68   0
  -1   3 -10    8.68    5.47   0
  -1   4 -11  183.98    7.01   0
  -1   5 -12    7.13    5.03   0
  -1   7 -13   36.73    5.23   0
  -1   8 -13   76.96    6.37   0
  -1   9 -13   30.80    5.54   0
   0  -3  17   81.73    5.89   0
   0  -3  34    4.25    5.22   0
   0  -3  35   22.14    6.01   0
   0  -3  36   -3.04    5.39   0
   0   2  -5   -0.26    7.35   0
   0   5  -9  347.74    9.54   0
   0   9 -10    3.40    5.67   0
   1  -2  18   80.43    6.60   0
   1  -2  19   63.28    5.73   0
   1  -2  32    0.31    4.18   0
   1  -2  33    6.11    5.15   0
   1  -2  34    0.98    5.18   0
   1  -2  35    6.60    5.52   0
   1  -1  10   17.87    6.00   0
   2  -1  26   17.58    5.29   0
   2  -1  27  254.06    7.58   0
   2   0  13 1525.38   15.91   0
   2   0  38   40.03    5.20   0
   2   0  39  130.33    7.31   0
   2   1   8  253.64    9.42   0
   2   3   2  983.53   31.45   0
   2   8  -2    2.10    7.61   0
   2  10  -1  154.71   11.96   0
   3   1  21   -3.15    4.85   0
   3   1  22  153.54    6.13   0
   3   1  23   29.22    5.00   0
   3   1  24    2.92    4.90   0
   3   1  25    5.48    4.99   0
   3   1  26   64.62    5.46   0
   3   1  27    4.84    5.14   0
   3   1  28  159.33    6.46   0
   3   1  29   18.03    5.30   0
   3   1  30   31.00    5.39   0
   3   1  31   14.02    5.23   0
   3   2  14  303.73    8.73   0
   3   2  37   12.70    4.58   0
   3   4   7  484.42   13.27   0
   3   5   5    6.39    8.74   0
   4   4  20   15.84    5.61   0
   4   4  21   32.95    5.05   0
   4   4  22    1.22    4.83   0
   4   4  23   86.01    5.97   0
   4   4  24    4.41    5.06   0
   4   4  25   31.14    5.53   0
   4   4  27   35.13    5.88   0
   4   4  28   35.92    5.63   0
   4   4  29   -2.69    5.68   0
   4   4  30   53.62    5.70   0
   4   4  31    2.15    5.48   0
   4   4  32    0.48    5.42   0
   4   5  16   19.29    6.34   0
   4   6  14 1311.37   18.45   0
   4   8  12  116.79   10.38   0
  -9  -4   3    1.99    9.70   0
  -9  -3  -2    4.88    7.57   0
  -9   0 -11    3.79    5.88   0
  -9   1 -13   32.64    6.43   0
  -9   2 -15    5.22    6.00   0
  -8  -4   2    9.06    9.01   0
  -8  -1  -9   80.09    7.44   0
  -8   4 -18   10.17    4.81   0
  -7  -3  -3    7.24    7.29   0
  -7   0 -12    4.71    5.08   0
  -7   1 -14  297.34    8.34   0
  -7   3 -17   21.12    5.62   0
  -7   4 -18    0.45    5.48   0
  -7   6 -19   -0.17    5.83   0
  -6  -6  15    6.55   11.22   0
  -6   6 -19    5.97    5.61   0
  -6   7 -19   17.00    5.73   0
  -5  -6  18   61.62    8.94   0
  -5  -3  -2 1138.41   19.53   0
  -5   0 -11   -2.75    4.60   0
  -5   1 -13    4.99    5.05   0
  -5   3 -16   30.47    5.28   0
  -5   4 -17    5.57    5.34   0
  -5   5 -18  411.46    8.68   0
  -5   7 -19   19.22    4.51   0
  -5   8 -19   -2.15    5.89   0
  -4  -6  25    6.08    8.03   0
  -4  -6  26    2.29    7.13   0
  -4  -6  27    1.80    7.10   0
  -4  -6  28    7.49    7.23   0
  -4  -5  10   86.64   11.64   0
  -4   0 -10   23.98    5.20   0
  -4   1 -12    8.08    5.07   0
  -4   3 -15   27.54    4.97   0
  -4   4 -16  159.84    6.75   0
  -4   5 -17   45.42    5.17   0
  -4   7 -18   15.45    5.10   0
  -4   8 -18    3.65    5.29   0
  -4  10 -17   11.61    5.70   0
  -3  -5  14  543.40   13.87   0
  -3   4 -15   68.70    5.47   0
  -3  10 -16   62.37    6.81   0
  -2  -5  23  235.82    8.47   0
  -2  -5  24   34.63    5.53   0
  -2  -5  25  193.40    7.44   0
  -2  -5  26   88.25    6.37   0
  -2  -5  27   -0.75    5.38   0
  -2  -5  28   65.59    6.58   0
  -2  -5  29  104.35    6.92   0
  -2  -5  30   21.47    5.85   0
  -2  -5  31    3.98    5.63   0
  -2  -3   4   25.76   13.32   0
  -2   3 -12 1004.71   12.87   0
  -2   4 -13  328.55    8.15   0
  -2   5 -14   10.39    5.03   0
  -2   7 -15  248.31    7.67   0
  -2   8 -15  107.88    6.22   0
  -2  10 -14   23.36    6.60   0
  -1  -4  17  353.27    8.58   0
  -1  -4  35    8.61    5.91   0
  -1  -4  36   -2.54    5.80   0
  -1  -4  37    6.92    5.74   0
  -1   1  -6   16.09    7.19   0
  -1   2  -8    9.97    5.37   0
  -1  10 -12   27.48    5.62   0
  -1  11 -11   68.95    7.74   0
   0  -3  16  224.04    9.70   0
   0  -3  37    1.36    5.56   0
   0  -3  38   -1.55    5.36   0
   0   4  -8  199.66    7.70   0
   0   7 -10    5.43    4.56   0
   0   8 -10  415.32   10.65   0
   0  10  -9    2.43    6.53   0
   0  12  -7    2.07    6.72   0
   1  -2  17  579.67   10.12   0
   1  -2  36    6.48    5.62   0
   1  -2  37    9.98    5.85   0
   1   0   5    0.47    7.06   0
   1   6  -6   97.96    7.51   0
   1   9  -6    3.55    6.15   0
   1  12  -3   17.63    9.14   0
   2  -1  21   13.23    4.60   0
   2  -1  22   41.60    4.89   0
   2  -1  23   -1.46    4.61   0
   2  -1  24   23.20    3.98   0
   2  -1  25   78.25    4.80   0
   2  -1  28   16.56    4.39   0
   2  -1  29  155.76    5.97   0
   2  -1  30   12.85    4.13   0
   2  -1  31    8.79    5.18   0
   2  -1  32   51.45    5.64   0
   2  -1  33   11.83    5.31   0
   2  12   2    6.82   10.64   0
   3   1  19    1.23    4.88   0
   3   1  20  184.36    6.77   0
   3   1  32   32.10    4.45   0
   3   1  33    5.21    4.96   0
   3   1  34   21.42    5.75   0
   3   1  35    5.08    5.52   0
   3   2  13  439.62    9.75   0
   3   3   9   42.01    5.70   0
   4   4  18  286.54    8.63   0
   4   4  19   62.94    5.64   0
   4   4  33   55.95    6.42   0
   4   4  34    1.29    5.79   0
   4   5  15  104.94    7.11   0
   4   6  13  122.23    8.95   0
   4   7  12   84.44    8.62   0
   4   9  12    2.36    8.75   0
   4  10  13   34.13   11.22   0
  -9  -2  -5    1.04    7.18   0
  -9  -1  -8   27.57    7.19   0
  -9   2 -14    8.46    6.04   0
  -8  -2  -6    5.67    6.41   0
  -8   0 -11   19.54    7.10   0
  -8   1 -13  127.44    7.07   0
  -8   2 -15   40.18    5.89   0
  -8   3 -16   -7.04    5.66   0
  -8   4 -17   63.19    6.54   0
  -8   5 -18   -4.16    5.67   0
  -7  -4   2   18.65    9.06   0
  -7  -2  -6   69.71    7.22   0
  -7  -1  -9    6.15    6.22   0
  -7   2 -15   48.90    5.69   0
  -7   3 -16   39.39    5.41   0
  -7   5 -18   20.68    5.94   0
  -6  -4   2   81.76   10.36   0
  -6  -2  -6  204.38    8.20   0
  -6  -1  -9    7.21    4.62   0
  -6   1 -13  100.95    6.23   0
  -6   2 -15  545.57    9.29   0
  -6   3 -16  315.78    7.97   0
  -6   4 -17   35.66    5.63   0
  -6   5 -18    1.88    5.16   0
  -5  -6  17    2.11    7.74   0
  -5  -4   3   13.24   10.34   0
  -5   6 -18   69.56    5.83   0
  -5   7 -18    9.52    5.56   0
  -5   8 -18    9.97    5.86   0
  -5   9 -18    4.78    5.63   0
  -4  -6  22   18.36    7.51   0
  -4  -6  23   92.66    8.78   0
  -4  -6  24    0.40    7.14   0
  -4  -6  29   35.40    7.27   0
  -4  -6  30   19.01    6.75   0
  -4  -6  31   48.30    8.28   0
  -4  -2  -4 1325.48   18.84   0
  -4   6 -17  117.32    6.19   0
  -4   9 -17    5.99    5.35   0
  -3  -4   6  368.56   21.21   0
  -3   2 -12   -1.24    4.76   0
  -3   6 -16    7.48    4.16   0
  -3   7 -16   46.68    5.56   0
  -3   8 -16   12.12    5.28   0
  -3   9 -16   32.79    5.89   0
  -2  -5  20   83.14    7.23   0
  -2  -5  21   52.51    6.00   0
  -2  -5  22   19.26    5.27   0
  -2  -5  32   24.01    6.21   0
  -2  -5  33   38.71    6.45   0
  -2  -5  34    3.89    6.06   0
  -2  -5  35    6.31    6.14   0
  -2  -4  10  177.80    8.86   0
  -2   6 -14    1.34    4.63   0
  -2   9 -14   99.64    7.43   0
  -2  11 -13    4.21    5.43   0
  -1  -4  16  271.67    8.05   0
  -1   6 -12  229.28    7.33   0
  -1   9 -12   11.77    4.83   0
   0  -3  15 3105.87   22.11   0
   0  -3  39   11.38    4.83   0
   0  -2   8  629.90   13.79   0
   0  11  -8    0.92    6.45   0
   1  -2  16   89.24    5.37   0
   1  -2  38    1.76    4.65   0
   1  -2  39   35.80    6.11   0
   1  -1   9  165.19    8.25   0
   1   4  -4  169.33   10.42   0
   1   5  -5   49.16    6.94   0
   1   7  -6   74.08    7.60   0
   1   8  -6    6.21    6.42   0
   2  -1  19   47.67    4.80   0
   2  -1  20   76.55    4.66   0
   2  -1  34   21.23    4.63   0
   2  -1  35    5.47    5.60   0
   2  -1  36    6.67    5.56   0
   2  -1  37    3.23    5.41   0
   2   0  12  373.37   12.60   0
   3   1  17  211.60    7.34   0
   3   1  18   86.40    5.98   0
   3   1  36   15.87    4.85   0
   3   1  37   15.04    5.71   0
   3   1  38   88.31    7.03   0
   3   2  12   -1.45    5.25   0
   4   3  22    2.77    5.09   0
   4   3  23   62.37    5.45   0
   4   3  24    6.55    4.70   0
   4   3  25    5.38    4.95   0
   4   3  26    8.52    5.20   0
   4   3  27  107.44    6.72   0
   4   3  28   61.28    6.00   0
   4   3  29   68.96    6.02   0
   4   3  30    4.56    4.77   0
   4   3  31    3.11    5.47   0
   4   3  32   47.08    6.00   0
   4   3  33   11.58    5.37   0
   4   4  17  268.86    8.40   0
   4   5  14  333.37    9.64   0
   4   6  12   -3.90    6.88   0
   4   7  11    9.30    7.82   0
   4   8  11    9.72    8.75   0
  -9  -3  -1   36.91    8.53   0
  -9   0 -10    3.36    5.84   0
  -9   1 -12   77.44    7.16   0
  -9   3 -15  179.91    7.92   0
  -8  -3  -2    6.63    6.66   0
  -8   2 -14   41.75    5.81   0
  -8   5 -17   -1.11    5.82   0
  -7  -5   8    6.32   12.50   0
  -7   0 -11    5.70    4.96   0
  -7   1 -13  584.68   10.31   0
  -7   4 -17    0.73    4.59   0
  -7   6 -18   17.18    5.93   0
  -6  -3  -2   10.78    7.27   0
  -6   0 -11   27.55    5.19   0
  -6   6 -18   16.40    5.79   0
  -6   7 -18   18.35    6.00   0
  -6   8 -18   35.93    6.94   0
  -5  -6  16   14.70    9.26   0
  -5  -2  -5  740.63   12.94   0
  -5  -1  -8  118.59    6.21   0
  -5   2 -14  456.56    8.53   0
  -5   3 -15  118.23    6.25   0
  -5   4 -16  236.43    7.23   0
  -5   5 -17  274.95    7.93   0
  -4  -6  20   16.84    7.36   0
  -4  -6  21   10.73    6.74   0
  -4  -1  -7   84.19    5.93   0
  -4   2 -13  117.64    5.99   0
  -4   5 -16   21.81    5.41   0
  -4   7 -17    1.33    4.05   0
  -4   8 -17   53.26    5.73   0
  -4  10 -16   15.88    5.66   0
  -3  -5  13  588.67   15.34   0
  -3   0  -8    4.49    5.23   0
  -3   1 -10 1451.89   15.44   0
  -3   3 -13  511.28    9.35   0
  -3   4 -14   42.59    5.22   0
  -3   5 -15  328.32    7.17   0
  -3  10 -15    5.45    5.63   0
  -2  -5  19  119.97    7.04   0
  -2   0  -6 1981.18   22.38   0
  -2   1  -8  226.28    8.47   0
  -2   2 -10  981.82   13.43   0
  -2   5 -13   65.95    5.80   0
  -2   7 -14  452.22    8.96   0
  -2   8 -14   90.12    6.14   0
  -2  10 -13   25.82    6.86   0
  -1  -4  15   33.33    5.28   0
  -1  -3   8    4.84    5.02   0
  -1  -2   3 3468.56   54.41   0
  -1   3  -9 1125.89   15.36   0
  -1   5 -11  328.89    8.56   0
  -1   7 -12  286.12    7.94   0
  -1   8 -12  251.75    7.78   0
  -1  10 -11    9.27    5.97   0
  -1  11 -10   47.02    8.34   0
   0  -3  14   34.02    8.09   0
   0   6  -9    3.46    4.32   0
   0   9  -9  117.19    7.44   0
   0  12  -6   85.29    8.87   0
   1  -2  15   30.14    4.62   0
   1  10  -5    7.89    7.39   0
   1  11  -4   34.30    8.50   0
   2  -1  17   46.12    5.46   0
   2  -1  18    6.24    3.57   0
   2  -1  38   18.10    5.84   0
   2  -1  39   -1.55    5.76   0
   2   0  11 2486.93   20.69   0
   2   1   7  368.11   10.81   0
   2   2   4  640.56   18.16   0
   3   0  26   -0.61    4.62   0
   3   0  27   -2.96    4.64   0
   3   0  28    4.18    4.86   0
   3   0  29    5.20    4.90   0
   3   0  30   -0.75    5.03   0
   3   0  31    0.73    5.00   0
   3   1  16  295.27    7.86   0
   3   4   6  356.41   12.73   0
   4   3  20   15.03    4.71   0
   4   3  21   52.82    5.14   0
   4   3  34    6.30    5.62   0
   4   3  35    0.48    5.25   0
   4   4  16  205.39    7.92   0
   4   5  13   16.94    6.20   0
   4   9  11    2.79    9.00   0
   4  10  12   10.40   12.27   0
  -9  -4   4    6.48    8.81   0
  -9  -2  -4   25.68    7.44   0
  -9  -1  -7   18.37    6.71   0
  -9   2 -13   32.66    6.32   0
  -9   3 -14   -2.40    5.93   0
  -8  -2  -5   37.44    6.89   0
  -8  -1  -8   54.35    6.08   0
  -8   0 -10   -2.44    7.32   0
  -8   1 -12    5.34    5.71   0
  -8   3 -15    1.30    5.54   0
  -8   4 -16    8.49    6.14   0
  -7  -3  -2   17.08    7.22   0
  -7  -1  -8   -0.34    5.68   0
  -7   2 -14  609.92    9.85   0
  -7   3 -15  118.34    6.27   0
  -7   4 -16   31.91    6.00   0
  -7   5 -17  148.15    7.27   0
  -6  -6  14   25.03   14.23   0
  -6  -1  -8   91.83    6.44   0
  -6   2 -14  885.36   12.22   0
  -6   3 -15   23.15    5.48   0
  -6   4 -16   31.87    5.55   0
  -6   5 -17    2.46    4.18   0
  -5   0 -10    2.63    4.60   0
  -5   1 -12  249.46    7.32   0
  -5   6 -17    5.78    5.25   0
  -5   7 -17   31.89    5.71   0
  -5   8 -17    7.81    5.70   0
  -5   9 -17   17.16    5.57   0
  -4  -6  19    6.54    7.24   0
  -4  -3   0  609.78   18.00   0
  -4   0  -9   64.56    5.49   0
  -4   1 -11   83.35    5.86   0
  -4   3 -14   -0.33    3.49   0
  -4   4 -15   19.74    4.23   0
  -4   6 -16   25.56    5.32   0
  -4   9 -16    2.44    5.33   0
  -3  -2  -2   94.58    9.17   0
  -3   6 -15  148.89    6.25   0
  -3   7 -15   33.82    5.61   0
  -3   8 -15   43.60    5.49   0
  -3   9 -15   84.16    6.43   0
  -2  -5  18   49.37    5.60   0
  -2  -4   9   74.38    7.75   0
  -2   3 -11  937.99   12.59   0
  -2   4 -12   -0.62    5.04   0
  -2  11 -12   11.00    5.67   0
  -1  -4  14  197.88    8.01   0
  -1   4 -10   19.06    4.96   0
  -1   9 -11    7.49    5.80   0
   0  -4  24  129.21    6.13   0
   0  -4  25   -0.84    5.04   0
   0  -4  26    2.10    5.18   0
   0  -4  27    6.73    5.41   0
   0  -4  28   15.36    5.48   0
   0  -4  29   -2.68    5.07   0
   0  -4  30   69.60    5.66   0
   0  -4  31    1.02    5.11   0
   0  -4  32   28.08    5.45   0
   0  -4  33    5.91    5.07   0
   0  -4  34    6.02    5.29   0
   0  -3  13 3051.32   22.50   0
   0   3  -6    1.21    5.61   0
   0   5  -8    2.02    5.40   0
   0   7  -9    2.12    4.48   0
   0   8  -9    3.86    5.24   0
   0  10  -8   62.37    7.16   0
   0  11  -7   32.60    6.91   0
   1  -3  24  290.46    7.41   0
   1  -3  25  285.52    7.62   0
   1  -3  26   18.56    5.16   0
   1  -3  27    8.17    5.58   0
   1  -3  28  381.51    8.21   0
   1  -3  29   19.12    5.42   0
   1  -3  30   -1.64    5.26   0
   1  -3  31   77.36    5.66   0
   1  -3  32   22.27    5.20   0
   1  -3  33    4.27    5.06   0
   1  -3  34    2.59    5.20   0
   1  -2  14   64.90    5.13   0
   1  12  -2   49.75    9.50   0
   2  -1  16  770.46   10.66   0
   2   6  -1  234.42   15.17   0
   2   9  -1  211.19   11.99   0
   2  11   1   57.42   10.46   0
   3   0  22    0.37    4.38   0
   3   0  23   -0.36    4.65   0
   3   0  24    3.10    4.72   0
   3   0  25    2.13    3.79   0
   3   0  32    1.67    4.28   0
   3   0  33   -3.14    4.15   0
   3   0  34    5.88    5.30   0
   3   0  35    1.26    5.19   0
   3   0  36    3.35    5.62   0
   3   1  15   37.06    5.62   0
   3   2  11   47.26    5.26   0
   3   3   8   20.51    5.63   0
   4   2  26    8.57    5.27   0
   4   2  27   23.81    5.09   0
   4   2  28   17.03    5.03   0
   4   2  29    3.42    4.92   0
   4   2  30   -0.16    5.04   0
   4   2  31   20.68    5.04   0
   4   2  32   -2.59    4.97   0
   4   3  18   46.40    5.76   0
   4   3  19   64.84    5.30   0
   4   4  15   15.54    5.66   0
   4   6  11  720.48   15.81   0
  -9  -3   0    9.50    8.27   0
  -9   0  -9    3.03    6.02   0
  -9   1 -11  107.19    7.33   0
  -8  -4   3    4.84    8.36   0
  -8  -3  -1   21.86    7.47   0
  -8   2 -13   50.67    6.04   0
  -8   5 -16   26.90    6.13   0
  -7  -2  -5  241.23    9.09   0
  -7   0 -10   -2.17    4.56   0
  -7   1 -12  260.52    8.28   0
  -7   6 -17    6.47    4.87   0
  -7   7 -17   11.67    6.01   0
  -6  -2  -5  143.68    7.59   0
  -6   0 -10  223.53    7.31   0
  -6   1 -12   25.18    5.47   0
  -6   6 -17   42.94    4.79   0
  -6   7 -17   17.57    5.60   0
  -6   8 -17    5.74    5.82   0
  -5  -6  15    8.95    9.09   0
  -5  -3  -1  153.20   10.62   0
  -5   2 -13   38.64    5.27   0
  -5   4 -15  191.93    7.06   0
  -5   5 -16 1029.97   11.94   0
  -5   9 -16   12.12    5.67   0
  -4  -6  18    8.39    6.73   0
  -4   5 -15  104.46    5.82   0
  -4   7 -16  149.65    5.95   0
  -4   8 -16    2.26    4.29   0
  -4  10 -15    4.97    5.55   0
  -3  -6  24   40.04    6.89   0
  -3  -6  25  114.48    8.39   0
  -3  -6  26   46.46    6.56   0
  -3  -6  27    6.30    5.79   0
  -3  -6  28   66.74    6.98   0
  -3  -6  29   11.24    6.19   0
  -3  -6  30    1.93    5.98   0
  -3  -6  31   45.24    6.78   0
  -3  -6  32    9.95    6.07   0
  -3  -5  12  166.80   10.43   0
  -3  -1  -5   22.69    5.87   0
  -3   2 -11   57.06    5.45   0
  -3   5 -14  549.06    9.08   0
  -3  10 -14    1.83    5.61   0
  -3  11 -13    2.76    6.19   0
  -2  -5  17    1.57    4.56   0
  -2  -1  -3  399.68   14.59   0
  -2   6 -13   15.96    5.01   0
  -2   7 -13  109.36    6.56   0
  -2   8 -13  109.79    6.36   0
  -2   9 -13    6.56    5.39   0
  -2  10 -12  127.23    7.66   0
  -1  -5  26   14.38    5.72   0
  -1  -5  27   32.04    5.87   0
  -1  -5  28   69.62    6.56   0
  -1  -5  29   67.80    6.39   0
  -1  -5  30   32.23    6.04   0
  -1  -5  31    9.14    5.45   0
  -1  -5  32   11.74    6.00   0
  -1  -5  33   37.12    6.12   0
  -1   6 -11    8.91    4.62   0
  -1   7 -11   21.82    5.63   0
  -1   8 -11    0.54    5.49   0
  -1  10 -10    4.79    5.79   0
  -1  12  -8   -0.74    7.10   0
   0  -4  22  275.86    7.55   0
   0  -4  23    2.49    5.04   0
   0  -4  35    4.48    4.42   0
   0  -4  36  129.09    7.23   0
   0  -4  37    1.65    5.70   0
   0  -2   7    0.27    6.08   0
   0   4  -7    1.67    4.59   0
   0   9  -8   41.86    6.58   0
   1  -3  21   26.68    5.12   0
   1  -3  22    8.43    4.84   0
   1  -3  23   -2.12    3.88   0
   1  -3  35    9.45    4.70   0
   1  -3  36    2.18    5.71   0
   1  -3  37    0.79    5.60   0
   1  -3  38    8.74    5.70   0
   1  -2  13  138.66    7.31   0
   1  -1   8  614.97   12.71   0
   1   6  -5    5.28    5.76   0
   1   9  -5   75.72    7.77   0
   1  11  -3   90.24    9.76   0
   2  -2  25   62.47    5.44   0
   2  -2  26   39.22    5.50   0
   2  -2  27   38.39    5.54   0
   2  -2  28  275.40    7.38   0
   2  -2  29   18.06    5.29   0
   2  -2  30   91.02    6.11   0
   2  -2  31  121.10    6.31   0
   2  -2  32  177.58    7.04   0
   2  -2  33   15.85    5.79   0
   2  -2  34   22.09    5.83   0
   2  -2  35    0.84    5.39   0
   2  -1  15  101.56    7.36   0
   2   0  10 1045.95   14.45   0
   2  10   0   59.21   10.05   0
   2  12   3   41.52   11.25   0
   3   0  20    2.59    4.85   0
   3   0  21    1.65    3.71   0
   3   0  37   -0.91    4.65   0
   3   0  38    7.53    5.99   0
   3   1  14 2195.19   17.80   0
   4   2  22  142.96    6.33   0
   4   2  23    3.11    5.00   0
   4   2  24   18.30    5.19   0
   4   2  25  281.01    7.65   0
   4   2  33   11.50    4.16   0
   4   2  34    1.75    5.61   0
   4   2  35    5.02    5.48   0
   4   2  36    4.82    5.57   0
   4   3  17   13.46    5.06   0
   4   4  14 2557.94   21.44   0
   4   5  12   75.95    7.28   0
   4   7  10  107.14    9.56   0
   4   8  10    0.87    8.53   0
   5   6  28    5.56    6.40   0
   5   7  25   -1.36    6.87   0
   5   7  26   20.31    7.41   0
  -9  -2  -3    9.02    7.42   0
  -9  -1  -6   11.27    5.96   0
  -9   1 -10    7.58    6.35   0
  -9   2 -12   14.36    6.34   0
  -9   3 -13  281.77    9.17   0
  -8  -5   9   17.68   11.70   0
  -8  -2  -4   54.04    7.48   0
  -8  -1  -7   33.35    5.73   0
  -8   0  -9  371.30    9.22   0
  -8   1 -11  113.58    6.93   0
  -8   3 -14    5.81    4.66   0
  -8   4 -15   13.01    4.93   0
  -7   2 -13   42.29    6.03   0
  -7   3 -14   10.18    5.28   0
  -7   4 -15   22.25    5.73   0
  -7   5 -16   76.21    5.53   0
  -7   6 -16   21.98    6.06   0
  -6   2 -13  265.49    8.20   0
  -6   3 -14   50.49    5.55   0
  -6   4 -15   -2.20    5.30   0
  -6   5 -16    4.45    4.17   0
  -6   6 -16  106.94    6.66   0
  -5  -1  -7    5.98    4.63   0
  -5   0  -9    3.28    5.36   0
  -5   1 -11   -0.64    5.42   0
  -5   3 -14 1429.28   13.01   0
  -5   6 -16    8.59    4.39   0
  -5   7 -16   32.69    5.78   0
  -5   8 -16    7.78    5.40   0
  -4  -6  17  107.10    9.29   0
  -4  -5   9  257.31   17.79   0
  -4  -1  -6   47.91    6.23   0
  -4   2 -12   58.93    4.70   0
  -4   3 -13   42.79    5.04   0
  -4   4 -14 2556.38   17.23   0
  -4   6 -15  291.04    7.58   0
  -4   8 -15    9.38    5.00   0
  -4   9 -15    5.56    5.51   0
  -3  -6  22   74.34    7.41   0
  -3  -6  23    3.97    6.21   0
  -3   0  -7   -0.77    5.08   0
  -3   1  -9    8.29    5.51   0
  -3   3 -12  112.07    5.28   0
  -3   4 -13   43.96    4.53   0
  -3   6 -14  318.52    7.74   0
  -3   7 -14  168.30    7.09   0
  -3   8 -14   39.15    5.48   0
  -3   9 -14    0.78    5.12   0
  -2  -5  16   11.58    5.33   0
  -2   2  -9  158.10    7.44   0
  -2   5 -12   16.20    5.01   0
  -2  11 -11   35.84    6.31   0
  -1  -5  23    4.63    5.30   0
  -1  -5  24  164.88    6.54   0
  -1  -5  25    1.71    4.79   0
  -1  -5  34   15.56    5.85   0
  -1  -5  35    1.67    5.99   0
  -1  -5  36   -0.11    6.22   0
  -1  -4  13   18.48    4.89   0
  -1  -3   7  607.29   15.04   0
  -1   0  -3    1.13    8.74   0
  -1   2  -7   52.63    5.61   0
  -1   5 -10   -0.33    4.92   0
  -1  11  -9   22.10    6.20   0
   0  -4  20  338.82    8.09   0
   0  -4  21   -1.56    4.95   0
   0  -3  12    2.36    4.96   0
   0  -1   3   28.55    9.50   0
   0   6  -8  201.56    7.94   0
   0  10  -7    0.60    6.96   0
   0  11  -6   -2.73    7.42   0
   0  12  -5    0.34    6.85   0
   1  -3  20   18.69    5.28   0
   1  -2  12  336.24    9.07   0
   1   0   4    1.50    7.77   0
   1   7  -5  106.47    8.33   0
   1   8  -5  313.40   10.58   0
   1  10  -4  134.05    8.93   0
   2  -2  22  440.49    8.00   0
   2  -2  23  211.31    6.89   0
   2  -2  24  202.01    6.02   0
   2  -2  36   16.60    4.77   0
   2  -2  37    0.50    5.37   0
   2  -2  38   13.10    5.58   0
   2  -1  14 1380.20   14.41   0
   2   8  -1   18.51    7.93   0
   3   0  18    4.76    4.86   0
   3   0  19    1.52    4.92   0
   3   1  13   16.09    5.56   0
   3   2  10   68.15    5.79   0
   4   2  20  135.75    6.72   0
   4   2  21    3.95    4.70   0
   4   3  16  771.02   11.34   0
   4   4  13   77.65    6.92   0
   5   5  28   10.30    6.42   0
   5   5  29    7.93    6.62   0
   5   5  30    9.69    6.61   0
   5   6  24    2.72    6.46   0
   5   6  25    8.68    6.59   0
   5   6  26   11.83    5.93   0
   5   6  27    9.35    5.99   0
   5   7  22    6.30    6.83   0
   5   7  23    4.48    6.66   0
   5   7  24    4.46    5.82   0
   5   8  22    7.42    7.43   0
   5   8  23   17.21    7.15   0
  -9  -4   5   41.22    9.75   0
  -9   0  -8    2.76    5.88   0
  -9   2 -11   14.69    6.31   0
  -8   2 -12   66.18    6.08   0
  -8   3 -13   56.12    6.06   0
  -8   4 -14   24.28    6.27   0
  -8   5 -15   35.90    5.08   0
  -7  -4   3   21.16    8.26   0
  -7  -3  -1   31.96    7.23   0
  -7  -1  -7   23.13    5.24   0
  -7   0  -9    0.01    4.80   0
  -7   1 -11  956.44   12.57   0
  -7   5 -15  201.31    7.64   0
  -7   7 -16    7.20    4.90   0
  -6  -4   3   22.80    8.96   0
  -6  -3  -1   23.11    6.76   0
  -6  -1  -7   22.72    4.91   0
  -6   0  -9   61.54    5.74   0
  -6   1 -11   70.41    5.71   0
  -6   5 -15    8.38    5.17   0
  -6   7 -16   22.30    4.79   0
  -6   8 -16    9.53    4.64   0
  -5  -2  -4   68.85    6.77   0
  -5   2 -12    7.43    4.88   0
  -5   5 -15   15.09    5.31   0
  -5   9 -15    3.64    5.29   0
  -4  -2  -3  596.95   13.92   0
  -4   0  -8  170.53    6.90   0
  -4   1 -10  133.28    6.36   0
  -4   5 -14  298.60    7.57   0
  -4   7 -15   11.67    4.40   0
  -4  10 -14   14.75    5.89   0
  -3  -6  20   27.14    7.33   0
  -3  -6  21  250.25    9.63   0
  -3   5 -13  557.41    9.57   0
  -3  10 -13   26.94    5.89   0
  -3  11 -12    0.79    6.12   0
  -2  -5  15  112.09    6.98   0
  -2   3 -10  117.94    6.54   0
  -2   4 -11    5.79    4.84   0
  -2   6 -12   56.62    5.48   0
  -2   8 -12  104.08    6.95   0
  -2   9 -12    7.10    5.26   0
  -1  -5  21  103.23    6.71   0
  -1  -5  22   88.84    5.72   0
  -1   1  -5 1542.61   22.36   0
  -1   3  -8    7.42    5.34   0
  -1   4  -9    0.70    4.78   0
  -1   9 -10   -0.27    4.74   0
  -1  12  -7   12.02    7.30   0
   0  -4  19    2.43    4.63   0
   0   2  -4 1805.53   27.50   0
   0   7  -8    0.54    5.19   0
   0   8  -8    3.89    5.19   0
   1  -3  18  108.26    6.13   0
   1  -3  19   78.63    5.20   0
   1  12  -1   10.81    8.88   0
   2  -2  20    4.02    4.70   0
   2  -2  21  119.94    5.04   0
   2   0   9 1038.51   14.95   0
   2   1   6   83.63    7.46   0
   2   7  -1  203.36   13.10   0
   3  -1  26   77.44    5.94   0
   3  -1  27   -4.07    4.95   0
   3  -1  28  163.50    6.67   0
   3  -1  29   20.57    5.41   0
   3  -1  30   21.43    5.29   0
   3  -1  31   15.46    5.41   0
   3  -1  32   31.44    5.43   0
   3  -1  33    4.26    5.30   0
   3  -1  34   21.44    5.61   0
   3  -1  35    3.60    5.66   0
   3  -1  36    7.87    5.81   0
   3   0  17    1.51    4.87   0
   3   3   7  127.10    7.48   0
   3   5   4  743.16   24.21   0
   4   1  26   48.89    5.66   0
   4   1  27  113.30    6.28   0
   4   1  28   88.48    5.90   0
   4   1  29   -0.74    4.91   0
   4   1  30   24.88    5.18   0
   4   1  31    5.53    5.27   0
   4   1  32    6.69    5.32   0
   4   1  33    6.48    5.61   0
   4   1  34    3.91    5.53   0
   4   1  35   -5.17    5.67   0
   4   1  36    0.31    5.34   0
   4   2  19   39.25    5.14   0
   4   3  15   31.48    5.33   0
   4   5  11   80.07    7.55   0
   4   6  10   31.04    7.35   0
   4   9  10   10.86   11.62   0
   5   5  24   13.98    6.11   0
   5   5  25    2.58    5.12   0
   5   5  26    4.00    5.28   0
   5   5  27   -1.80    5.61   0
   5   6  22    5.12    6.58   0
   5   6  23   10.11    5.69   0
   5   7  21    3.08    6.48   0
   5   8  21   26.62    7.14   0
  -9  -3   1   35.37    7.72   0
  -9  -2  -2   13.59    7.26   0
  -9  -1  -5   10.59    5.72   0
  -9   0  -7    6.61    6.65   0
  -9   1  -9   18.67    6.12   0
  -9   3 -12   49.65    5.65   0
  -8  -4   4   11.91    8.43   0
  -8  -3   0   20.52    7.51   0
  -8  -1  -6    4.50    5.27   0
  -8   0  -8   28.90    6.55   0
  -8   1 -10   98.38    7.04   0
  -8   5 -14   34.94    6.27   0
  -7  -2  -4  477.02   11.83   0
  -7   2 -12   41.47    5.45   0
  -7   3 -13    3.73    4.99   0
  -7   4 -14   46.62    5.72   0
  -7   6 -15  125.03    7.39   0
  -7   7 -15   89.58    6.82   0
  -6  -2  -4   15.98    5.79   0
  -6   2 -12    4.76    5.31   0
  -6   3 -13  345.59    7.70   0
  -6   4 -14   91.50    5.95   0
  -6   6 -15   15.08    5.57   0
  -6   7 -15   26.89    5.81   0
  -6   8 -15   53.37    6.30   0
  -5  -6  14   56.19   11.45   0
  -5   3 -13  152.92    5.90   0
  -5   4 -14  445.70    8.04   0
  -5   6 -15    5.40    4.46   0
  -5   7 -15    7.58    5.07   0
  -5   8 -15    7.03    4.53   0
  -4  -6  16   29.14    7.92   0
  -4   2 -11   31.10    5.30   0
  -4   4 -13  223.21    7.35   0
  -4   6 -14 1252.44   12.70   0
  -4   8 -14   15.55    5.32   0
  -4   9 -14    5.64    5.35   0
  -3  -6  19   58.03    7.80   0
  -3  -5  11  509.89   15.98   0
  -3  -3   2  438.03   26.19   0
  -3   2 -10   76.85    5.82   0
  -3   4 -12   16.45    4.72   0
  -3   6 -13  151.64    6.60   0
  -3   8 -13   25.77    5.32   0
  -3   9 -13   14.96    5.47   0
  -3  10 -12   48.72    7.06   0
  -2  -6  26   10.01    6.20   0
  -2  -6  27   -5.76    6.47   0
  -2  -6  28  301.71    9.18   0
  -2  -6  29   10.59    5.59   0
  -2  -6  30    6.17    5.67   0
  -2  -6  31   21.74    6.09   0
  -2  -6  32    1.92    5.90   0
  -2  -6  33   14.42    6.17   0
  -2  -6  34    8.04    6.04   0
  -2  -4   8  373.41   13.43   0
  -2   0  -5 3610.01   30.61   0
  -2   1  -7  277.75    8.68   0
  -2   7 -12  115.02    6.08   0
  -2  10 -11   52.87    6.13   0
  -2  11 -10   20.38    5.92   0
  -1  -5  20   68.07    5.49   0
  -1  -4  12  663.39   12.09   0
  -1   6 -10  476.12    9.44   0
  -1   7 -10   16.67    4.55   0
  -1   8 -10   22.32    5.13   0
  -1  10  -9    3.69    5.05   0
  -1  11  -8    3.40    6.57   0
   0  -4  17   -2.51    6.32   0
   0  -4  18    7.59    4.63   0
   0  -3  11  395.88    9.54   0
   0   5  -7 1607.08   18.40   0
   0   9  -7  102.03    7.06   0
   0  12  -4   54.43    8.58   0
   1  -3  17   62.11    5.96   0
   1  -2  11 2054.56   19.08   0
   1  -1   7 3145.78   28.20   0
   1   5  -4  608.68   14.92   0
   1   9  -4   67.17    7.80   0
   2  -2  19   28.62    4.99   0
   2  -1  13   50.07    5.07   0
   3  -1  23   39.71    5.06   0
   3  -1  24    2.85    4.79   0
   3  -1  25   11.50    4.11   0
   3  -1  37   11.78    4.81   0
   3  -1  38   76.46    6.70   0
   3   0  16    5.71    4.69   0
   3   1  12  187.00    6.94   0
   3   2   9   21.92    4.75   0
   3   4   5  245.02   12.24   0
   4   1  23   42.26    5.25   0
   4   1  24   39.34    5.41   0
   4   1  25    3.69    5.11   0
   4   2  18  101.22    5.86   0
   4   3  14    2.24    4.90   0
   4   4  12   98.42    6.68   0
   4   7   9  258.67   13.28   0
   5   4  26   25.84    5.67   0
   5   4  27   10.33    5.65   0
   5   4  28    9.23    5.52   0
   5   4  29   -2.18    5.32   0
   5   4  30   -2.09    5.31   0
   5   4  31    3.32    5.87   0
   5   4  32    2.42    5.78   0
   5   5  22    9.88    5.98   0
   5   5  23   18.54    5.53   0
   5   6  20    2.90    6.12   0
   5   6  21    2.35    5.11   0
   5   7  19   21.15    7.53   0
   5   7  20    2.30    6.46   0
   5   8  20    6.28    6.73   0
 -10   0  -5   22.81    7.85   0
  -9   2 -10   44.11    6.30   0
  -9   3 -11   14.13    6.30   0
  -9   4 -12   29.94    6.18   0
  -8  -2  -3  160.82    7.73   0
  -8   2 -11   90.57    6.37   0
  -8   3 -12   90.92    6.20   0
  -8   4 -13   75.25    6.30   0
  -8   6 -14   25.39    6.84   0
  -7  -1  -6   29.64    6.17   0
  -7   0  -8    4.96    5.45   0
  -7   1 -10  571.27   10.46   0
  -7   5 -14   13.81    5.67   0
  -6   1 -10   32.79    5.16   0
  -6   5 -14  208.32    6.93   0
  -5  -7  25    4.46    9.22   0
  -5  -7  26   26.94    9.10   0
  -5  -1  -6    4.80    4.51   0
  -5   0  -8    1.23    4.59   0
  -5   1 -10   14.35    5.19   0
  -5   5 -14   47.88    4.62   0
  -5   6 -14   60.60    5.64   0
  -5   8 -14   39.69    5.75   0
  -5   9 -14   14.65    5.59   0
  -4   3 -12  367.57    7.41   0
  -4   7 -14    2.88    4.10   0
  -4  10 -13   31.25    5.08   0
  -3   3 -11    2.72    3.71   0
  -3   7 -13  224.47    6.83   0
  -3  11 -11    0.97    6.19   0
  -2  -6  24   76.11    7.12   0
  -2  -6  25  100.78    6.65   0
  -2  -5  14    6.81    5.40   0
  -2   5 -11   34.36    5.39   0
  -2   9 -11  191.25    7.23   0
  -1  -5  19  116.62    6.07   0
  -1   5  -9  854.52   12.83   0
  -1   9  -9   62.16    6.19   0
  -1  12  -6   22.07    7.33   0
   0  -5  30    1.23    5.34   0
   0  -5  31    5.22    5.29   0
   0  -5  32   -0.87    4.93   0
   0  -5  33   14.32    5.63   0
   0  -5  34    4.73    5.49   0
   0  -2   6  705.49   15.90   0
   0  10  -6   67.61    6.98   0
   0  11  -5   69.77    7.56   0
   1  -4  26   67.77    5.63   0
   1  -4  27  100.27    6.29   0
   1  -4  28   49.86    5.76   0
   1  -4  29    2.31    4.94   0
   1  -4  30   25.13    5.24   0
   1  -4  31    0.58    4.79   0
   1  -4  32    7.52    5.04   0
   1  -4  33   22.16    5.61   0
   1  -4  34   -1.56    5.34   0
   1  -4  35    7.44    5.43   0
   1  -4  36    4.28    5.59   0
   1  -4  37    3.75    5.49   0
   1  -3  16  306.49    8.24   0
   1   3  -2   36.58   10.13   0
   1  10  -3   29.39    7.53   0
   1  11  -2  116.38    9.57   0
   2  -3  28   47.49    5.60   0
   2  -3  29    7.33    4.95   0
   2  -3  30   99.08    6.28   0
   2  -3  31   43.78    5.58   0
   2  -3  32   48.30    6.03   0
   2  -3  33   34.77    5.44   0
   2  -3  34    3.65    5.38   0
   2  -3  35    3.10    5.71   0
   2  -3  36   11.55    5.64   0
   2  -2  18  294.01    7.16   0
   2  -1  12   60.27    6.02   0
   2   9   0   27.28    8.88   0
   2  11   2    0.73    7.88   0
   3  -1  21   10.78    4.60   0
   3  -1  22  125.05    5.05   0
   3   0  15   -4.07    4.79   0
   4   1  21   79.61    5.50   0
   4   1  22   44.89    5.12   0
   4   2  17    4.18    4.26   0
   4   5  10   84.34    7.61   0
   4   8   9  196.17   15.62   0
   5   3  30  112.71    7.03   0
   5   3  31   -1.90    5.62   0
   5   3  32    3.05    5.22   0
   5   3  33    3.63    5.86   0
   5   4  23   53.00    6.66   0
   5   4  24    0.24    5.34   0
   5   4  25    3.62    5.17   0
   5   5  21   25.75    5.43   0
   5   6  19   43.56    6.66   0
   5   7  18    1.09    7.15   0
   5   8  19    9.58    6.72   0
  -9  -4   6    9.55    8.36   0
  -9  -3   2    8.05    6.86   0
  -9  -2  -1   32.65    7.72   0
  -9  -1  -4   40.09    6.48   0
  -9   0  -6    3.51    5.40   0
  -9   1  -8   35.95    6.39   0
  -8  -1  -5    5.66    5.21   0
  -8   0  -7   33.41    5.77   0
  -8   1  -9   88.52    6.80   0
  -8   5 -13   72.84    6.63   0
  -8   6 -13   28.93    6.73   0
  -7  -3   0    9.72    7.04   0
  -7  -2  -3  138.63    8.47   0
  -7   2 -11    4.40    5.29   0
  -7   3 -12    8.34    5.03   0
  -7   4 -13   39.75    4.63   0
  -7   6 -14   18.55    5.24   0
  -7   7 -14    9.33    4.90   0
  -6  -1  -6   13.78    4.72   0
  -6   0  -8    3.63    4.57   0
  -6   2 -11  201.04    6.89   0
  -6   3 -12  122.57    6.29   0
  -6   4 -13    3.19    5.19   0
  -6   6 -14   45.07    5.81   0
  -6   7 -14    1.27    5.24   0
  -6   8 -14   29.35    6.11   0
  -5  -7  24    6.78    9.02   0
  -5  -3   0 1040.10   19.65   0
  -5  -2  -3    2.18    5.28   0
  -5   2 -11   67.32    4.83   0
  -5   3 -12   12.50    4.91   0
  -5   4 -13  128.42    5.45   0
  -5   7 -14   13.25    4.29   0
  -4  -7  28   14.21    8.35   0
  -4  -6  15  258.74   12.74   0
  -4  -1  -5  293.46    8.62   0
  -4   0  -7    1.07    4.74   0
  -4   1  -9    9.93    4.06   0
  -4   5 -13    8.65    4.12   0
  -4   6 -13  255.27    7.50   0
  -4   8 -13   -0.23    4.98   0
  -4   9 -13   16.54    4.47   0
  -4  10 -12   31.68    6.20   0
  -3  -6  18  172.99    9.43   0
  -3  -1  -4   97.14    6.76   0
  -3   0  -6    1.82    5.04   0
  -3   1  -8  197.75    6.94   0
  -3   5 -12  180.67    6.85   0
  -3   8 -12    6.33    4.97   0
  -3   9 -12   19.85    5.62   0
  -3  10 -11   21.81    5.82   0
  -2  -6  22   73.38    6.78   0
  -2  -6  23   41.55    5.63   0
  -2   2  -8 2283.69   20.48   0
  -2   3  -9   17.33    5.28   0
  -2   4 -10  192.49    7.07   0
  -2   6 -11    8.81    4.85   0
  -2   7 -11   57.14    5.37   0
  -2   8 -11  121.87    6.09   0
  -2  10 -10    6.56    5.39   0
  -2  11  -9   48.79    6.27   0
  -1  -5  18    3.38    4.38   0
  -1  -4  11  212.62    8.49   0
  -1   8  -9    9.24    5.52   0
  -1  10  -8   49.35    6.47   0
  -1  11  -7  105.91    8.02   0
   0  -5  26   -0.89    5.01   0
   0  -5  27   -0.45    4.96   0
   0  -5  28    4.72    5.11   0
   0  -5  29   -2.10    5.33   0
   0  -5  35  173.71    8.20   0
   0  -5  36   -4.41    5.70   0
   0  -4  16  763.87   11.65   0
   0  -3  10    0.40    4.55   0
   0   1  -2    0.52   10.45   0
   0   3  -5  709.64   15.29   0
   0   4  -6  869.48   14.62   0
   0   6  -7    4.85    5.17   0
   0   7  -7  292.72    9.22   0
   0   8  -7    1.15    5.50   0
   1  -4  24   28.77    5.29   0
   1  -4  25    7.99    5.05   0
   1  -3  15  666.71   10.52   0
   1  -2  10  134.73    6.99   0
   1   4  -3   14.12    7.47   0
   1   8  -4    6.44    6.20   0
   1  12   0   22.45    9.21   0
   2  -3  25  121.42    5.93   0
   2  -3  26   12.31    4.96   0
   2  -3  27  169.39    5.62   0
   2  -3  37   -0.71    4.48   0
   2  -3  38   48.03    6.34   0
   2  -2  17  985.49   11.51   0
   2   0   8   63.16    5.95   0
   2   2   3 4065.01   44.90   0
   2  10   1  156.75   11.36   0
   2  12   4    1.65    9.62   0
   3  -1  20  176.59    6.29   0
   3   1  11   10.65    4.85   0
   4   0  27  757.28   10.49   0
   4   0  28    8.80    5.80   0
   4   0  29  216.43    7.32   0
   4   0  30   13.34    5.58   0
   4   0  31   60.15    5.74   0
   4   0  32   19.07    5.60   0
   4   0  33   12.92    5.41   0
   4   0  34   25.04    5.70   0
   4   0  35    6.10    5.51   0
   4   0  36   29.49    5.83   0
   4   0  37    3.40    5.52   0
   4   1  20   -0.81    4.60   0
   4   2  16  123.28    5.96   0
   4   3  13   38.89    4.64   0
   4   4  11  344.28    9.78   0
   4   6   9  165.35   10.51   0
   5   3  25    4.61    6.09   0
   5   3  26  247.15    7.97   0
   5   3  27    1.66    5.38   0
   5   3  28  171.10    7.62   0
   5   3  29   86.09    5.78   0
   5   4  21   61.40    6.10   0
   5   4  22   34.52    5.51   0
   5   5  19   20.09    5.87   0
   5   5  20    2.55    5.09   0
   5   6  18   60.66    6.89   0
   5   8  18    4.63    7.14   0
 -10  -1  -2    3.44    6.47   0
  -9   2  -9   72.89    6.66   0
  -9   3 -10   14.59    6.03   0
  -9   4 -11   -1.77    4.76   0
  -8  -5  10    0.71   10.58   0
  -8  -4   5   17.57    8.51   0
  -8  -3   1   20.29    7.03   0
  -8  -2  -2   32.66    6.73   0
  -8   2 -10   30.23    4.79   0
  -8   3 -11  387.40    8.67   0
  -8   4 -12    6.50    4.43   0
  -8   5 -12   65.34    6.76   0
  -7  -4   4   53.50    9.01   0
  -7   1  -9   52.50    6.15   0
  -7   5 -13   11.25    4.63   0
  -7   6 -13  165.00    7.64   0
  -7   7 -13  134.50    7.15   0
  -6  -7  22   11.40   10.87   0
  -6  -3   0   76.47    7.71   0
  -6  -2  -3    4.34    5.40   0
  -6   5 -13   16.73    5.33   0
  -6   9 -13   11.47    5.91   0
  -5  -7  23    2.83    8.20   0
  -5   1  -9   79.39    5.89   0
  -5   5 -13   69.21    4.90   0
  -5   6 -13   20.69    5.45   0
  -5   8 -13   46.50    5.79   0
  -5   9 -13    0.04    4.49   0
  -4  -7  26    2.37    7.18   0
  -4  -7  27   41.05    8.17   0
  -4   2 -10   79.82    5.83   0
  -4   3 -11    4.62    4.55   0
  -4   4 -12   75.43    4.58   0
  -4   7 -13   20.54    4.35   0
  -4   9 -12   13.33    5.19   0
  -3  -6  17  460.15   12.78   0
  -3  -5  10  112.43   11.11   0
  -3   2  -9   29.29    5.27   0
  -3   3 -10    5.06    4.63   0
  -3   4 -11  784.76   11.12   0
  -3   6 -12   50.10    4.62   0
  -3   7 -12   -2.52    5.17   0
  -3  11 -10   24.29    6.24   0
  -2  -6  21    2.63    5.95   0
  -2  -5  13   79.74    6.57   0
  -2   9 -10   44.59    5.74   0
  -1  -6  30   13.21    6.58   0
  -1  -6  31   12.08    5.86   0
  -1  -6  32    5.98    5.62   0
  -1  -6  33    7.88    5.90   0
  -1  -6  34    2.34    6.16   0
  -1  -5  17   21.88    4.81   0
  -1  -3   6    1.25    6.69   0
  -1   2  -6  470.27   11.25   0
  -1   3  -7  533.92   11.16   0
  -1   4  -8   38.64    5.48   0
  -1   6  -9   47.32    5.37   0
  -1   7  -9    1.44    4.18   0
   0  -5  24   -3.27    4.86   0
   0  -5  25   85.44    5.83   0
   0  -4  15    2.05    4.80   0
   0   9  -6    1.76    5.87   0
   0  12  -3   -3.17    6.68   0
   1  -4  22  114.48    6.29   0
   1  -4  23  178.95    5.98   0
   1   1   1 4188.94   69.59   0
   1   6  -4   73.37    7.10   0
   1   7  -4    9.77    6.36   0
   2  -3  23   43.38    5.23   0
   2  -3  24   19.60    4.04   0
   2  -2  16   32.44    4.10   0
   2  -1  11    2.04    5.10   0
   2   1   5  143.85    8.76   0
   3  -2  26   65.73    5.93   0
   3  -2  27  556.63    9.34   0
   3  -2  28  223.67    7.21   0
   3  -2  29   94.04    5.22   0
   3  -2  30    9.27    4.13   0
   3  -2  31    2.08    4.19   0
   3  -2  32   23.15    4.41   0
   3  -2  33   40.79    4.97   0
   3  -2  34   16.46    4.79   0
   3  -2  35   10.60    4.58   0
   3  -2  36   15.64    4.79   0
   3  -2  37   11.29    5.72   0
   3  -1  18  101.21    5.60   0
   3  -1  19    3.16    3.37   0
   3   0  14    1.95    3.93   0
   3   2   8  439.99   10.31   0
   3   3   6  203.84    9.80   0
   4   0  24    9.09    4.83   0
   4   0  25  109.43    5.88   0
   4   0  26   22.98    4.56   0
   4   1  19   17.65    4.82   0
   4   2  15   11.70    4.41   0
   5   2  30    1.08    4.96   0
   5   2  31   12.91    5.50   0
   5   2  32    1.66    5.11   0
   5   2  33   22.74    5.65   0
   5   2  34    9.32    5.75   0
   5   3  23   14.69    5.09   0
   5   3  24   33.07    5.61   0
   5   4  20    0.02    5.44   0
   5   5  18  420.74   10.31   0
   5   6  17    5.57    6.64   0
   5   7  17   27.88    7.79   0
   5   8  17    9.55    7.77   0
   5   9  18    1.50    8.46   0
 -10  -1  -1    8.98    7.94   0
  -9  -4   7    9.71    9.19   0
  -9  -3   3    5.92    7.90   0
  -9  -1  -3   11.54    6.03   0
  -9   0  -5    6.13    5.64   0
  -9   1  -7   24.43    6.41   0
  -9   2  -8    4.03    6.05   0
  -9   3  -9   11.91    5.66   0
  -9   4 -10   16.36    5.60   0
  -8  -1  -4    2.40    6.01   0
  -8   0  -6   -2.17    5.17   0
  -8   1  -8   61.72    6.31   0
  -8   2  -9   89.31    6.52   0
  -8   4 -11   64.76    6.49   0
  -8   6 -12   44.33    6.22   0
  -7  -5   9   85.92   13.42   0
  -7  -1  -5  144.81    6.91   0
  -7   0  -7    2.82    4.67   0
  -7   2 -10   23.49    5.50   0
  -7   3 -11    5.30    5.06   0
  -7   4 -12   30.72    4.41   0
  -7   5 -12   11.96    5.51   0
  -6  -4   4    3.63    8.25   0
  -6  -1  -5    1.47    5.12   0
  -6   0  -7  405.11    8.55   0
  -6   1  -9   10.59    4.02   0
  -6   2 -10  180.64    6.92   0
  -6   3 -11  154.99    6.49   0
  -6   4 -12  121.07    6.13   0
  -6   6 -13   43.89    4.67   0
  -6   7 -13    1.02    4.50   0
  -6   8 -13   29.58    4.97   0
  -6   9 -12    9.10    5.89   0
  -5  -7  22    3.75    8.10   0
  -5  -6  13   14.94   12.12   0
  -5  -4   4   79.09   11.57   0
  -5  -1  -5   17.43    4.79   0
  -5   0  -7    1.75    4.63   0
  -5   2 -10   99.43    6.05   0
  -5   3 -11   38.91    5.07   0
  -5   4 -12   48.12    4.57   0
  -5   7 -13   62.44    4.87   0
  -5   9 -12    9.56    5.64   0
  -4  -7  24   11.49    7.95   0
  -4  -7  25    8.05    7.33   0
  -4  -3   1 1019.36   22.30   0
  -4  -2  -2   40.39    7.30   0
  -4   5 -12   82.13    5.64   0
  -4   8 -12  107.55    6.10   0
  -4  10 -11    4.12    5.90   0
  -3  -7  30    5.37    7.47   0
  -3  -2  -1 4508.79   43.02   0
  -3   5 -11  517.74    9.35   0
  -3   9 -11   14.74    5.45   0
  -3  10 -10   50.95    6.04   0
  -3  11  -9   27.34    6.29   0
  -2  -6  20   10.48    6.19   0
  -2   1  -6   94.03    7.38   0
  -2   5 -10   -1.02    4.83   0
  -2   8 -10   21.90    5.10   0
  -2  10  -9   46.19    6.08   0
  -2  11  -8    4.52    5.76   0
  -1  -6  27   36.93    5.90   0
  -1  -6  28    0.43    5.40   0
  -1  -6  29   30.46    5.95   0
  -1  -5  16   10.18    5.44   0
  -1   9  -8   -1.71    4.69   0
  -1  11  -6  106.79    8.23   0
  -1  12  -5    4.56    6.15   0
   0  -5  22    4.39    4.74   0
   0  -5  23    4.59    4.90   0
   0  -4  14   37.52    5.96   0
   0  10  -5    5.49    6.11   0
   0  11  -4    2.42    6.53   0
   1  -4  21  218.30    7.02   0
   1  -3  14 2646.84   19.82   0
   1  -1   6   17.15    6.09   0
   1   9  -3   78.64    7.94   0
   1  11  -1   54.52    8.71   0
   2  -3  21    6.51    4.67   0
   2  -3  22   53.53    4.35   0
   2  -2  15   18.73    4.15   0
   2   5   0 1021.66   31.27   0
   3  -2  24   12.96    5.04   0
   3  -2  25    2.58    5.32   0
   3  -1  17  213.14    6.93   0
   3   0  13   -3.57    4.79   0
   3   1  10 1170.79   14.78   0
   4   0  22   30.33    5.06   0
   4   0  23   -1.66    4.74   0
   4   1  17   18.12    4.72   0
   4   1  18   27.39    4.20   0
   4   2  14  130.93    6.61   0
   4   3  12  350.57    8.70   0
   4   4  10  275.58    9.56   0
   4   5   9  251.93   10.94   0
   4   7   8   18.79   10.34   0
   5   2  26   18.06    5.42   0
   5   2  27  310.36    8.49   0
   5   2  28   -0.35    5.05   0
   5   2  29   16.00    5.66   0
   5   3  21   64.23    6.21   0
   5   3  22   11.20    5.03   0
   5   4  19  243.88    8.23   0
   5   5  17   48.01    6.63   0
   5   6  16   13.53    6.70   0
   5   7  16   18.94    7.31   0
   5   8  16    1.44    8.12   0
   5   9  17    9.25    9.28   0
 -10   0  -3   41.71    7.05   0
  -9  -2   0   35.64    6.87   0
  -9   1  -6   12.82    5.96   0
  -8  -3   2   11.22    7.66   0
  -8  -2  -1   11.32    6.47   0
  -8   3 -10   86.26    5.55   0
  -8   5 -11    4.82    5.80   0
  -7  -3   1   36.28    7.26   0
  -7  -2  -2   26.44    6.79   0
  -7   1  -8    3.90    5.15   0
  -7   4 -11   11.91    5.07   0
  -7   6 -12   22.49    6.07   0
  -7   7 -12   16.08    6.22   0
  -6  -7  21   31.59   11.36   0
  -6   5 -12   33.75    5.52   0
  -6   6 -12  206.61    7.03   0
  -6   8 -12   12.80    5.83   0
  -5  -7  21    3.31    8.80   0
  -5   5 -12  463.26    8.30   0
  -5   6 -12   77.90    5.86   0
  -5   7 -12   73.12    5.99   0
  -5   8 -12    6.75    5.33   0
  -5  10 -11   51.75    6.34   0
  -4  -7  23    0.27    7.65   0
  -4  -6  14 1201.75   22.93   0
  -4   1  -8   25.02    4.23   0
  -4   4 -11  368.24    7.84   0
  -4   6 -12   -0.49    4.18   0
  -4   7 -12   75.34    5.06   0
  -4   9 -11    1.86    5.14   0
  -3  -7  27   96.17    8.33   0
  -3  -7  28    6.26    7.45   0
  -3  -7  29    1.81    6.53   0
  -3  -6  16    8.65    7.09   0
  -3   1  -7   13.54    5.64   0
  -3   6 -11  371.20    8.05   0
  -3   7 -11   17.99    5.19   0
  -3   8 -11  324.64    7.42   0
  -2  -6  19    3.28    6.00   0
  -2  -5  12   18.00    6.23   0
  -2  -1  -2   62.49    8.97   0
  -2   4  -9   89.58    6.01   0
  -2   6 -10   39.23    4.47   0
  -2   7 -10    4.44    4.71   0
  -2   9  -9   13.00    4.96   0
  -1  -6  24   40.68    6.30   0
  -1  -6  25    4.82    5.17   0
  -1  -6  26    4.77    5.42   0
  -1  -4  10   14.21    4.87   0
  -1   5  -8  250.03    7.89   0
  -1   8  -8   18.86    5.31   0
  -1  10  -7  153.82    7.44   0
   0  -5  21  123.14    6.41   0
   0  -3   9  593.70   11.87   0
   0   5  -6   17.92    5.22   0
   0   8  -6   35.25    5.92   0
   0  12  -2    1.49    6.79   0
   1  -5  34    6.07    5.55   0
   1  -4  19    4.51    4.95   0
   1  -4  20    2.27    3.88   0
   1  -3  13 1335.23   14.67   0
   1  -2   9   50.74    6.19   0
   1  10  -2    0.88    6.14   0
   2  -4  32   56.69    5.87   0
   2  -4  33   12.65    5.89   0
   2  -4  34    3.80    5.67   0
   2  -4  35    9.35    5.74   0
   2  -4  36    4.56    5.58   0
   2  -4  37    6.48    5.73   0
   2  -3  20  216.04    6.52   0
   2  -2  14  420.83    8.68   0
   2  -1  10  678.49   11.69   0
   2   0   7  108.73    7.05   0
   2   8   0    2.79    7.06   0
   3  -2  22   12.06    4.80   0
   3  -2  23   56.11    4.47   0
   3  -1  16  279.34    7.61   0
   3  10   6    9.97   11.68   0
   4  -1  28  117.20    6.19   0
   4  -1  29    8.38    5.30   0
   4  -1  30   29.82    5.44   0
   4  -1  31    8.35    5.33   0
   4  -1  32    8.69    5.37   0
   4  -1  33    8.23    4.52   0
   4  -1  34   -1.04    4.47   0
   4  -1  35    1.70    4.62   0
   4  -1  36    3.62    5.67   0
   4   0  21   23.05    5.12   0
   4   6   8  461.69   15.75   0
   5   1  32    8.31    5.13   0
   5   1  33   25.46    5.94   0
   5   1  34    0.14    5.61   0
   5   2  24    7.96    5.05   0
   5   2  25   -1.14    5.13   0
   5   3  20   34.72    5.69   0
   5   4  18   13.14    5.78   0
   5   5  16 1016.97   15.20   0
 -10  -1   0   28.23    8.03   0
 -10   0  -2  127.41    9.27   0
  -9  -1  -2   54.48    6.57   0
  -9   0  -4    3.59    5.67   0
  -9   2  -7    8.03    5.78   0
  -9   3  -8  118.80    7.27   0
  -9   4  -9    6.98    4.59   0
  -8  -4   6   12.38    8.91   0
  -8  -1  -3    3.90    6.28   0
  -8   0  -5   59.53    6.12   0
  -8   1  -7   27.93    5.80   0
  -8   2  -8   96.81    6.37   0
  -8   3  -9   28.00    5.60   0
  -8   4 -10   18.70    5.75   0
  -8   6 -11   21.69    5.09   0
  -7  -1  -4   43.26    5.99   0
  -7   0  -6    1.11    4.73   0
  -7   2  -9   71.66    6.13   0
  -7   3 -10   10.14    4.24   0
  -7   5 -11   64.15    6.12   0
  -7   8 -11    0.57    6.19   0
  -6  -7  20   -0.04   11.09   0
  -6  -2  -2   30.42    5.95   0
  -6   1  -8   96.17    5.69   0
  -6   2  -9   77.13    5.70   0
  -6   3 -10  320.96    7.71   0
  -6   4 -11  301.32    7.58   0
  -6   7 -12   24.28    4.72   0
  -6   9 -11    9.83    5.54   0
  -5  -2  -2    1.93    4.63   0
  -5   1  -8  121.65    6.39   0
  -5   3 -10  352.60    7.71   0
  -5   4 -11   38.22    5.35   0
  -5   9 -11    9.48    5.73   0
  -5  10 -10   56.92    6.56   0
  -4  -7  22   81.14    9.32   0
  -4  -1  -4   12.34    4.80   0
  -4   0  -6  243.97    7.72   0
  -4   2  -9  103.24    5.49   0
  -4   3 -10   89.45    5.23   0
  -4   5 -11   80.70    5.47   0
  -4   8 -11   19.53    5.31   0
  -4  10 -10    8.96    5.84   0
  -3  -7  25   17.75    7.09   0
  -3  -7  26   12.03    7.48   0
  -3   2  -8  486.95    9.69   0
  -3   3  -9   42.94    5.19   0
  -3   4 -10   84.79    5.30   0
  -3   9 -10   66.03    6.31   0
  -3  10  -9   49.59    6.28   0
  -3  11  -8    1.22    5.60   0
  -2  -6  18    6.28    6.02   0
  -2  -4   7  243.07   12.40   0
  -2   0  -4  714.67   15.32   0
  -2   2  -7   17.50    4.88   0
  -2   3  -8   93.51    6.28   0
  -2   8  -9   36.99    5.41   0
  -2  10  -8    6.78    5.60   0
  -2  11  -7   97.40    7.10   0
  -1  -6  23   18.69    5.14   0
  -1  -5  15  519.04   10.10   0
  -1   1  -4 9999.99   55.41   0
  -1   6  -8    2.50    4.64   0
  -1   7  -8  140.58    6.09   0
  -1   9  -7    4.58    5.63   0
  -1  12  -4    3.73    5.82   0
   0  -5  20    3.61    4.83   0
   0  -4  13   -0.55    4.67   0
   0  -2   5    1.21    7.43   0
   0   6  -6   44.96    5.33   0
   0   7  -6    6.49    4.56   0
   0   9  -5  228.51    8.63   0
   0  11  -3   39.12    7.06   0
   1  -5  28   58.97    5.77   0
   1  -5  29   63.40    5.93   0
   1  -5  30   29.10    5.46   0
   1  -5  31    1.27    5.13   0
   1  -5  32   15.83    4.59   0
   1  -5  33   40.60    4.89   0
   1  -5  35    4.20    4.76   0
   1  -5  36    2.32    4.84   0
   1  -4  18   28.57    5.43   0
   1   0   3    1.47    7.16   0
   1   8  -3    1.74    5.89   0
   1  12   1   10.14    7.18   0
   2  -4  27  131.51    6.62   0
   2  -4  28 1141.60   12.46   0
   2  -4  29   61.28    6.49   0
   2  -4  30   -0.85    4.18   0
   2  -4  31   28.59    4.78   0
   2  -3  19   -2.46    3.90   0
   2  11   3    1.90    7.35   0
   3  -3  31   26.37    5.86   0
   3  -3  32    7.49    5.67   0
   3  -3  33    7.08    5.51   0
   3  -3  34   19.95    5.83   0
   3  -3  35   -1.78    5.46   0
   3  -3  36    5.55    5.50   0
   3  -3  37    7.31    6.15   0
   3  -2  21   20.86    4.71   0
   3   0  12   -1.92    4.83   0
   3   1   9    7.77    4.92   0
   3   2   7  150.31    7.76   0
   3   9   5  114.20   15.23   0
   4  -1  25    8.81    4.87   0
   4  -1  26   48.67    5.39   0
   4  -1  27  117.90    5.49   0
   4   0  19    5.51    4.69   0
   4   0  20  302.34    7.26   0
   4   1  16   73.80    5.67   0
   4   2  13   96.15    5.85   0
   4   3  11   -1.13    4.81   0
   5   1  27  189.27    6.85   0
   5   1  28   -2.10    5.11   0
   5   1  29   76.43    5.83   0
   5   1  30   61.92    5.84   0
   5   1  31   25.63    4.88   0
   5   2  22   11.17    4.85   0
   5   2  23   99.45    6.02   0
   5   3  19   -0.33    5.29   0
   5   4  17    7.06    5.63   0
   5   6  15    9.60    6.56   0
   5   7  15    7.03    7.03   0
   5   8  15    5.22    8.26   0
   5   9  16    3.64    9.18   0
  -9  -4   8   84.73   10.49   0
  -9  -3   4   10.03    7.04   0
  -9  -2   1   33.77    6.96   0
  -9   1  -5    0.90    5.67   0
  -9   4  -8   66.62    6.57   0
  -8   4  -9    2.78    5.69   0
  -8   5 -10    3.55    4.64   0
  -8   6 -10   20.19    6.04   0
  -7  -4   5    9.30    8.42   0
  -7   1  -7   15.69    5.41   0
  -7   4 -10    2.20    5.18   0
  -7   6 -11   22.55    4.71   0
  -7   7 -11    7.37    4.70   0
  -6  -3   1   34.55    6.80   0
  -6  -1  -4    2.61    5.02   0
  -6   0  -6   52.56    5.45   0
  -6   5 -11   18.32    4.43   0
  -6   6 -11  148.06    6.61   0
  -6   7 -11   12.79    5.53   0
  -6   8 -11    3.18    4.74   0
  -5  -7  20    1.18    8.26   0
  -5  -3   1  103.06    9.91   0
  -5  -1  -4   81.24    6.24   0
  -5   0  -6    1.25    4.65   0
  -5   2  -9   -1.75    4.03   0
  -5   5 -11   78.95    5.55   0
  -5   6 -11    8.08    5.11   0
  -5   7 -11   17.96    5.42   0
  -5   8 -11   -0.22    4.11   0
  -4  -7  21  124.21   10.07   0
  -4   4 -10  302.44    7.32   0
  -4   6 -11  667.99    9.38   0
  -4   7 -11    7.95    4.40   0
  -4   9 -10   16.06    5.10   0
  -4  10  -9   28.07    5.72   0
  -4  11  -8   11.81    6.22   0
  -3  -7  24    2.99    7.00   0
  -3  -6  15  144.87    9.14   0
  -3  -1  -3   14.15    5.84   0
  -3   0  -5    0.38    4.79   0
  -3   5 -10  106.64    5.72   0
  -3   6 -10  208.61    6.83   0
  -3   7 -10   55.04    5.47   0
  -3   8 -10  113.63    5.64   0
  -2  -7  29    3.62    6.85   0
  -2  -7  30   -4.13    6.16   0
  -2  -7  31    1.47    6.26   0
  -2  -7  32    7.18    6.21   0
  -2   5  -9    1.13    3.86   0
  -2   6  -9   75.65    5.70   0
  -2   7  -9    5.82    4.56   0
  -2   9  -8  150.94    7.02   0
  -1  -6  22   22.33    5.25   0
  -1  -5  14    0.11    5.22   0
  -1   4  -7 1333.06   15.99   0
  -1  10  -6   14.07    5.48   0
  -1  11  -5  128.12    7.65   0
   0  -6  29   -0.74    6.43   0
   0  -6  30   24.12    6.20   0
   0  -6  31   -2.47    5.66   0
   0  -6  32    6.64    5.47   0
   0  -6  33   -4.12    5.95   0
   0  -6  34    6.92    5.86   0
   0  -6  35    3.44    6.19   0
   0  -5  19   67.00    5.36   0
   0   4  -5   -3.57    4.86   0
   0  10  -4    8.11    6.01   0
   0  12  -1    4.79    7.40   0
   1  -5  26   22.38    5.34   0
   1  -5  27   23.62    5.47   0
   1  -4  17  355.15    8.20   0
   1  -3  12 1650.26   16.40   0
   1   5  -3  237.47   10.55   0
   1  11   0   87.86    9.20   0
   2  -4  25  392.83    8.15   0
   2  -4  26  118.58    6.27   0
   2  -3  18    5.08    4.00   0
   2  -2  13  141.69    5.92   0
   2   7   0   12.05    8.46   0
   2   9   1  199.97   11.26   0
   2  10   2    4.08    9.27   0
   3  -3  27  242.70    7.00   0
   3  -3  28   17.04    5.50   0
   3  -3  29  260.81    7.41   0
   3  -3  30   12.29    4.54   0
   3  -2  19   30.13    4.53   0
   3  -2  20   12.95    3.81   0
   3  -1  15   43.17    4.56   0
   3   4   4  739.96   20.63   0
   4  -1  23   42.29    5.00   0
   4  -1  24   48.55    5.24   0
   4   0  18   25.84    5.01   0
   4   1  15   14.67    4.95   0
   4   4   9   67.12    7.24   0
   5   1  25   74.40    5.72   0
   5   1  26   17.46    5.32   0
   5   2  21   20.55    5.12   0
   5   3  18  150.22    7.15   0
   5   4  16  216.10    8.41   0
   5   5  15   -0.51    5.81   0
   6   5  27    6.74    6.63   0
 -10  -1   1   22.95    6.71   0
 -10   0  -1  193.59    8.86   0
  -9  -1  -1   62.08    6.86   0
  -9   0  -3    1.23    5.67   0
  -9   2  -6    6.22    4.62   0
  -9   3  -7   29.81    5.43   0
  -8  -5  11    3.34   10.45   0
  -8  -3   3    8.13    7.40   0
  -8  -2   0   95.21    7.42   0
  -8   0  -4  521.94   10.55   0
  -8   1  -6    9.85    4.44   0
  -8   2  -7   16.96    5.54   0
  -8   3  -8   18.00    5.25   0
  -8   5  -9   19.51    5.93   0
  -7  -3   2   22.30    7.19   0
  -7  -2  -1   62.28    7.12   0
  -7   0  -5   -0.11    4.37   0
  -7   2  -8    5.20    4.53   0
  -7   3  -9    4.75    4.16   0
  -7   5 -10   19.61    4.77   0
  -7   6 -10   20.49    5.55   0
  -7   7 -10   10.36    5.85   0
  -7   8 -10    0.10    5.24   0
  -6   1  -7   24.09    4.91   0
  -6   4 -10   49.56    4.64   0
  -6   8 -10   47.88    6.20   0
  -6   9 -10    0.30    4.62   0
  -5   4 -10  100.20    5.76   0
  -5   9 -10    4.27    4.57   0
  -5  10  -9   23.21    5.97   0
  -4  -7  20    4.56    8.36   0
  -4  -6  13  115.63   11.55   0
  -4   1  -7   82.17    5.60   0
  -4   2  -8    4.82    5.08   0
  -4   3  -9   51.68    4.93   0
  -4   5 -10   75.48    5.51   0
  -4   8 -10    2.77    5.01   0
  -3  -7  23   76.99    8.29   0
  -3  -5   9   69.57   10.79   0
  -3   4  -9   -0.86    4.72   0
  -3   9  -9  192.96    7.52   0
  -3  10  -8   23.29    5.75   0
  -3  11  -7   25.27    5.89   0
  -2  -7  26    2.91    6.54   0
  -2  -7  27   69.21    7.72   0
  -2  -7  28    1.68    5.87   0
  -2  -6  17   12.43    5.89   0
  -2  -5  11   28.95    6.26   0
  -2   4  -8  332.91    8.39   0
  -2  10  -7    4.46    5.48   0
  -2  11  -6   27.81    6.12   0
  -1  -6  21    5.67    4.78   0
  -1  -4   9    1.65    5.03   0
  -1   2  -5  853.68   15.36   0
  -1   3  -6   -0.90    4.90   0
  -1   5  -7    2.69    4.64   0
  -1   8  -7  104.76    6.28   0
  -1  12  -3   11.02    6.28   0
   0  -6  27   -4.46    5.40   0
   0  -6  28    9.95    5.39   0
   0  -5  18   -1.62    4.44   0
   0  -4  12    8.85    4.71   0
   0  -3   8    0.49    5.00   0
   0   2  -3    2.31    7.66   0
   0   3  -4   -0.57    6.60   0
   0   8  -5    1.60    5.46   0
   1  -5  24  138.68    6.65   0
   1  -5  25    3.36    4.39   0
   1  -2   8    6.01    5.24   0
   1  -1   5 1580.28   22.23   0
   1   6  -3   33.22    6.35   0
   1   7  -3   33.92    6.74   0
   1   9  -2  120.72    8.43   0
   1  10  -1   32.89    6.93   0
   1  12   2   54.67    9.03   0
   2  -4  23   29.70    5.02   0
   2  -4  24  209.03    6.62   0
   2  -3  17  192.08    6.14   0
   2  -2  12  472.01    9.56   0
   2  -1   9    5.42    4.39   0
   2   6   0 1895.76   32.66   0
   3  -3  25   88.61    5.44   0
   3  -3  26    3.52    4.10   0
   3  -2  18    0.72    4.20   0
   3  -1  14 2065.99   16.64   0
   3   0  11    1.90    4.94   0
   3   3   5  722.47   16.52   0
   3  11   8    1.53   12.14   0
   4  -2  30   -0.12    5.42   0
   4  -2  31   21.26    5.58   0
   4  -2  32    3.27    5.51   0
   4  -2  33   17.80    5.56   0
   4  -2  34    5.51    5.45   0
   4  -2  35    2.27    5.43   0
   4  -2  36    8.09    5.69   0
   4  -1  22   53.12    5.16   0
   4   0  17   23.23    5.13   0
   4   1  14  186.19    6.76   0
   4   2  12   52.76    5.26   0
   4   3  10  107.17    6.31   0
   4   5   8   70.16    8.40   0
   5   0  30    3.72    5.24   0
   5   0  31    0.12    5.37   0
   5   0  32    7.19    5.36   0
   5   0  33    6.34    5.54   0
   5   0  34    3.99    5.46   0
   5   1  23   82.17    5.74   0
   5   1  24    0.19    4.94   0
   5   2  20  105.55    5.76   0
   5   3  17  100.80    6.54   0
   5   6  14   59.00    7.25   0
   5   7  14   11.96    7.52   0
   6   4  27   72.24    7.50   0
   6   4  28    0.35    5.58   0
   6   4  29    2.52    5.64   0
   6   5  25    7.71    6.79   0
   6   5  26    8.42    6.18   0
   6   6  24   23.80    7.26   0
   6   6  25   26.93    7.36   0
  -9  -3   5    9.45    7.97   0
  -9  -2   2   13.32    7.26   0
  -9   0  -2    7.08    6.34   0
  -9   1  -4   28.85    5.98   0
  -9   2  -5    3.93    5.67   0
  -9   3  -6   -3.47    5.29   0
  -9   4  -7   26.66    5.78   0
  -9   5  -7    9.15    5.90   0
  -8  -1  -2    8.96    5.29   0
  -8   1  -5    2.14    6.22   0
  -8   4  -8   13.34    5.53   0
  -8   6  -9   32.12    4.86   0
  -7  -1  -3   34.78    5.64   0
  -7   1  -6   -0.47    4.86   0
  -7   3  -8    3.74    5.03   0
  -7   4  -9    6.44    5.03   0
  -7   8  -9   -0.90    5.65   0
  -6  -7  19   15.55   13.28   0
  -6  -2  -1  115.32    7.65   0
  -6   0  -5 1211.67   13.60   0
  -6   2  -8   14.09    5.04   0
  -6   3  -9   22.50    4.41   0
  -6   5 -10   19.68    4.34   0
  -6   6 -10   50.08    5.52   0
  -6   7 -10   85.34    6.22   0
  -6   9  -9   35.73    6.02   0
  -5  -7  19   22.16    9.09   0
  -5   1  -7    4.00    4.15   0
  -5   2  -8  124.38    6.27   0
  -5   3  -9  374.69    7.37   0
  -5   5 -10 1365.00   13.41   0
  -5   6 -10   47.62    5.38   0
  -5   7 -10   -0.46    4.87   0
  -5   8 -10   -0.64    4.33   0
  -5   9  -9    7.22    5.52   0
  -4  -2  -1  141.19    8.54   0
  -4   0  -5  725.30   11.93   0
  -4   6 -10   71.21    5.21   0
  -4   7 -10   95.48    4.96   0
  -4   9  -9    3.78    4.88   0
  -4  10  -8   29.78    5.76   0
  -4  11  -7   36.56    6.37   0
  -3  -7  22   19.93    6.80   0
  -3  -6  14  277.25   11.66   0
  -3   1  -6 1043.45   14.22   0
  -3   3  -8   20.83    4.99   0
  -3   5  -9   69.47    5.60   0
  -3   7  -9  102.41    5.79   0
  -3   8  -9  139.08    6.74   0
  -2  -7  25    4.63    6.27   0
  -2  -6  16  206.13    8.96   0
  -2   1  -5  144.07    7.91   0
  -2   3  -7    3.02    5.03   0
  -2   8  -8  322.33    7.84   0
  -1  -7  32    2.96    6.88   0
  -1  -6  20   23.70    5.05   0
  -1   0  -2    1.70    8.58   0
  -1   6  -7   66.50    5.37   0
  -1   7  -7  303.73    7.67   0
  -1   9  -6   -0.20    4.79   0
  -1  10  -5    6.79    5.82   0
  -1  11  -4   51.83    6.66   0
   0  -6  25    2.97    5.03   0
   0  -6  26   23.81    5.28   0
   0  -5  17  383.08    8.49   0
   0   5  -5   49.94    6.08   0
   0   7  -5  259.23    8.41   0
   0   9  -4   18.71    6.25   0
   0  10  -3    3.86    6.14   0
   0  11  -2   13.80    6.63   0
   1  -5  22   91.75    5.88   0
   1  -5  23    2.72    5.08   0
   1  -4  16  223.37    7.27   0
   1  -3  11  610.81   10.97   0
   2  -4  22    6.54    4.90   0
   2  -3  16  720.80   11.25   0
   2   0   6 1648.01   20.03   0
   2   1   4 1840.91   25.44   0
   2  11   4    8.27    8.63   0
   3  -3  23   15.58    4.93   0
   3  -3  24   50.73    4.93   0
   3  -2  17   79.16    5.08   0
   3   1   8  217.18    7.62   0
   4  -2  27   21.59    5.00   0
   4  -2  28   17.69    5.10   0
   4  -2  29    7.53    4.09   0
   4  -1  21   71.98    4.55   0
   5   0  27    0.49    4.70   0
   5   0  28   -1.79    4.70   0
   5   0  29    5.74    4.39   0
   5   1  22    6.86    4.88   0
   5   2  19    3.45    4.40   0
   5   4  15  153.26    7.92   0
   5   5  14   55.16    6.59   0
   5   8  14   32.14    8.96   0
   5   9  15   -0.49    8.81   0
   6   3  28   24.64    6.76   0
   6   3  29    7.89    5.71   0
   6   3  30    5.07    5.80   0
   6   4  25    1.99    6.18   0
   6   4  26    4.58    5.36   0
   6   5  24    2.97    6.37   0
   6   6  23    4.62    6.63   0
 -10  -1   2   -1.09    6.44   0
 -10   0   0  255.27   10.09   0
  -9  -4   9    8.29    8.57   0
  -9  -1   0   34.28    6.57   0
  -9   4  -6    4.43    5.55   0
  -8  -4   7    2.49    8.12   0
  -8  -2   1   14.80    6.40   0
  -8   0  -3  561.27   10.93   0
  -8   2  -6    4.57    5.15   0
  -8   3  -7    5.41    5.02   0
  -8   5  -8   12.02    5.74   0
  -8   6  -8   -0.50    5.99   0
  -8   7  -8   43.89    6.70   0
  -7   0  -4   17.10    5.59   0
  -7   2  -7  105.46    6.32   0
  -7   5  -9   90.69    5.13   0
  -7   6  -9    0.29    5.28   0
  -7   7  -9    3.90    4.65   0
  -6  -5   9   12.47   11.73   0
  -6  -4   5    2.05    7.31   0
  -6  -1  -3   44.72    5.55   0
  -6   4  -9    9.71    4.58   0
  -6   8  -9   58.59    5.99   0
  -5  -2  -1  997.14   15.70   0
  -5   0  -5    1.95    4.57   0
  -5   4  -9  655.38    9.49   0
  -5   8  -9   38.67    5.38   0
  -5  10  -8    5.24    4.54   0
  -4  -7  19  114.82    9.94   0
  -4  -1  -3  395.74   10.15   0
  -4   4  -9   88.57    5.50   0
  -4   8  -9  206.83    6.83   0
  -3  -7  21   13.77    6.60   0
  -3   2  -7  149.18    6.42   0
  -3   6  -9  324.47    7.29   0
  -3   9  -8    9.16    5.46   0
  -3  10  -7   23.24    5.59   0
  -3  11  -6   24.55    5.89   0
  -2  -7  24    9.92    6.93   0
  -2   2  -6  816.98   13.22   0
  -2   5  -8  353.24    7.90   0
  -2   6  -8   74.85    5.76   0
  -2   7  -8   65.01    5.40   0
  -2   9  -7  279.83    7.88   0
  -2  10  -6  127.58    6.90   0
  -2  11  -5    3.92    5.66   0
  -1  -7  29   23.24    6.87   0
  -1  -7  30   -0.50    5.88   0
  -1  -7  31   39.93    6.41   0
  -1  -6  19    1.96    4.83   0
  -1  -5  13  981.81   14.23   0
  -1  -3   5  926.58   20.72   0
  -1   8  -6   14.36    5.83   0
  -1  12  -2   61.60    7.75   0
   0  -6  23    0.35    5.21   0
   0  -6  24    9.98    4.93   0
   0  -5  16    2.78    4.31   0
   0  -4  11    2.78    5.10   0
   0  -1   2    0.29    9.07   0
   0   6  -5    1.72    3.99   0
   0  12   0   32.96    7.09   0
   1  -6  34    3.48    5.78   0
   1  -5  21  117.74    6.03   0
   1  -4  15   32.94    5.19   0
   1   8  -2    5.61    6.05   0
   1  11   1   94.63    9.33   0
   2  -5  30   13.34    5.17   0
   2  -5  31    5.60    5.30   0
   2  -5  32   28.74    5.68   0
   2  -5  33   30.36    5.66   0
   2  -5  34    2.03    4.49   0
   2  -5  35    4.70    4.26   0
   2  -4  21  101.35    5.10   0
   2  -3  15 1403.16   13.87   0
   2  -2  11 1090.41   13.43   0
   2  -1   8  244.69    8.41   0
   3  -4  31   17.54    5.56   0
   3  -4  32   60.87    6.27   0
   3  -4  33   11.06    5.62   0
   3  -4  34   16.82    5.75   0
   3  -4  35   20.74    5.60   0
   3  -4  36    5.00    5.56   0
   3  -3  22    6.74    4.84   0
   3  -1  13   17.27    4.08   0
   3   0  10   -0.80    4.91   0
   3   2   6  444.20   11.55   0
   4  -2  25  269.85    7.37   0
   4  -2  26   17.24    4.20   0
   4  -1  19   21.70    4.56   0
   4  -1  20    0.11    3.74   0
   4   0  16  222.11    6.38   0
   4   1  13  160.34    6.66   0
   4   2  11   28.52    4.97   0
   5  -1  33   34.59    5.84   0
   5  -1  34   -1.61    5.37   0
   5   0  25    1.70    4.84   0
   5   0  26    4.72    3.91   0
   5   1  21   38.03    5.35   0
   5   2  18  124.19    6.05   0
   5   3  16   26.63    4.96   0
   5   6  13   16.25    6.75   0
   5   7  13   64.23    8.99   0
   6   2  31    7.46    5.48   0
   6   3  26    0.25    5.19   0
   6   3  27    2.26    5.39   0
   6   4  24    4.34    5.13   0
   6   5  22    3.41    5.75   0
   6   5  23    6.08    5.30   0
   6   6  22    5.92    6.75   0
   6   7  22   14.17    7.63   0
 -10   0   1  148.95    9.72   0
 -10   1  -1   11.60    6.13   0
  -9  -3   6    0.80    8.04   0
  -9  -2   3    4.26    7.03   0
  -9   0  -1    0.29    6.37   0
  -9   1  -3   10.56    5.87   0
  -9   2  -4   20.13    5.85   0
  -9   3  -5    9.86    5.40   0
  -9   5  -6   11.69    5.88   0
  -8  -3   4   18.70    6.87   0
  -8  -1  -1  136.22    7.00   0
  -8   1  -4    6.02    4.84   0
  -8   4  -7    3.25    5.22   0
  -8   5  -7   -4.30    5.77   0
  -8   7  -7   38.76    6.59   0
  -7  -5  10   13.64   11.12   0
  -7  -4   6   23.66    7.91   0
  -7  -2   0  361.27    9.99   0
  -7  -1  -2   71.80    6.84   0
  -7   4  -8    5.57    4.34   0
  -7   5  -8   80.85    5.91   0
  -7   7  -8    8.69    5.63   0
  -7   8  -8   28.51    4.87   0
  -6  -3   2    8.55    6.33   0
  -6   1  -6   18.07    4.86   0
  -6   2  -7    0.86    4.71   0
  -6   3  -8   24.61    4.06   0
  -6   5  -9   14.36    4.28   0
  -6   6  -9    6.63    4.25   0
  -6   7  -9   25.46    4.75   0
  -6   9  -8   17.29    4.71   0
  -5  -7  18    2.93    9.56   0
  -5  -1  -3  106.67    6.27   0
  -5   1  -6    3.38    4.84   0
  -5   3  -8   37.07    5.24   0
  -5   5  -9  152.62    7.12   0
  -5   6  -9   66.45    5.57   0
  -5   7  -9    0.03    4.90   0
  -5   9  -8    1.01    5.42   0
  -5  10  -7   67.85    6.26   0
  -4  -4   5  322.99   21.21   0
  -4   1  -6   52.46    5.29   0
  -4   2  -7  122.33    6.19   0
  -4   3  -8    9.34    4.54   0
  -4   5  -9  259.72    6.41   0
  -4   6  -9  158.99    6.40   0
  -4   7  -9  258.37    6.53   0
  -4   9  -8   30.05    5.23   0
  -4  10  -7   20.28    5.59   0
  -4  11  -6    8.49    6.04   0
  -3  -7  20  145.87    9.53   0
  -3   0  -4    2.66    4.85   0
  -3   4  -8    8.81    4.80   0
  -3   8  -8   11.48    5.22   0
  -2  -7  23   33.56    5.91   0
  -2  -6  15   62.58    7.04   0
  -2  -5  10    0.91    6.46   0
  -2   8  -7   54.10    5.51   0
  -2  12  -3   48.44    6.51   0
  -1  -7  27    2.17    5.56   0
  -1  -7  28   28.10    5.88   0
  -1  -6  18  175.01    8.11   0
  -1   4  -6  264.10    8.48   0
  -1   9  -5   73.03    6.49   0
  -1  11  -3  117.68    8.12   0
   0  -6  22    2.80    4.75   0
   0   8  -4  489.01   10.50   0
   0  11  -1   21.23    6.62   0
   1  -6  29   32.46    5.55   0
   1  -6  30   14.31    5.41   0
   1  -6  31   19.26    5.41   0
   1  -6  32    7.27    5.55   0
   1  -6  33    2.69    4.94   0
   1  -5  20   70.70    5.63   0
   1  -2   7   59.21    6.25   0
   1   4  -2  333.17   13.94   0
   1  10   0   30.72    6.90   0
   1  12   3   31.61    8.82   0
   2  -5  27    2.47    4.99   0
   2  -5  28   74.21    5.77   0
   2  -5  29   94.02    4.98   0
   2  -4  19   70.75    5.33   0
   2  -4  20    8.57    3.86   0
   2   8   1   19.37    7.83   0
   3  -4  28    2.88    5.02   0
   3  -4  29   14.21    5.68   0
   3  -4  30   20.72    4.48   0
   3  -3  20  121.50    5.66   0
   3  -3  21   25.35    4.08   0
   3  -2  16   29.16    3.93   0
   3  -1  12  216.94    7.25   0
   4  -3  32   49.03    6.03   0
   4  -3  33   11.15    5.50   0
   4  -3  34    4.10    5.50   0
   4  -3  35    8.76    5.80   0
   4  -2  23    6.46    5.06   0
   4  -2  24   22.59    4.09   0
   4  -1  18   36.30    4.86   0
   4   0  15  310.97    8.09   0
   4   3   9   51.53    5.64   0
   4   4   8   97.22    7.69   0
   4   6   7   19.00    9.59   0
   5  -1  29   94.92    6.21   0
   5  -1  30   57.92    5.93   0
   5  -1  31   25.64    5.51   0
   5  -1  32    9.72    4.52   0
   5   0  23   -0.66    4.85   0
   5   0  24    0.49    4.00   0
   5   1  19   37.44    4.89   0
   5   1  20   32.29    4.28   0
   5   2  17   22.16    4.71   0
   5   3  15  103.96    6.82   0
   5   4  14  407.29    9.90   0
   5   5  13   69.59    7.65   0
   6   2  28   17.08    5.46   0
   6   2  29   10.92    5.67   0
   6   2  30    0.99    4.73   0
   6   3  24    2.77    5.96   0
   6   3  25   16.38    5.64   0
   6   4  22   62.16    6.77   0
   6   4  23    1.84    5.32   0
   6   5  21   79.54    7.37   0
   6   6  21   10.19    6.79   0
   6   7  21   31.65    7.83   0
 -10   1   0   38.10    6.52   0
  -9  -1   1   47.56    6.76   0
  -9   1  -2   52.82    6.33   0
  -9   4  -5   43.03    6.22   0
  -9   5  -5   13.70    5.82   0
  -8   2  -5   36.37    5.73   0
  -8   3  -6   11.99    4.24   0
  -8   6  -7    3.60    4.77   0
  -7  -3   3   15.87    6.20   0
  -7   1  -5  157.13    6.47   0
  -7   2  -6   71.14    6.10   0
  -7   3  -7    3.25    4.10   0
  -7   6  -8    8.85    4.45   0
  -7   8  -7   31.02    5.91   0
  -6   0  -4  359.05    8.64   0
  -6   4  -8    0.66    4.48   0
  -6   7  -8   17.57    5.74   0
  -6   8  -8   31.71    4.83   0
  -6   9  -7   10.55    5.66   0
  -5   2  -7    7.07    4.25   0
  -5   8  -8   31.61    5.42   0
  -4  -7  18   17.77    8.34   0
  -4  -3   2   59.15    9.02   0
  -4   4  -8   84.66    5.25   0
  -4   8  -8  248.07    7.40   0
  -4  11  -5   62.55    6.66   0
  -3  -7  19  271.88   10.99   0
  -3  -6  13  155.72    9.93   0
  -3  -2   0 1857.43   28.59   0
  -3   5  -8   19.52    5.13   0
  -3   6  -8  151.53    6.49   0
  -3   7  -8  426.45    8.47   0
  -3   9  -7    4.13    5.23   0
  -3  10  -6   11.67    5.59   0
  -3  11  -5    8.61    5.87   0
  -2  -7  22   33.97    5.95   0
  -2   0  -3  347.31   11.71   0
  -2   4  -7  220.36    6.88   0
  -2   7  -7  173.35    6.58   0
  -2   9  -6  119.41    6.60   0
  -2  10  -5  124.61    6.84   0
  -2  11  -4    6.60    5.65   0
  -1  -7  25    8.08    6.26   0
  -1  -7  26   20.89    5.55   0
  -1  -6  17   22.68    5.65   0
  -1  -5  12    9.16    4.95   0
  -1  -4   8   42.99    6.14   0
  -1   5  -6  104.87    6.10   0
  -1   6  -6  101.50    5.97   0
  -1   7  -6   68.28    5.32   0
  -1  10  -4  131.44    6.81   0
  -1  12  -1   37.01    7.84   0
   0  -7  33   45.96    6.53   0
   0  -6  21   -2.01    4.29   0
   0  -5  15   80.40    5.54   0
   0  -3   7 2591.71   24.97   0
   0   4  -4 1387.68   19.29   0
   0   9  -3    9.50    5.80   0
   0  10  -2  200.20    8.43   0
   0  12   1   14.69    7.94   0
   1  -6  27   45.08    5.83   0
   1  -6  28    7.69    5.30   0
   1  -5  19  125.87    6.11   0
   1  -4  14  181.82    7.02   0
   1  -3  10    7.91    5.33   0
   1   9  -1   16.25    6.84   0
   2  -5  25  173.12    6.70   0
   2  -5  26   87.61    5.97   0
   2  -3  14  106.39    5.47   0
   2  10   3   65.53    9.28   0
   3  -4  26   40.95    5.72   0
   3  -4  27    1.59    4.15   0
   3  -3  19    8.38    4.46   0
   3  -2  15  373.11    7.82   0
   3   0   9    3.64    5.17   0
   3   1   7   12.01    5.41   0
   4  -3  29   80.58    6.10   0
   4  -3  30    8.74    5.44   0
   4  -3  31    1.12    4.54   0
   4  -2  22  126.73    6.00   0
   4  -1  17   15.89    4.87   0
   4   0  14  338.07    7.99   0
   4   1  12    4.26    4.83   0
   4   2  10   76.57    6.11   0
   5  -1  27  203.98    7.02   0
   5  -1  28    3.06    4.35   0
   5   0  22    3.96    4.96   0
   5   1  18  107.57    6.33   0
   5   2  16    3.52    4.25   0
   5   4  13  121.06    7.41   0
   5   8  13   40.35    9.60   0
   5   9  14   14.42   11.55   0
   6   1  30    6.27    5.21   0
   6   1  31    6.14    5.71   0
   6   1  32   -2.69    5.24   0
   6   2  26   20.32    5.58   0
   6   2  27    6.05    5.10   0
   6   3  23   27.06    5.61   0
   6   4  21   20.99    6.17   0
   6   5  20    8.16    6.40   0
   6   6  20   13.04    6.48   0
   6   7  20    1.56    7.00   0
 -10   0   2  120.59    9.18   0
  -9  -4  10   13.24    8.78   0
  -9  -2   4   23.78    7.46   0
  -9   0   0    1.18    5.65   0
  -9   2  -3   14.37    5.44   0
  -9   3  -4   14.57    4.83   0
  -9   4  -4    5.36    6.02   0
  -8  -5  12    8.71    9.93   0
  -8  -4   8   12.34    8.51   0
  -8  -2   2   13.79    5.67   0
  -8  -1   0   43.27    5.98   0
  -8   0  -2   94.08    6.65   0
  -8   3  -5   15.52    5.33   0
  -8   4  -6   13.74    4.61   0
  -8   5  -6    5.26    5.25   0
  -8   6  -6   12.08    5.65   0
  -8   7  -6   15.82    5.09   0
  -7   0  -3   14.40    5.21   0
  -7   4  -7   19.09    4.14   0
  -7   5  -7   17.48    5.30   0
  -7   6  -7   16.06    5.52   0
  -7   7  -7   64.62    6.29   0
  -6  -2   0  172.83    7.88   0
  -6  -1  -2   22.56    5.38   0
  -6   1  -5    1.58    4.42   0
  -6   2  -6  155.91    6.29   0
  -6   3  -7  144.94    6.12   0
  -6   5  -8    7.00    4.16   0
  -6   6  -8   20.73    4.37   0
  -6   8  -7   35.02    5.78   0
  -5  -4   5  192.64   13.32   0
  -5  -3   2 1059.49   19.36   0
  -5   0  -4    0.11    4.61   0
  -5   4  -8  123.64    5.44   0
  -5   5  -8   84.08    6.05   0
  -5   6  -8  110.87    5.86   0
  -5   7  -8   15.28    5.12   0
  -5   9  -7    2.85    4.43   0
  -5  10  -6   67.49    6.31   0
  -4  -6  12   -3.48   10.55   0
  -4   0  -4   44.63    5.46   0
  -4   5  -8   81.98    5.41   0
  -4   6  -8  405.63    8.28   0
  -4   7  -8   42.57    5.00   0
  -4   9  -7   98.45    5.22   0
  -4  10  -6   38.74    5.75   0
  -3  -8  28   18.60    8.53   0
  -3  -1  -2  228.13    9.62   0
  -3   1  -5   32.12    6.12   0
  -3   2  -6  387.30    9.32   0
  -3   3  -7  109.47    5.43   0
  -3   8  -7  108.02    6.13   0
  -3  11  -4   16.88    5.72   0
  -2  -7  21   90.83    7.50   0
  -2  -4   6  211.95   13.54   0
  -2   3  -6  351.91    8.88   0
  -2   5  -7    8.03    4.39   0
  -2   6  -7  166.88    6.87   0
  -2  12  -2   37.48    6.54   0
  -1  -7  24    6.60    6.05   0
  -1   1  -3   -2.34    6.41   0
  -1   3  -5  930.39   14.39   0
  -1   8  -5  312.16    8.59   0
  -1  11  -2  209.17    8.94   0
   0  -7  30    2.32    5.72   0
   0  -7  31   13.01    5.90   0
   0  -7  32    3.70    5.68   0
   0  -6  20  160.48    6.40   0
   0  -4  10    9.17    4.62   0
   0  -2   4 1675.85   26.08   0
   0   7  -4    9.15    5.25   0
   1  -6  25    8.98    5.07   0
   1  -6  26    0.23    5.37   0
   1  -5  18    6.95    4.63   0
   1  -4  13   12.18    4.96   0
   1   7  -2    5.79    5.94   0
   1  11   2  139.56    9.69   0
   2  -5  24   49.19    5.92   0
   2  -4  18   77.99    5.04   0
   2  -3  13  830.93   11.36   0
   2  -2  10 1036.87   13.18   0
   2   0   5 3199.20   28.44   0
   2   2   2 1324.62   29.47   0
   2   9   2   20.00    7.78   0
   3  -4  24   26.59    4.79   0
   3  -4  25  120.92    5.29   0
   3  -3  18    7.97    4.28   0
   3  -2  14  358.53    7.61   0
   3  -1  11    7.96    5.10   0
   4  -3  26   12.49    5.06   0
   4  -3  27  110.63    5.89   0
   4  -3  28   71.00    5.27   0
   4  -2  21   -0.57    3.78   0
   4   5   7    1.25    7.48   0
   5  -2  32    3.83    5.75   0
   5  -2  33   31.45    5.85   0
   5  -2  34   12.34    5.92   0
   5  -1  25   71.73    5.79   0
   5  -1  26   14.90    4.46   0
   5   0  21    3.82    4.83   0
   5   3  14 1285.63   14.54   0
   5   5  12  433.07   11.93   0
   5   6  12   68.77    7.67   0
   5   7  12   50.49    8.89   0
   6   1  28   87.26    6.19   0
   6   1  29    1.50    5.06   0
   6   2  24   35.90    5.61   0
   6   2  25   -5.72    5.26   0
   6   3  22  115.65    6.88   0
   6   4  20    3.39    5.71   0
   6   6  19    0.35    6.36   0
 -10   1   1   33.58    6.60   0
  -9  -3   7   11.40    7.35   0
  -9  -1   2   64.16    7.11   0
  -9   1  -1   74.72    6.56   0
  -9   2  -2   13.61    5.81   0
  -9   3  -3    7.95    5.63   0
  -9   5  -4   20.22    6.01   0
  -8  -3   5    9.52    6.85   0
  -8   1  -3    7.93    4.17   0
  -8   2  -4   63.08    5.10   0
  -8   4  -5   25.65    5.63   0
  -8   7  -5   16.30    6.14   0
  -7  -2   1   92.47    6.49   0
  -7  -1  -1   15.29    5.55   0
  -7   1  -4   43.83    5.31   0
  -7   2  -5  190.51    7.16   0
  -7   3  -6   11.58    4.35   0
  -7   4  -6   41.91    5.39   0
  -7   8  -6    6.48    4.67   0
  -6   4  -7   16.14    4.80   0
  -6   5  -7  212.51    6.91   0
  -6   6  -7   20.22    5.15   0
  -6   7  -7   53.26    5.72   0
  -6   9  -6    6.24    4.55   0
  -5  -7  17   25.60   11.56   0
  -5   1  -5   16.73    5.02   0
  -5   2  -6  181.94    6.80   0
  -5   3  -7   17.83    3.95   0
  -5   8  -7  108.50    6.15   0
  -5   9  -6   50.60    5.92   0
  -5  10  -5   30.71    5.97   0
  -4  -8  26    0.72    8.20   0
  -4   1  -5  254.93    7.64   0
  -4   2  -6  292.48    7.84   0
  -4   3  -7   79.41    4.76   0
  -4   8  -7   44.73    5.85   0
  -4   9  -6   97.57    6.03   0
  -4  11  -4   69.74    6.78   0
  -3  -8  27    9.11    7.29   0
  -3  -7  18   57.45    7.81   0
  -3   4  -7  449.91    8.87   0
  -3   7  -7   64.78    5.76   0
  -3   9  -6   18.99    5.30   0
  -3  10  -5   19.17    5.38   0
  -2  -7  20    2.17    6.05   0
  -2  -6  14    3.21    5.52   0
  -2  -2   1  938.37   35.04   0
  -2   1  -4 1547.81   19.78   0
  -2   2  -5 1819.26   19.22   0
  -2   8  -6   -1.74    4.55   0
  -2   9  -5  129.23    6.98   0
  -2  10  -4   60.78    7.00   0
  -2  11  -3    8.02    5.59   0
  -1  -7  23  110.13    6.76   0
  -1  -6  16  235.13    8.31   0
  -1  -2   2  266.90   22.07   0
  -1   2  -4  543.56   13.21   0
  -1   9  -4   80.88    6.67   0
  -1  10  -3   83.65    6.96   0
  -1  12   0   33.36    7.65   0
   0  -7  27    3.12    6.36   0
   0  -7  28    1.89    5.55   0
   0  -7  29   10.45    5.86   0
   0  -6  19   -0.94    5.11   0
   0  -5  14    0.42    4.47   0
   0   5  -4    1.06    4.75   0
   0   6  -4  201.55    7.74   0
   0  11   0   18.31    6.73   0
   1  -6  24   55.27    5.43   0
   1  -5  17   19.22    4.83   0
   1  -3   9 1107.17   14.67   0
   1   5  -2  233.18   10.52   0
   1   6  -2   46.14    6.82   0
   1  12   4    8.10    8.09   0
   2  -6  33   10.23    5.78   0
   2  -6  34    1.62    5.63   0
   2  -5  22   17.05    5.22   0
   2  -5  23  208.01    7.11   0
   2  -4  17    7.32    4.97   0
   2  -1   7  292.34    8.71   0
   2  11   5   -0.91    8.32   0
   3  -5  32   85.62    6.56   0
   3  -5  33   10.60    5.67   0
   3  -5  34   13.05    5.91   0
   3  -4  23   49.47    5.34   0
   4  -3  25    7.22    4.82   0
   4  -2  19   39.17    5.10   0
   4  -2  20  142.70    5.41   0
   4  -1  16   75.26    4.81   0
   4   0  13  524.71    9.37   0
   4   1  11   71.68    5.63   0
   4   3   8    7.49    4.80   0
   5  -2  29   16.46    5.50   0
   5  -2  30    1.07    5.42   0
   5  -2  31   11.08    4.53   0
   5  -1  23   71.35    5.58   0
   5  -1  24   -3.52    3.88   0
   5   0  19    1.53    4.60   0
   5   0  20   -1.27    3.84   0
   5   1  17    2.40    4.57   0
   5   2  15    7.56    4.51   0
   5   3  13  158.93    7.41   0
   6   0  31   25.74    5.77   0
   6   0  32   11.89    5.57   0
   6   1  26   84.30    6.11   0
   6   1  27    1.31    4.11   0
   6   2  23    3.29    5.19   0
   6   3  21   43.15    5.90   0
   6   4  19   40.71    6.43   0
   6   5  19   11.69    5.69   0
   6   7  19   14.31    7.19   0
 -10   0   3   74.62    7.61   0
  -9  -4  11    0.80    9.37   0
  -9  -2   5   10.75    7.36   0
  -9   0   1    5.07    5.56   0
  -9   4  -3   10.88    5.83   0
  -9   5  -3   21.99    6.13   0
  -8  -2   3  156.40    8.21   0
  -8  -1   1  150.93    7.81   0
  -8   0  -1   75.54    6.41   0
  -8   1  -2    6.75    5.48   0
  -8   2  -3  205.53    7.26   0
  -8   3  -4   17.77    5.24   0
  -8   5  -5    8.72    4.31   0
  -8   6  -5   41.39    5.35   0
  -7  -4   7   17.81    7.81   0
  -7  -3   4    2.83    6.58   0
  -7   0  -2    1.32    4.50   0
  -7   3  -5   90.81    5.91   0
  -7   5  -6  136.83    6.42   0
  -7   6  -6   38.46    5.70   0
  -7   7  -6    9.24    4.67   0
  -7   8  -5   41.82    6.18   0
  -6  -3   3  168.30    8.99   0
  -6   0  -3   73.96    5.84   0
  -6   3  -6   59.97    5.66   0
  -6   8  -6    2.77    5.43   0
  -6   9  -5   12.18    5.60   0
  -5  -2   0   69.42    6.75   0
  -5  -1  -2  541.91   10.58   0
  -5   4  -7  219.66    6.05   0
  -5   5  -7  174.80    6.51   0
  -5   6  -7   43.22    5.38   0
  -5   7  -7   93.85    5.22   0
  -4  -8  25   72.25    9.57   0
  -4  -7  17    1.03    8.17   0
  -4  -2   0  218.54    9.62   0
  -4  -1  -2  349.90    9.60   0
  -4   4  -7   65.39    5.07   0
  -4   5  -7    9.32    4.65   0
  -4   6  -7  160.56    6.53   0
  -4   7  -7  459.23    8.79   0
  -4  10  -5   25.67    4.76   0
  -3  -8  26   11.98    7.57   0
  -3   5  -7    8.04    4.95   0
  -3   6  -7  251.42    7.39   0
  -3   8  -6   93.38    6.16   0
  -3  11  -3   21.02    5.75   0
  -2  -8  28   31.04    7.92   0
  -2  -8  29   -1.11    6.34   0
  -2  -7  19   19.71    7.03   0
  -2  -1  -1 2490.99   34.36   0
  -2   4  -6  180.15    7.21   0
  -2   7  -6   65.24    5.53   0
  -2  12  -1   20.73    6.14   0
  -1  -7  22   16.86    5.24   0
  -1  -5  11  328.82    9.52   0
  -1   4  -5 1035.62   14.27   0
  -1   7  -5   82.96    5.49   0
   0  -7  26    3.04    5.44   0
   0  -6  18   62.33    5.93   0
   0   8  -3   26.41    5.78   0
   0   9  -2    1.96    5.68   0
   0  10  -1  131.50    7.71   0
   0  12   2    3.53    6.88   0
   1  -6  23   17.97    5.15   0
   1  -4  12  570.71   10.00   0
   1  -2   6  570.27   12.26   0
   1   8  -1  186.10    8.88   0
   1   9   0   43.61    6.86   0
   1  10   1   33.97    7.21   0
   2  -6  30    1.64    5.10   0
   2  -6  31   21.79    5.60   0
   2  -6  32   -1.35    4.38   0
   2  -5  21   55.85    5.57   0
   2  -4  16   70.58    5.66   0
   2  -3  12  970.53   12.20   0
   2  -2   9  147.66    7.25   0
   3  -5  29   52.51    5.74   0
   3  -5  30   51.73    5.76   0
   3  -5  31   21.33    4.75   0
   3  -4  21  104.50    5.66   0
   3  -4  22  159.05    5.70   0
   3  -3  17   27.77    4.02   0
   3  -2  13  473.66    8.45   0
   3   0   8    0.08    5.14   0
   3   2   5  628.53   13.94   0
   3   3   4  207.08   10.96   0
   3  10   7   18.70   10.41   0
   4  -4  31    9.16    5.59   0
   4  -4  32    4.91    5.44   0
   4  -4  33   46.84    4.93   0
   4  -4  34    2.47    5.10   0
   4  -3  23   54.70    5.86   0
   4  -3  24   10.57    4.00   0
   4  -2  18  122.69    5.62   0
   4  -1  15   18.11    5.18   0
   4   2   9  105.52    6.08   0
   4   4   7   51.79    7.16   0
   5  -2  27  339.60    8.21   0
   5  -2  28   -7.44    4.27   0
   5  -1  22   11.17    4.87   0
   5   1  16  218.39    6.98   0
   5   2  14  482.29    8.83   0
   5   4  12   53.61    6.34   0
   6   0  28   17.71    5.59   0
   6   0  29   12.24    5.21   0
   6   0  30   -1.05    4.26   0
   6   1  24    1.18    5.06   0
   6   1  25   12.77    5.24   0
   6   2  22   36.21    5.73   0
   6   3  20    4.75    5.22   0
   6   5  18    2.04    5.96   0
   6   6  18    5.33    6.45   0
   6   7  18   22.88    7.61   0
   6   8  19    4.94    8.49   0
 -10   0   4   35.39    8.25   0
 -10   1   2   13.00    6.04   0
  -9  -3   8  113.55    9.16   0
  -9  -1   3   23.23    6.25   0
  -9   1   0   50.34    6.19   0
  -9   2  -1   35.88    5.95   0
  -9   3  -2    0.52    4.50   0
  -9   4  -2    8.03    5.84   0
  -8  -4   9    0.40    8.35   0
  -8  -3   6    7.92    7.56   0
  -8   4  -4   19.08    5.48   0
  -8   5  -4   12.30    5.82   0
  -8   6  -4   55.73    6.36   0
  -8   7  -4    5.49    4.80   0
  -7  -2   2   42.56    6.44   0
  -7  -1   0  590.36   11.16   0
  -7   1  -3   31.77    4.96   0
  -7   2  -4  422.94    8.92   0
  -7   4  -5   21.92    5.21   0
  -7   7  -5    7.91    5.78   0
  -6  -4   6   86.01    9.18   0
  -6  -2   1  128.84    7.24   0
  -6  -1  -1   25.76    5.49   0
  -6   1  -4    5.03    4.25   0
  -6   2  -5  121.95    5.36   0
  -6   4  -6   84.62    5.65   0
  -6   5  -6  219.05    6.85   0
  -6   6  -6   -2.87    4.87   0
  -6   7  -6   40.02    4.69   0
  -5   0  -3    4.62    5.46   0
  -5   3  -6   49.08    5.12   0
  -5   8  -6   58.08    4.85   0
  -5   9  -5   80.88    6.25   0
  -5  10  -4    8.04    5.44   0
  -4  -8  24    3.68    7.96   0
  -4   3  -6  155.33    6.27   0
  -4   8  -6  122.92    6.17   0
  -4   9  -5    6.43    4.93   0
  -4  10  -4   29.79    5.55   0
  -4  11  -3   23.34    6.13   0
  -3  -8  25    1.37    7.63   0
  -3  -6  12   56.37    8.93   0
  -3   0  -3    0.04    4.92   0
  -3   3  -6  181.16    6.46   0
  -3   9  -5  113.64    6.25   0
  -3  10  -4    9.48    5.45   0
  -2  -8  27    2.66    7.33   0
  -2  -5   9    2.85    6.67   0
  -2   5  -6    8.03    4.79   0
  -2   6  -6   21.21    5.38   0
  -2   8  -5    9.84    4.70   0
  -2  11  -2    1.09    5.50   0
  -2  12   0   27.96    6.92   0
  -1  -7  21   72.77    6.75   0
  -1  -6  15    0.31    5.30   0
  -1   5  -5   42.22    5.06   0
  -1   6  -5    4.69    4.65   0
  -1   8  -4   27.24    6.00   0
  -1  10  -2   36.63    6.24   0
  -1  11  -1   64.88    6.69   0
  -1  12   1   20.72    7.34   0
   0  -7  25   -2.46    5.38   0
   0  -5  13  267.53    7.99   0
   0  -4   9    1.21    4.96   0
   0  -3   6   -1.08    6.29   0
   0   3  -3 2112.27   26.62   0
   1  -7  31   31.57    6.37   0
   1  -7  32    5.53    6.04   0
   1  -6  22   17.80    4.69   0
   1  -5  16   14.67    4.63   0
   1   0   2    0.86    8.19   0
   2  -6  27    3.57    5.17   0
   2  -6  28  260.88    7.91   0
   2  -6  29    5.38    4.74   0
   2  -5  20   93.26    5.70   0
   2  -4  15  129.33    6.25   0
   2   1   3  337.05   13.50   0
   2   7   1  197.80   11.52   0
   3  -5  27  192.39    6.90   0
   3  -5  28    9.31    4.39   0
   3  -4  20   17.64    5.03   0
   3  -3  16   95.85    5.63   0
   3  -1  10 1206.68   13.40   0
   3   1   6  989.30   15.08   0
   4  -4  28   42.11    5.60   0
   4  -4  29    8.06    5.56   0
   4  -4  30   50.73    5.03   0
   4  -3  22   -0.97    5.16   0
   4   0  12   96.61    6.07   0
   4   1  10  139.62    6.43   0
   5  -3  33    2.06    5.59   0
   5  -2  25    7.78    4.99   0
   5  -2  26   22.31    4.41   0
   5  -1  21   35.76    5.37   0
   5   0  18    0.73    3.72   0
   5   1  15    3.88    4.44   0
   5   3  12   12.98    5.16   0
   5   5  11   42.93    7.83   0
   5   6  11   -0.68    6.67   0
   5   8  12    6.52   10.38   0
   6   0  26    3.89    4.82   0
   6   0  27   86.77    6.25   0
   6   1  23    9.63    5.20   0
   6   2  20    7.65    5.44   0
   6   2  21   -0.28    5.14   0
   6   3  19    7.59    4.78   0
   6   4  18    7.22    5.18   0
   6   5  17    0.79    5.76   0
   6   6  17   35.00    7.85   0
  -9  -2   6    4.74    7.14   0
  -9   0   2    1.62    5.54   0
  -9   3  -1   27.13    5.87   0
  -9   5  -2    6.18    4.68   0
  -8  -5  13   69.52   11.77   0
  -8   0   0   29.45    5.62   0
  -8   1  -1  141.93    6.67   0
  -8   2  -2  164.84    6.85   0
  -8   3  -3    4.79    4.93   0
  -8   7  -3    4.91    5.70   0
  -7  -5  11   56.48   11.21   0
  -7   3  -4   77.87    5.94   0
  -7   5  -5  128.82    5.53   0
  -7   6  -5   12.36    4.33   0
  -7   8  -4   30.33    4.93   0
  -6   3  -5   91.75    5.83   0
  -6   8  -5   87.74    5.41   0
  -6   9  -4   10.47    5.51   0
  -5   1  -4   71.97    5.68   0
  -5   2  -5  737.69   10.65   0
  -5   4  -6   33.02    4.87   0
  -5   5  -6  151.71    6.15   0
  -5   6  -6   15.82    4.88   0
  -5   7  -6   67.90    4.81   0
  -4  -8  23   11.14    8.73   0
  -4   0  -3  252.37    7.91   0
  -4   2  -5  117.59    6.37   0
  -4   7  -6  192.18    6.91   0
  -4  11  -2   31.19    6.22   0
  -3  -8  24    5.43    6.82   0
  -3  -7  17   62.80    7.85   0
  -3  -5   8   23.63    9.80   0
  -3   1  -4   83.47    6.46   0
  -3   2  -5  637.37   11.13   0
  -3   4  -6  308.07    7.96   0
  -3   6  -6  156.66    6.54   0
  -3   7  -6   44.96    4.57   0
  -3  11  -2   35.12    5.68   0
  -2  -8  26    6.86    7.08   0
  -2  -7  18   -2.00    5.69   0
  -2  -6  13   16.97    5.93   0
  -2   3  -5  102.56    6.60   0
  -2   9  -4   62.33    5.69   0
  -2  10  -3   66.61    6.20   0
  -1  -8  29   16.73    7.49   0
  -1  -8  30    1.84    5.85   0
  -1  -7  20   23.74    5.93   0
  -1  -4   7 1149.60   19.06   0
  -1   9  -3   75.55    5.97   0
   0  -7  23   28.57    6.23   0
   0  -7  24   -0.25    5.19   0
   0  -6  17    2.60    4.55   0
   0   7  -3   -0.78    4.58   0
   0  11   1   20.40    6.58   0
   0  12   3    1.86    6.60   0
   1  -7  28   32.51    5.87   0
   1  -7  29   25.19    5.92   0
   1  -7  30   -1.75    5.90   0
   1  -6  21    7.48    5.08   0
   1  -5  15  462.57    8.91   0
   1  -3   8    0.76    5.30   0
   1  11   3  159.08    9.51   0
   1  12   5    3.27    7.54   0
   2  -6  26    9.87    5.43   0
   2  -5  19  109.10    5.78   0
   2  -3  11  837.73   11.69   0
   2  -1   6   82.24    6.98   0
   2  10   4   46.83    8.36   0
   3  -5  25   80.70    5.67   0
   3  -5  26    6.22    4.27   0
   3  -4  19   12.83    4.64   0
   3  -3  15    7.55    4.26   0
   3  -2  12   -1.97    4.57   0
   3  11   9    1.77    9.76   0
   4  -4  26   27.73    5.17   0
   4  -4  27   35.38    5.66   0
   4  -3  21   58.68    4.53   0
   4  -2  17    3.55    3.58   0
   4  -1  14  166.67    5.74   0
   5  -3  30   96.58    6.83   0
   5  -3  31    5.30    5.66   0
   5  -3  32    1.87    4.33   0
   5  -2  23  100.24    5.68   0
   5  -2  24    9.13    4.86   0
   5  -1  20   37.90    4.22   0
   5   0  17    2.73    4.43   0
   5   2  13   31.13    4.69   0
   5   4  11   39.12    5.80   0
   5   7  11   14.25    9.21   0
   6  -1  29    2.85    5.39   0
   6  -1  30    0.99    5.34   0
   6  -1  31   11.17    4.30   0
   6   0  25   17.68    4.99   0
   6   1  22    4.61    4.97   0
   6   2  19   53.44    6.08   0
   6   3  18   75.25    5.74   0
   6   4  17   32.75    6.11   0
   6   7  17    1.97    7.48   0
   6   8  18   38.33    9.91   0
  -9  -4  12   29.45    9.66   0
  -9  -3   9    5.99    8.86   0
  -9  -1   4   29.71    6.33   0
  -9   1   1   38.32    6.15   0
  -9   2   0   42.17    6.11   0
  -9   4  -1    4.35    5.64   0
  -9   5  -1    4.60    5.62   0
  -8  -2   4   88.01    6.87   0
  -8  -1   2   41.36    5.72   0
  -8   4  -3    2.02    4.03   0
  -8   5  -3   20.55    4.83   0
  -8   6  -3    4.20    4.70   0
  -7  -3   5   73.70    7.83   0
  -7   0  -1    3.45    4.51   0
  -7   1  -2   67.62    5.63   0
  -7   2  -3  207.47    7.36   0
  -7   4  -4   52.00    5.33   0
  -7   5  -4  230.11    7.13   0
  -7   6  -4   83.33    5.96   0
  -7   7  -4    7.95    4.42   0
  -7   8  -3   52.91    5.96   0
  -6   0  -2    4.50    4.56   0
  -6   1  -3   44.09    4.93   0
  -6   2  -4   26.68    5.10   0
  -6   4  -5   18.47    4.85   0
  -6   5  -5   17.91    4.99   0
  -6   6  -5   -1.27    4.88   0
  -6   7  -5    6.72    4.31   0
  -6   8  -4  139.87    6.72   0
  -6   9  -3    1.68    5.50   0
  -5  -8  23   13.80   10.46   0
  -5  -3   3  301.64   12.51   0
  -5  -1  -1  683.93   12.06   0
  -5   8  -5   76.58    5.01   0
  -5   9  -4   27.31    5.69   0
  -5  10  -3   38.95    4.97   0
  -4  -7  16  150.06   12.17   0
  -4   1  -4   16.50    4.99   0
  -4   4  -6    8.04    3.66   0
  -4   5  -6  173.98    6.07   0
  -4   6  -6   51.02    4.46   0
  -4   8  -5   33.41    5.33   0
  -4   9  -4   62.45    5.76   0
  -4  10  -3   22.57    5.47   0
  -3  -8  23   16.59    7.98   0
  -3   5  -6   64.28    4.71   0
  -3   8  -5   13.36    4.53   0
  -3   9  -4   52.43    5.55   0
  -3  10  -3    7.88    5.39   0
  -2  -8  25   13.78    7.05   0
  -2   7  -5   44.55    5.27   0
  -2  11  -1   55.28    6.24   0
  -2  12   1   25.11    7.06   0
  -1  -8  27   24.73    7.29   0
  -1  -8  28   34.15    6.72   0
  -1  -6  14   77.14    6.56   0
  -1  -5  10    1.08    4.98   0
  -1   3  -4   14.64    5.47   0
  -1   7  -4   13.94    4.31   0
  -1  11   0  101.57    7.06   0
  -1  12   2   59.50    7.58   0
   0  -7  22   -3.85    5.64   0
   0  -5  12    2.26    4.84   0
   0   6  -3    7.23    4.92   0
   0   8  -2   25.56    5.54   0
   0  10   0  857.88   13.32   0
   1  -7  27    1.56    5.71   0
   1  -6  20   17.46    4.80   0
   1  -4  11  202.08    7.06   0
   1   3  -1  886.65   26.70   0
   1   7  -1   36.84    6.41   0
   2  -6  24   82.11    5.82   0
   2  -6  25   76.28    5.03   0
   2  -5  18   41.61    5.12   0
   2  -4  14    4.13    4.84   0
   2  -2   8 2320.15   20.00   0
   2   8   2    2.45    6.99   0
   2   9   3   53.47    8.53   0
   2  11   6   33.69    8.43   0
   3  -6  33    8.77    5.57   0
   3  -5  24   58.75    5.61   0
   3  -4  18   56.52    5.10   0
   3  -1   9    2.71    5.09   0
   3   0   7    1.78    4.94   0
   3   4   3   56.37   11.41   0
   4  -5  33   30.41    6.15   0
   4  -4  25   28.38    5.33   0
   4  -3  20   10.81    4.18   0
   4  -2  16  113.23    5.73   0
   4  -1  13  187.54    6.67   0
   4   0  11   64.99    5.39   0
   4   2   8    5.54    4.22   0
   4   3   7   75.46    6.62   0
   5  -3  27    6.51    5.58   0
   5  -3  28  170.62    7.06   0
   5  -3  29   96.40    5.77   0
   5  -2  22   10.35    4.81   0
   5  -1  19   44.40    4.21   0
   5   0  16    1.64    4.37   0
   5   1  14  171.80    6.34   0
   6  -1  27    2.66    5.28   0
   6  -1  28   73.43    6.19   0
   6   0  23  123.53    6.05   0
   6   0  24    2.75    4.02   0
   6   1  21    8.25    4.85   0
   6   3  17   64.52    6.26   0
   6   5  16    1.63    5.90   0
   6   6  16  102.37    8.87   0
   7   2  28   13.72    5.92   0
   7   3  26    4.52    5.31   0
   7   3  27   44.56    6.26   0
   7   4  25   16.04    6.04   0
   7   5  24    3.66    6.79   0
  -9   0   3   -4.06    5.54   0
  -9   1   2   89.38    6.84   0
  -9   2   1   62.92    6.14   0
  -9   3   0   30.71    5.70   0
  -9   4   0    5.89    5.70   0
  -8  -3   7    7.44    7.87   0
  -8   0   1   54.61    5.96   0
  -8   1   0  165.01    6.83   0
  -8   2  -1   24.04    5.54   0
  -8   3  -2    5.81    3.98   0
  -8   4  -2    5.83    5.20   0
  -8   5  -2   13.63    5.57   0
  -8   6  -2   11.74    5.58   0
  -8   7  -2    6.23    4.59   0
  -7  -4   8    7.80    8.07   0
  -7  -2   3  111.69    7.41   0
  -7  -1   1  122.31    6.95   0
  -7   3  -3   11.24    4.98   0
  -7   7  -3    6.40    5.56   0
  -6  -3   4   67.10    7.88   0
  -6  -1   0  953.36   12.82   0
  -6   3  -4   87.60    5.60   0
  -6   7  -4   31.34    5.25   0
  -5  -7  16   20.24   15.05   0
  -5  -2   1  937.29   15.35   0
  -5   3  -5   20.04    4.04   0
  -5   4  -5  171.87    6.07   0
  -5   6  -5  120.53    5.68   0
  -5   7  -5   33.09    4.42   0
  -5   8  -4   94.29    6.01   0
  -5  10  -2   65.65    6.38   0
  -4  -8  22   49.70    9.45   0
  -4   3  -5  170.53    6.30   0
  -4   7  -5   47.89    5.56   0
  -4  11  -1   59.10    6.44   0
  -3  -8  22    2.37    7.27   0
  -3  -7  16   43.45    8.14   0
  -3  -1  -1  997.51   17.50   0
  -3   3  -5  589.76   10.28   0
  -3   7  -5   23.25    5.05   0
  -3  11  -1   29.18    5.92   0
  -2  -8  24    1.32    6.70   0
  -2  -7  17   11.75    6.10   0
  -2   0  -2   74.59    8.56   0
  -2   2  -4  532.85   11.83   0
  -2   4  -5  367.75    8.85   0
  -2   5  -5  970.92   12.20   0
  -2   6  -5   84.77    5.91   0
  -2   8  -4   86.50    5.65   0
  -2   9  -3   68.33    5.75   0
  -2  10  -2   16.53    5.50   0
  -1  -8  26   15.81    6.92   0
  -1  -7  19   99.56    6.50   0
  -1  -3   4   14.76    7.52   0
  -1   6  -4   63.31    5.47   0
  -1   8  -3    1.68    4.54   0
  -1   9  -2  179.31    7.37   0
  -1  10  -1   31.59    5.45   0
   0  -8  30   11.06    5.96   0
   0  -7  21   55.92    6.29   0
   0  -6  16  247.10    7.46   0
   0   2  -2   36.79    8.08   0
   0   4  -3   16.93    5.23   0
   0   5  -3   20.21    5.14   0
   0   9  -1   55.23    5.64   0
   0  11   2   13.68    6.53   0
   1  -7  25    2.06    5.46   0
   1  -7  26   25.26    5.78   0
   1  -6  19    1.54    4.73   0
   1  -5  14    1.27    4.72   0
   1   8   0  314.69   10.26   0
   1  10   2    1.71    6.05   0
   2  -7  32    0.03    5.53   0
   2  -6  23   42.60    5.54   0
   2   0   4  639.80   14.68   0
   3  -6  30    4.31    5.37   0
   3  -6  31   23.38    5.87   0
   3  -6  32    6.19    4.63   0
   3  -5  22   33.55    5.22   0
   3  -5  23   53.08    4.66   0
   3  -3  14   72.63    4.74   0
   3  -2  11   48.53    5.22   0
   3   9   6   13.15   10.64   0
   4  -5  30    6.23    5.59   0
   4  -5  31    5.84    5.47   0
   4  -5  32    6.38    4.47   0
   4  -4  23  114.80    5.90   0
   4  -4  24    5.31    4.25   0
   4  -3  19   65.10    4.42   0
   4  -2  15   13.45    4.73   0
   4   1   9    9.64    4.62   0
   4   5   6  184.33   12.21   0
   5  -3  26  223.92    7.48   0
   5  -2  21   28.06    4.96   0
   5  -1  18   89.94    5.54   0
   5   0  15    1.58    4.55   0
   5   2  12   10.04    4.18   0
   5   3  11   39.46    5.63   0
   5   5  10 1210.84   18.85   0
   6  -2  31    5.59    5.49   0
   6  -1  25   17.92    5.02   0
   6  -1  26   84.09    6.21   0
   6   0  22    1.11    4.73   0
   6   1  20    0.56    4.77   0
   6   2  18   51.78    5.34   0
   6   4  16   25.63    5.99   0
   6   7  16   25.18    8.00   0
   6   8  17    3.86    9.55   0
   7   2  26   22.48    6.84   0
   7   2  27   20.16    5.56   0
   7   3  25    2.62    5.58   0
   7   4  24   32.58    6.32   0
   7   5  23   18.87    7.02   0
  -9  -2   7    2.72    6.39   0
  -9  -1   5   13.36    6.11   0
  -9   3   1   40.47    6.26   0
  -9   5   0   11.17    4.63   0
  -8  -4  10   17.79    7.56   0
  -8  -2   5   79.62    7.51   0
  -8  -1   3   15.25    5.45   0
  -8   3  -1   17.84    5.13   0
  -8   7  -1    5.57    5.64   0
  -7   0   0    9.92    4.74   0
  -7   1  -1   63.63    6.25   0
  -7   2  -2   74.44    6.08   0
  -7   4  -3   54.26    5.60   0
  -7   5  -3  116.15    6.14   0
  -7   6  -3   93.99    6.14   0
  -7   8  -2   45.62    4.94   0
  -6  -5  10   18.26   10.33   0
  -6  -2   2   47.84    6.15   0
  -6   2  -3    1.70    4.88   0
  -6   4  -4    5.89    4.52   0
  -6   5  -4   51.90    5.52   0
  -6   6  -4   -0.11    4.90   0
  -6   8  -3   57.89    5.84   0
  -6   9  -2   26.61    5.79   0
  -5  -8  22    5.35   10.62   0
  -5  -5   9   15.08   13.24   0
  -5   0  -2    9.89    4.88   0
  -5   1  -3  120.40    6.12   0
  -5   2  -4   77.56    5.22   0
  -5   5  -5    4.89    3.89   0
  -5   9  -3    6.40    4.45   0
  -4  -6  11  708.96   28.36   0
  -4  -1  -1  629.80   11.94   0
  -4   4  -5  288.64    6.84   0
  -4   5  -5   62.43    5.25   0
  -4   6  -5   95.33    5.57   0
  -4   8  -4  166.59    6.59   0
  -4   9  -3  197.57    6.78   0
  -4  10  -2   28.87    5.68   0
  -3   4  -5  248.60    7.46   0
  -3   5  -5   10.03    4.89   0
  -3   6  -5   35.68    5.23   0
  -3   8  -4   47.83    5.77   0
  -3   9  -3    8.64    5.07   0
  -3  10  -2    4.30    5.18   0
  -2  -8  23   16.60    6.95   0
  -2  -6  12   59.59    7.39   0
  -2   1  -3  294.32   10.17   0
  -2   7  -4    8.48    4.53   0
  -2  11   0   76.33    6.13   0
  -2  12   2   14.30    5.80   0
  -1  -8  25    2.20    5.46   0
  -1  -7  18   -0.46    5.69   0
  -1  -6  13   10.40    5.28   0
  -1   4  -4  150.34    7.33   0
  -1   5  -4  557.79   10.40   0
  -1  11   1  113.84    7.83   0
  -1  12   3   76.83    7.82   0
   0  -8  28    3.31    6.88   0
   0  -8  29    0.72    5.72   0
   0  -7  20    0.66    5.39   0
   0  -6  15    2.87    4.94   0
   0  -5  11  905.88   13.49   0
   0  -4   8  191.40    7.50   0
   0  12   4   54.91    7.60   0
   1  -7  24    0.58    5.32   0
   1  -6  18  180.80    6.78   0
   1  -4  10   18.82    4.90   0
   1  -2   5  823.35   14.78   0
   1   6  -1  265.17   10.09   0
   1   9   1   12.28    5.83   0
   1  11   4  104.24    8.72   0
   1  12   6   22.28    8.10   0
   2  -7  29    4.92    5.35   0
   2  -7  30    4.34    5.60   0
   2  -7  31    4.96    5.68   0
   2  -6  22   73.75    5.89   0
   2  -5  17    3.77    3.80   0
   2  -4  13  323.03    7.79   0
   2  -3  10   87.80    5.35   0
   2   6   1  218.99   12.82   0
   3  -6  28   72.32    6.10   0
   3  -6  29    9.15    4.35   0
   3  -5  21    0.08    4.55   0
   3  -4  17  208.86    5.77   0
   3  -3  13  461.97    8.56   0
   3   2   4  139.69    8.90   0
   4  -5  28    3.59    5.21   0
   4  -5  29    5.59    4.58   0
   4  -4  22   -0.52    4.78   0
   4  -3  18   39.60    4.11   0
   4  -1  12    8.41    4.73   0
   4   0  10   19.03    4.89   0
   4   4   6    7.63    7.08   0
   4   6   6   50.95   12.57   0
   5  -4  30    0.70    5.24   0
   5  -4  31    7.51    5.70   0
   5  -4  32    3.02    4.64   0
   5  -3  24   26.41    5.14   0
   5  -3  25    3.33    4.05   0
   5  -2  20  103.33    5.61   0
   5  -1  17    1.47    4.67   0
   5   1  13   -1.39    4.13   0
   5   4  10   98.89    7.44   0
   5   6  10   43.58    8.07   0
   6  -2  28   18.94    5.52   0
   6  -2  29   16.72    5.63   0
   6  -2  30    0.14    4.52   0
   6  -1  24    0.97    4.67   0
   6   0  21   -2.73    4.84   0
   6   1  19    5.76    4.67   0
   6   2  17   55.60    5.25   0
   6   3  16  290.54    8.09   0
   6   4  15    3.61    5.45   0
   6   5  15    0.98    5.69   0
   6   6  15    7.58    7.63   0
   7   1  27    4.65    5.51   0
   7   1  28   28.77    6.07   0
   7   2  25   17.44    5.84   0
   7   3  23   14.85    6.50   0
   7   3  24   11.06    5.56   0
   7   4  23    3.67    5.78   0
   7   5  22   55.19    7.71   0
  -9  -3  10    4.05    7.28   0
  -9  -1   6   15.42    6.82   0
  -9   0   4    4.00    5.43   0
  -9   1   3   71.36    6.35   0
  -9   2   2   43.48    6.01   0
  -9   4   1   14.69    5.52   0
  -9   5   1   10.24    5.66   0
  -8  -5  14    3.95   10.69   0
  -8   0   2   36.94    5.64   0
  -8   1   1  149.60    6.93   0
  -8   2   0   91.29    6.23   0
  -8   4  -1   10.03    5.26   0
  -8   5  -1   18.76    5.68   0
  -8   6  -1    7.80    4.64   0
  -8   7   0   24.15    5.99   0
  -7   3  -2   23.99    5.33   0
  -7   7  -2   23.02    5.56   0
  -7   8  -1    8.64    5.33   0
  -6  -4   7   30.58    8.12   0
  -6   0  -1    8.02    4.36   0
  -6   1  -2   26.42    4.79   0
  -6   7  -3   44.49    5.36   0
  -6   8  -2   86.24    6.19   0
  -5  -4   6   21.11    9.29   0
  -5   3  -4  142.25    5.98   0
  -5   6  -4  118.55    5.63   0
  -5   7  -4    4.99    3.96   0
  -5   8  -3  213.92    6.89   0
  -5   9  -2   20.75    5.49   0
  -5  10  -1   35.75    6.02   0
  -4  -8  21   32.21    8.77   0
  -4  -3   3   12.50    7.64   0
  -4  -2   1  136.03    8.38   0
  -4   0  -2  127.72    7.19   0
  -4   1  -3  363.37    8.64   0
  -4   2  -4  974.22   11.93   0
  -4   7  -4  118.28    5.80   0
  -4  10  -1   21.23    5.42   0
  -4  11   0   65.50    6.59   0
  -3  -8  21   26.16    7.93   0
  -3  -6  11  330.94   14.48   0
  -3   2  -4  148.92    7.15   0
  -3   7  -4  379.86    8.02   0
  -3  11   0   52.35    5.85   0
  -2  -8  22   18.79    7.05   0
  -2  -7  16  141.87    9.00   0
  -2   8  -3   59.04    5.38   0
  -2   9  -2   60.04    5.47   0
  -2  10  -1  151.88    6.96   0
  -1  -8  24    6.95    5.55   0
  -1   2  -3 2648.45   26.89   0
  -1   7  -3   33.57    5.23   0
  -1  10   0   38.65    6.16   0
   0  -8  27    1.43    5.40   0
   0   7  -2    1.92    4.86   0
   0  10   1  341.23    9.73   0
   1  -7  23  109.43    6.77   0
   1  -6  17   19.51    4.80   0
   1  -5  13  974.06   12.48   0
   1  -3   7  608.16   11.52   0
   1  -1   3   -2.94    6.90   0
   2  -7  28    1.29    5.07   0
   2  -6  21   -0.41    5.00   0
   2  -5  16   10.88    4.95   0
   2  -2   7   13.67    5.72   0
   2  10   5   44.72    8.41   0
   3  -6  26   37.35    5.40   0
   3  -6  27    5.41    4.56   0
   3  -5  20    6.42    4.83   0
   3  -4  16    3.45    4.65   0
   3  -2  10   75.77    5.75   0
   3  -1   8  201.10    7.47   0
   3   1   5   16.25    5.42   0
   3   8   5   14.74    9.69   0
   4  -5  26    2.06    5.14   0
   4  -5  27    2.67    5.07   0
   4  -4  21   31.57    5.29   0
   4  -3  17   32.35    5.22   0
   4  -2  14  107.38    5.78   0
   4   1   8   26.83    5.41   0
   4   2   7  121.03    6.72   0
   5  -4  28    5.67    5.50   0
   5  -4  29    2.24    5.31   0
   5  -3  23   11.83    4.95   0
   5  -2  19   -1.00    4.60   0
   5  -1  16  248.74    6.80   0
   5   0  14   -2.84    4.51   0
   5   1  12  245.27    7.45   0
   5   2  11   73.53    5.60   0
   5   3  10  347.82    9.66   0
   6  -2  26   14.73    5.32   0
   6  -2  27    5.78    5.33   0
   6  -1  23    7.47    4.80   0
   6   0  20   17.94    5.02   0
   6   1  18    6.85    4.64   0
   6   2  16   48.53    5.93   0
   6   3  15   26.89    5.77   0
   7   1  26   25.62    5.81   0
   7   2  24   13.35    5.54   0
   7   3  22    6.60    6.26   0
   7   4  22   10.60    5.77   0
   7   5  21    5.32    6.77   0
  -9  -2   8    5.07    7.30   0
  -9   3   2   45.54    6.23   0
  -9   4   2   16.21    5.84   0
  -9   5   2   15.97    5.70   0
  -8  -3   8   17.47    8.10   0
  -8  -1   4   12.69    6.10   0
  -8   3   0   35.16    5.17   0
  -8   6   0   18.17    5.75   0
  -7  -3   6   29.54    6.98   0
  -7  -2   4  399.75   10.40   0
  -7  -1   2   80.13    6.43   0
  -7   2  -1   58.64    5.91   0
  -7   4  -2   23.67    5.04   0
  -7   5  -2   10.31    5.06   0
  -7   6  -2   73.79    5.10   0
  -7   7  -1   37.23    5.83   0
  -6   3  -3  148.63    5.60   0
  -6   4  -3   16.54    4.71   0
  -6   5  -3   71.56    5.20   0
  -6   6  -3   46.31    5.40   0
  -6   9  -1   24.41    4.88   0
  -5  -8  21   25.99   11.94   0
  -5  -1   0  334.98    9.29   0
  -5   2  -3   11.85    5.15   0
  -5   4  -4   92.66    5.37   0
  -5   5  -4   42.33    4.92   0
  -5   7  -3   88.22    5.52   0
  -5  10   0   17.23    5.81   0
  -4  -7  15   12.63    9.66   0
  -4   3  -4  169.90    6.33   0
  -4   6  -4  144.47    6.04   0
  -4   8  -3  245.66    7.29   0
  -4   9  -2  142.63    6.30   0
  -4  11   1   56.23    6.64   0
  -3  -7  15   33.13    7.87   0
  -3  -3   3  109.07   15.52   0
  -3  -2   1 4093.16   42.11   0
  -3   0  -2    2.21    4.89   0
  -3   1  -3   16.19    5.28   0
  -3   6  -4  300.42    7.58   0
  -3   8  -3   70.39    5.74   0
  -3   9  -2    8.52    4.99   0
  -3  10  -1    4.68    5.35   0
  -3  11   1   52.20    6.36   0
  -2  -8  21   37.37    8.62   0
  -2  -5   8  332.82   12.89   0
  -2   3  -4    2.12    4.32   0
  -2   5  -4  181.18    6.91   0
  -2   6  -4  156.73    6.82   0
  -2  11   1   69.61    6.34   0
  -2  12   3   34.53    6.23   0
  -1  -8  23   61.22    6.63   0
  -1  -7  17  100.43    7.36   0
  -1  -5   9  801.25   14.55   0
  -1  -4   6  249.15   10.81   0
  -1   0  -1   -0.15   10.02   0
  -1   1  -2   85.66    8.71   0
  -1   8  -2   -2.09    4.57   0
  -1   9  -1   55.18    5.42   0
  -1  11   2  173.07    8.37   0
  -1  12   4   24.26    7.11   0
   0  -8  25    0.55    6.18   0
   0  -8  26   -1.13    5.59   0
   0  -7  19   13.05    4.90   0
   0  -6  14   41.34    5.50   0
   0  -3   5  677.38   14.62   0
   0  -2   3    0.28    6.70   0
   0   1  -1  760.31   28.16   0
   0   8  -1    7.20    5.10   0
   0   9   0   10.40    5.68   0
   0  11   3   42.23    6.95   0
   0  12   5   31.61    7.62   0
   1  -8  30    1.01    5.68   0
   1  -7  22   16.91    5.09   0
   1   4  -1  536.88   16.73   0
   1   5  -1  219.45   10.08   0
   1  10   3   34.76    7.21   0
   1  12   7   26.66    8.42   0
   2  -7  26    3.73    4.93   0
   2  -7  27   79.23    6.35   0
   2  -6  20   12.80    5.15   0
   2  -5  15  102.58    5.78   0
   2  -4  12    1.06    4.73   0
   2  -3   9   13.42    5.18   0
   2  -1   5  128.63    7.61   0
   2  11   7  100.50    9.76   0
   3  -6  25  102.09    6.07   0
   3  -5  19  144.68    6.12   0
   3  -4  15   60.59    5.14   0
   3  -3  12  132.00    5.95   0
   3   0   6    5.25    4.97   0
   4  -5  25   14.31    5.11   0
   4  -4  20   18.82    5.10   0
   4  -3  16  752.88    9.70   0
   4  -2  13  109.07    5.63   0
   4  -1  11   80.03    5.64   0
   5  -4  26   25.02    5.71   0
   5  -4  27   13.31    5.43   0
   5  -3  22   19.17    3.97   0
   5  -2  18  138.15    5.87   0
   6  -3  30    4.37    5.62   0
   6  -2  25    5.99    5.07   0
   6  -1  21   13.24    4.83   0
   6  -1  22    2.67    3.89   0
   6   0  19   27.33    5.28   0
   6   1  17   75.30    5.38   0
   6   4  14   67.41    7.06   0
   6   5  14  189.40    9.21   0
   6   7  15   16.83    8.41   0
   6   8  16    2.60    9.34   0
   7   0  27    6.26    5.61   0
   7   0  28    1.84    5.38   0
   7   1  24   14.32    6.00   0
   7   1  25    2.97    4.95   0
   7   2  23   25.85    5.62   0
   7   3  21    2.55    5.90   0
   7   4  21   24.23    5.78   0
   7   6  21    5.70    6.89   0
  -9  -3  11    9.46    7.81   0
  -9   0   5    3.63    5.43   0
  -9   1   4   23.81    5.94   0
  -9   2   3   10.14    5.55   0
  -8  -4  11   58.85    8.72   0
  -8  -2   6   14.36    6.60   0
  -8   0   3  539.11   10.43   0
  -8   1   2  165.22    7.61   0
  -8   2   1   80.81    5.94   0
  -8   4   0  229.10    6.50   0
  -8   5   0   25.82    4.60   0
  -8   7   1   30.33    6.01   0
  -7  -6  16    1.74   13.53   0
  -7  -5  12    2.22    9.41   0
  -7  -4   9    4.11    8.27   0
  -7   0   1    4.50    4.62   0
  -7   1   0  485.01    9.07   0
  -7   3  -1   50.29    5.35   0
  -7   6  -1   79.00    6.05   0
  -7   8   0   15.81    4.65   0
  -6  -6  14   19.96   14.93   0
  -6  -1   1  134.35    6.45   0
  -6   0   0    4.95    5.04   0
  -6   2  -2   27.04    5.03   0
  -6   7  -2   21.76    4.34   0
  -6   8  -1  113.15    6.49   0
  -6   9   0  134.05    6.64   0
  -5   0  -1    2.99    5.53   0
  -5   1  -2  521.36    9.40   0
  -5   6  -3    8.07    4.93   0
  -5   8  -2  197.83    6.85   0
  -5   9  -1   51.84    5.60   0
  -4  -8  20    6.99    8.51   0
  -4   4  -4  119.46    5.67   0
  -4   5  -4   10.92    4.48   0
  -4   7  -3  147.28    5.96   0
  -4  10   0    7.42    5.18   0
  -3  -8  20    3.50    7.72   0
  -3   3  -4  205.40    6.86   0
  -3   4  -4  722.22   10.87   0
  -3   5  -4  675.04   10.14   0
  -3  10   0   13.15    6.29   0
  -2  -6  11    4.21    6.66   0
  -2   4  -4  153.20    6.37   0
  -2   7  -3    4.07    4.54   0
  -2  10   0  203.85    7.24   0
  -1  -8  22   -0.41    6.29   0
  -1  -6  12  223.38    8.45   0
  -1   6  -3   27.04    5.05   0
   0  -8  24    9.62    6.46   0
   0  -7  18   -4.59    5.33   0
   0  -5  10    2.54    5.22   0
   0   6  -2   49.19    5.66   0
   1  -8  28   27.23    6.38   0
   1  -8  29   18.97    5.96   0
   1  -7  21   86.51    5.88   0
   1  -6  16  276.36    7.48   0
   1  -5  12    5.27    4.96   0
   1  -4   9    0.28    4.62   0
   1   7   0   32.48    6.29   0
   1   9   2  135.07    8.16   0
   1  11   5  145.50    8.82   0
   2  -7  25   -0.04    5.16   0
   2  -6  19    5.06    5.06   0
   2   5   1  323.00   17.16   0
   2   9   4   95.79    9.26   0
   3  -6  23    5.45    4.92   0
   3  -6  24   32.79    4.44   0
   3  -5  18  272.82    6.96   0
   3  -2   9   22.46    5.25   0
   3   3   3   93.07   10.16   0
   3  10   8   14.23    9.56   0
   3  11  10   21.74   10.43   0
   4  -6  30   14.45    5.83   0
   4  -6  31   46.83    6.20   0
   4  -5  23   13.38    4.95   0
   4  -5  24   29.51    4.33   0
   4  -4  19   68.15    5.50   0
   4  -3  15   16.95    4.75   0
   4   0   9   52.81    5.08   0
   4   3   6  156.48    8.18   0
   5  -4  25    3.01    5.14   0
   5  -3  20   29.63    5.32   0
   5  -3  21   67.24    4.75   0
   5  -2  17   24.28    5.03   0
   5  -1  15    1.09    3.82   0
   5   0  13   -0.63    4.39   0
   5   5   9    5.22    7.84   0
   5   7  10    1.97    9.17   0
   5   8  11    2.30   12.46   0
   6  -3  28   17.81    5.66   0
   6  -3  29   12.39    5.59   0
   6  -2  24   31.43    5.37   0
   6  -1  20    9.80    4.82   0
   6   0  18  106.85    6.14   0
   6   1  16   46.65    5.93   0
   6   2  15  271.01    7.72   0
   6   3  14   44.24    6.27   0
   6   6  14   25.77    8.15   0
   7   0  26    4.20    5.39   0
   7   1  23    7.20    5.21   0
   7   2  22   78.79    6.38   0
   7   4  20    3.68    6.21   0
   7   5  20   55.06    7.59   0
   7   6  20    8.65    7.41   0
  -9  -2   9   66.34    8.79   0
  -9  -1   7   17.00    6.07   0
  -9   2   4   21.09    5.62   0
  -9   3   3    6.91    5.44   0
  -9   4   3    7.20    5.60   0
  -9   5   3   13.59    5.85   0
  -8   3   1   32.17    5.15   0
  -8   4   1  283.17    7.42   0
  -8   5   1   30.96    5.81   0
  -8   6   1   20.44    4.55   0
  -8   7   2   -3.03    5.80   0
  -7  -1   3   75.41    7.06   0
  -7   2   0  354.35    8.32   0
  -7   4  -1   23.67    5.33   0
  -7   5  -1   79.27    4.95   0
  -7   7   0   25.92    5.70   0
  -7   8   1    9.96    5.75   0
  -6  -3   5   93.73    7.72   0
  -6  -2   3   10.34    5.50   0
  -6   1  -1   25.37    4.91   0
  -6   3  -2   37.45    5.07   0
  -6   4  -2   47.98    5.16   0
  -6   5  -2   37.71    4.96   0
  -6   6  -2   19.30    4.32   0
  -6   7  -1   19.70    5.22   0
  -5  -3   4  195.40   11.04   0
  -5  -2   2   83.23    6.52   0
  -5   3  -3  199.65    6.66   0
  -5   4  -3   24.68    4.68   0
  -5   5  -3   21.97    4.85   0
  -5   7  -2  117.14    5.81   0
  -5  10   1   10.89    5.78   0
  -4   2  -3  523.41    9.96   0
  -4   8  -2  118.91    6.16   0
  -4   9  -1   25.21    5.17   0
  -4  11   2   51.32    6.63   0
  -3   7  -3  391.01    8.30   0
  -3   8  -2   64.75    5.56   0
  -3   9  -1    3.09    4.81   0
  -3  11   2   24.51    5.69   0
  -2  -8  20   39.28    7.22   0
  -2  -7  15  205.57    9.33   0
  -2  -4   5  387.05   18.87   0
  -2   2  -3 3475.59   26.74   0
  -2   8  -2    6.04    4.35   0
  -2   9  -1  191.04    6.80   0
  -2  11   2   51.35    6.20   0
  -2  12   4   33.17    6.44   0
  -1  -8  21  107.09    7.53   0
  -1  -7  16  142.37    8.27   0
  -1   3  -3  508.58   11.39   0
  -1   4  -3   10.16    5.22   0
  -1   5  -3  237.27    7.68   0
  -1   7  -2    8.60    4.96   0
  -1  10   1   33.24    5.48   0
  -1  12   5    0.85    6.86   0
   0  -8  23    6.26    6.16   0
   0  -6  13    3.84    4.69   0
   0  -4   7    1.67    4.53   0
   0   3  -2    9.49    7.25   0
   0   5  -2    2.71    4.89   0
   0  10   2  166.60    7.33   0
   0  11   4   44.03    6.92   0
   0  12   6   72.61    7.99   0
   1  -8  26    6.14    6.52   0
   1  -8  27   16.76    5.88   0
   1  -7  20   23.76    5.07   0
   1  -6  15    3.26    4.95   0
   1   8   1  187.84    8.66   0
   2  -7  23   29.02    5.51   0
   2  -7  24    7.28    5.38   0
   2  -6  18    4.07    4.89   0
   2  -5  14    6.29    5.00   0
   2  -4  11    1.24    4.65   0
   2   7   2   10.04    8.30   0
   3  -7  29    4.72    5.65   0
   3  -7  30    6.67    5.55   0
   3  -6  22   76.96    5.77   0
   3  -4  14   41.00    5.05   0
   3  -3  11    2.12    4.42   0
   3  -1   7   12.94    5.35   0
   4  -6  28   10.23    5.42   0
   4  -6  29   28.43    5.92   0
   4  -5  22    3.07    5.04   0
   4  -4  18  282.53    7.06   0
   4  -2  12   60.12    5.32   0
   4  -1  10  141.27    6.23   0
   5  -5  29    6.54    5.42   0
   5  -5  30    8.15    5.82   0
   5  -4  23   48.51    5.40   0
   5  -4  24   -0.66    3.92   0
   5  -3  19   -0.79    4.94   0
   5  -1  14  201.09    6.44   0
   5   0  12    2.54    5.08   0
   5   1  11    2.57    4.33   0
   5   2  10   73.93    5.25   0
   5   4   9  629.69   13.43   0
   6  -3  26    5.33    5.47   0
   6  -3  27   -0.18    5.50   0
   6  -2  22   43.59    5.33   0
   6  -2  23    3.85    4.02   0
   6  -1  19    4.53    4.76   0
   6   0  17    1.14    4.72   0
   7  -1  27    1.15    5.46   0
   7  -1  28   29.41    5.68   0
   7   0  24   -3.17    4.61   0
   7   0  25   -2.55    4.91   0
   7   1  22    7.13    5.53   0
   7   2  21   17.02    5.25   0
   7   3  20    4.73    5.01   0
   7   4  19   -0.55    5.91   0
   7   5  19   -0.34    6.66   0
  -9  -3  12   42.62    8.91   0
  -9   0   6    6.86    5.49   0
  -9   1   5   27.42    5.84   0
  -9   3   4   12.78    5.87   0
  -9   4   4   12.83    5.88   0
  -9   5   4   29.78    6.02   0
  -8  -5  15   20.64   10.30   0
  -8  -3   9   10.69    7.91   0
  -8  -2   7    9.24    6.59   0
  -8  -1   5    3.01    5.22   0
  -8   0   4 1013.03   13.14   0
  -8   1   3   27.86    5.59   0
  -8   2   2   14.48    5.68   0
  -8   6   2    9.36    5.66   0
  -7  -3   7   13.31    6.89   0
  -7  -2   5  378.81   10.79   0
  -7   0   2    7.69    4.78   0
  -7   1   1  204.59    6.90   0
  -7   3   0   42.05    5.46   0
  -7   5   0  163.02    6.64   0
  -7   6   0   42.16    5.85   0
  -7   7   1   11.69    5.74   0
  -6   2  -1  105.87    5.85   0
  -6   6  -1   20.87    5.06   0
  -6   8   0   87.12    5.35   0
  -6   9   1  130.14    5.81   0
  -5   2  -2    2.31    4.84   0
  -5   6  -2    2.68    4.68   0
  -5   8  -1   17.75    4.31   0
  -5   9   0   27.05    4.63   0
  -4  -1   0  256.22    8.73   0
  -4   1  -2  380.73    8.95   0
  -4   3  -3   25.40    4.79   0
  -4   5  -3   49.98    4.87   0
  -4   6  -3   23.59    4.12   0
  -4  10   1    3.45    5.08   0
  -4  11   3   37.16    6.31   0
  -3  -8  19   12.76    7.75   0
  -3   2  -3   86.82    6.38   0
  -3   6  -3  473.96    8.86   0
  -3  10   1   14.35    5.37   0
  -2  -9  26   12.87    7.44   0
  -2   6  -3  252.36    7.68   0
  -2  10   1  203.97    7.27   0
  -1   8  -1  162.83    6.51   0
  -1   9   0   36.45    5.19   0
  -1  11   3  181.49    7.73   0
   0  -8  22    4.61    6.02   0
   0  -7  17  210.34    7.70   0
   0   4  -2  878.18   15.78   0
   0   7  -1   12.47    5.09   0
   0   8   0  190.43    7.64   0
   0   9   1   52.20    6.23   0
   1  -8  25    7.38    5.48   0
   1  -7  19  107.42    5.79   0
   1  -5  11  288.00    8.08   0
   1  -3   6    1.58    5.08   0
   1  10   4  160.41    9.06   0
   1  12   8    6.89    7.94   0
   2  -7  22   31.91    5.44   0
   2  -6  17   14.41    5.13   0
   2  -3   8   90.68    6.21   0
   2  -2   6  802.27   12.93   0
   2   0   3  351.83   11.77   0
   2   1   2   58.52    8.71   0
   2   4   1  852.28   37.24   0
   2   8   3   20.30    7.51   0
   3  -7  27   89.98    6.33   0
   3  -7  28   12.08    5.52   0
   3  -6  21  242.48    7.36   0
   3  -5  17   15.57    4.06   0
   4  -6  26    3.83    5.48   0
   4  -6  27    1.22    5.50   0
   4  -5  21    5.49    5.15   0
   4  -4  17  254.50    7.08   0
   4  -3  14    1.82    4.11   0
   4   0   8  139.13    6.30   0
   4   1   7   69.40    5.55   0
   4   2   6  288.50    9.12   0
   5  -5  27    1.87    5.46   0
   5  -5  28    4.84    5.46   0
   5  -4  22   31.73    5.25   0
   5  -2  16    2.14    3.97   0
   5   3   9  352.78    9.77   0
   5   6   9   63.65    8.95   0
   6  -3  25   25.74    5.51   0
   6  -2  21    3.56    5.11   0
   6   1  15   19.24    4.84   0
   6   2  14  827.19   12.03   0
   6   3  13  290.93    9.21   0
   6   4  13   -1.91    5.67   0
   6   5  13   -1.96    6.42   0
   6   7  14    1.91    7.93   0
   7  -1  26   21.61    5.62   0
   7   0  23    3.92    4.66   0
   7   1  21   44.30    5.86   0
   7   2  20    0.63    5.17   0
   7   3  19    8.72    5.26   0
   7   6  19    1.40    6.99   0
  -9  -2  10   78.48    8.66   0
  -9  -1   8   28.74    6.55   0
  -9   0   7    1.53    6.66   0
  -9   1   6   12.36    6.86   0
  -9   2   5   24.39    5.93   0
  -8  -4  12   22.52    8.58   0
  -8   3   2   14.58    5.16   0
  -8   4   2   40.21    5.47   0
  -8   5   2   31.04    4.79   0
  -8   7   3   -0.15    4.74   0
  -7   4   0   32.30    4.45   0
  -7   8   2    5.60    4.50   0
  -6  -1   2   50.51    5.83   0
  -6   0   1    4.38    4.98   0
  -6   1   0  862.92   10.98   0
  -6   3  -1   21.53    5.01   0
  -6   5  -1   46.16    5.04   0
  -6   7   0   14.76    5.11   0
  -6   8   1  114.27    6.43   0
  -6   9   2   36.48    6.03   0
  -5  -8  20    2.63   12.88   0
  -5  -1   1  649.90   11.84   0
  -5   1  -1  673.64   10.51   0
  -5   3  -2 1000.50   11.43   0
  -5   5  -2   20.06    4.87   0
  -5   7  -1   46.46    5.27   0
  -5   9   1   37.93    5.77   0
  -5  10   2   31.30    5.02   0
  -4  -8  19   29.59    9.57   0
  -4   0  -1 3174.86   23.96   0
  -4   4  -3   12.13    3.65   0
  -4   7  -2   66.72    4.59   0
  -4   8  -1   86.82    5.62   0
  -4   9   0   22.21    5.00   0
  -3  -7  14  171.99   10.31   0
  -3   3  -3  105.81    6.55   0
  -3   5  -3  800.19   10.99   0
  -3   7  -2  416.66    8.50   0
  -3   8  -1   50.84    5.49   0
  -3   9   0    9.79    5.12   0
  -3  11   3   22.56    5.89   0
  -2  -9  25    6.23    7.98   0
  -2  -8  19    4.68    6.50   0
  -2  -7  14  395.03   12.63   0
  -2  -1   0   56.89    9.97   0
  -2   1  -2   56.05    6.91   0
  -2   3  -3 1333.63   15.70   0
  -2   4  -3 1314.39   14.80   0
  -2   5  -3  518.97    9.49   0
  -2   7  -2    3.67    4.46   0
  -2   8  -1   19.15    4.57   0
  -2   9   0  185.18    6.84   0
  -2  11   3    5.12    5.39   0
  -1  -9  27   26.33    6.83   0
  -1  -8  20    9.25    5.51   0
  -1  -7  15    4.96    5.90   0
  -1  -6  11    5.56    6.26   0
  -1  -5   8  249.31    9.81   0
  -1  10   2   33.27    6.10   0
  -1  12   6   24.57    7.16   0
   0  -7  16   -0.45    5.94   0
   0  -5   9  331.45    9.27   0
   0  10   3  189.56    8.10   0
   0  12   7   66.66    8.87   0
   1  -8  24   -1.51    5.41   0
   1  -6  14   87.59    5.49   0
   1  -4   8   39.79    5.33   0
   1  -2   4  490.61   11.96   0
   1  11   6  133.50    9.32   0
   2  -8  28   29.57    6.53   0
   2  -8  29    3.46    6.05   0
   2  -7  21   96.16    6.06   0
   2  -5  13   86.67    5.76   0
   2  -4  10  180.20    6.53   0
   2  10   6  144.72   10.00   0
   2  11   8   42.52    8.84   0
   3  -7  26    9.72    5.52   0
   3  -6  20   25.21    5.17   0
   3  -5  16  426.71    8.42   0
   3  -4  13   46.27    4.33   0
   3  -3  10   10.20    4.54   0
   3  -2   8  471.90    9.52   0
   3   0   5    0.28    4.69   0
   3   1   4   94.17    7.16   0
   4  -6  25    5.97    5.38   0
   4  -5  20  149.35    6.12   0
   4  -4  16  188.05    6.47   0
   4  -2  11   32.03    5.01   0
   4  -1   9    4.18    4.81   0
   5  -5  26    7.15    5.44   0
   5  -4  21   55.49    5.49   0
   5  -3  18  144.26    5.46   0
   5  -2  15   11.08    5.00   0
   5  -1  13   -2.11    4.94   0
   5   0  11   -0.61    5.19   0
   5   1  10   12.36    4.41   0
   5   2   9    1.39    4.77   0
   6  -4  28    5.14    5.47   0
   6  -4  29    5.26    5.80   0
   6  -3  23   45.19    5.59   0
   6  -3  24    1.58    4.19   0
   6  -2  20    7.00    5.00   0
   6  -1  18    8.40    4.96   0
   6   0  16    1.95    5.61   0
   6   6  13   34.25    8.15   0
   6   8  15   35.07   10.74   0
   7  -2  28   19.76    5.63   0
   7  -1  24   12.95    5.17   0
   7  -1  25    3.30    4.99   0
   7   0  22   -3.42    4.72   0
   7   1  20   80.53    6.09   0
   7   2  19   52.59    5.82   0
   7   3  18   16.12    5.71   0
   7   4  18    6.83    6.27   0
   7   5  18    8.05    6.49   0
  -9  -3  13  165.80   11.28   0
  -9  -1   9    7.20    7.34   0
  -9   3   5   18.30    5.65   0
  -9   4   5   35.51    6.22   0
  -9   5   5   27.63    5.97   0
  -8  -1   6    4.38    5.25   0
  -8   0   5  577.64   10.91   0
  -8   1   4    5.64    5.87   0
  -8   2   3  132.46    6.87   0
  -8   3   3    6.52    5.11   0
  -8   5   3   19.05    5.75   0
  -8   6   3    1.55    4.69   0
  -8   7   4    8.30    5.75   0
  -7  -1   4   42.25    6.67   0
  -7   1   2  109.96    6.51   0
  -7   2   1  109.09    6.52   0
  -7   3   1   33.82    5.53   0
  -7   5   1  178.73    6.63   0
  -7   6   1   15.21    4.72   0
  -7   7   2   16.09    5.90   0
  -7   8   3   44.30    5.96   0
  -6  -4   8    1.70    7.55   0
  -6   4  -1  303.77    6.72   0
  -6   6   0   11.09    4.88   0
  -5   0   0   11.20    5.00   0
  -5   4  -2   59.65    4.34   0
  -5   8   0    8.01    4.15   0
  -5  10   3   69.10    6.39   0
  -4  -7  14    3.58   11.22   0
  -4   2  -2   87.50    6.29   0
  -4   6  -2   26.11    4.88   0
  -4   9   1   29.39    5.13   0
  -4  10   2   20.75    5.44   0
  -4  11   4   21.90    5.97   0
  -3  -9  24    1.09    8.08   0
  -3  -8  18  100.18    9.99   0
  -3  -6  10  192.70   14.38   0
  -3  -1   0 1867.48   23.62   0
  -3   0  -1    0.94    5.95   0
  -3   1  -2  207.16    7.25   0
  -3   4  -3   70.67    5.23   0
  -3  10   2    7.76    5.52   0
  -2  -9  24    7.50    8.29   0
  -2  10   2  167.10    7.60   0
  -1  -9  25    2.17    7.26   0
  -1  -9  26    7.69    6.50   0
  -1  -8  19    3.92    6.12   0
  -1   6  -2   41.80    5.28   0
  -1   9   1   50.63    5.98   0
  -1  11   4  116.16    7.05   0
   0  -9  27    1.62    6.97   0
   0  -8  21    1.03    5.30   0
   0  -6  12  205.30    6.92   0
   0   6  -1    5.49    5.46   0
   0  11   5   65.42    7.48   0
   1  -8  23   78.18    6.47   0
   1  -7  18    3.85    4.56   0
   1   6   0   39.32    6.62   0
   1   9   3  160.09    8.40   0
   2  -8  26    6.83    6.58   0
   2  -8  27    2.68    5.84   0
   2  -7  20    3.26    4.94   0
   2  -6  16  228.68    7.06   0
   2  -1   4 1753.93   20.46   0
   3  -7  24    8.56    5.04   0
   3  -7  25   16.29    4.41   0
   3  -6  19   54.21    5.68   0
   3  -5  15  365.44    7.75   0
   3  -4  12   20.09    4.81   0
   3  -1   6  957.37   13.11   0
   3   9   7    7.57   10.14   0
   4  -6  24   -2.05    5.23   0
   4  -5  19  109.47    5.79   0
   4  -3  13   35.36    3.92   0
   4   4   5  306.42   12.51   0
   5  -5  24   22.43    5.41   0
   5  -5  25    2.91    4.51   0
   5  -4  20   10.51    5.04   0
   5  -3  17   87.25    5.80   0
   5  -2  14  461.88    7.96   0
   6  -4  26   -2.34    5.46   0
   6  -4  27   65.55    6.05   0
   6  -3  22  127.87    6.65   0
   6  -2  19   64.02    5.60   0
   6  -1  17   60.22    5.63   0
   6   0  15  291.25    8.04   0
   6   1  14  160.43    6.53   0
   6   2  13  224.12    7.81   0
   6   4  12   88.33    7.09   0
   7  -2  26   11.26    5.79   0
   7  -2  27   15.71    4.63   0
   7  -1  23    5.92    4.98   0
   7   0  21    3.97    4.86   0
   7   1  19    2.82    5.42   0
   7   2  18   -2.15    5.21   0
   7   4  17   -2.06    6.03   0
   7   6  18    4.64    7.37   0
  -9  -2  11    9.47    7.37   0
  -9   0   8    4.21    5.88   0
  -9   1   7   17.17    6.09   0
  -9   2   6    8.63    5.75   0
  -9   3   6    2.18    5.78   0
  -9   4   6   21.46    6.06   0
  -9   5   6    3.68    5.93   0
  -8  -3  10   88.92    8.38   0
  -8  -2   8   79.63    7.61   0
  -8   4   3    8.35    4.15   0
  -8   6   4   13.87    5.88   0
  -8   7   5    0.39    5.96   0
  -7  -5  13   10.01    9.23   0
  -7  -4  10    4.68    6.97   0
  -7  -2   6  162.14    8.37   0
  -7   0   3    3.36    4.87   0
  -7   4   1   28.25    4.40   0
  -7   6   2   71.96    5.97   0
  -6  -3   6   55.65    7.39   0
  -6  -2   4    9.50    5.57   0
  -6   2   0  157.78    6.41   0
  -6   3   0   77.83    5.59   0
  -6   5   0   34.66    5.04   0
  -6   7   1   11.57    5.16   0
  -6   8   2  115.67    6.63   0
  -6   9   3   32.02    5.03   0
  -5   2  -1  831.98   10.90   0
  -5   5  -1   28.16    4.91   0
  -5   6  -1   20.32    3.88   0
  -5   7   0  132.13    5.91   0
  -5   8   1   17.06    5.20   0
  -5   9   2   46.51    5.78   0
  -4  -2   2   17.95    6.32   0
  -4   3  -2    6.34    4.89   0
  -4   4  -2   79.11    5.10   0
  -4   5  -2  153.97    5.91   0
  -4   7  -1  134.19    5.86   0
  -4   8   0  154.17    6.66   0
  -4  10   3   26.94    5.55   0
  -3   6  -2   83.34    5.89   0
  -3   9   1    9.37    5.04   0
  -3  11   4   11.01    5.69   0
  -2  -8  18   29.56    6.77   0
  -2  -6  10   44.74    7.92   0
  -2   0  -1 7375.44   49.55   0
  -2   6  -2   24.11    5.26   0
  -2   9   1  215.39    7.37   0
  -2  11   4    7.07    5.49   0
  -1  -7  14  151.71    7.78   0
  -1   2  -2  212.06   10.08   0
  -1   5  -2  242.87    8.19   0
  -1   7  -1   35.57    4.66   0
  -1   8   0  294.34    7.77   0
  -1  12   7   38.54    7.59   0
   0  -9  26    3.14    6.83   0
   0  -8  20    4.73    5.23   0
   0  -7  15  370.06    9.80   0
   0  -4   6  887.00   14.84   0
   0  -3   4   -3.36    6.79   0
   0   9   2   18.82    5.89   0
   1  -8  22    2.62    5.50   0
   1  -7  17   99.88    5.89   0
   1  -6  13   11.07    4.51   0
   1  -5  10    2.23    4.89   0
   1   7   1   34.66    6.48   0
   1   8   2   22.21    6.43   0
   2  -8  25   10.20    5.78   0
   2  -6  15   56.33    5.35   0
   2  -5  12   20.75    5.12   0
   2  -3   7    0.51    5.09   0
   3  -7  23   85.33    5.91   0
   3  -6  18  203.41    6.83   0
   3   2   3   91.28    8.01   0
   3  11  11    8.50    9.60   0
   4  -7  28    9.66    5.77   0
   4  -6  22   17.87    5.23   0
   4  -6  23   92.76    5.23   0
   4  -5  18  176.26    6.17   0
   4  -4  15   74.54    6.45   0
   4  -3  12  358.46    7.54   0
   4  -2  10   81.45    5.78   0
   4   0   7   -3.11    4.57   0
   4   1   6   43.46    5.85   0
   4   3   5  155.75    8.47   0
   4   5   5   23.72    9.69   0
   5  -6  28   -4.35    5.59   0
   5  -5  23   21.56    5.31   0
   5  -4  19  239.68    6.92   0
   5  -3  16   36.70    5.00   0
   5  -1  12  246.93    6.48   0
   5   3   8    3.40    5.44   0
   5   4   8   96.73    7.57   0
   5   5   8   80.44    8.72   0
   6  -4  25   11.97    5.47   0
   6  -3  21   47.77    5.51   0
   6  -2  18   58.76    5.59   0
   6  -1  16   49.96    5.43   0
   6   1  13  110.44    5.82   0
   6   3  12   87.80    6.72   0
   6   5  12   25.84    5.96   0
   7  -2  25   22.03    5.33   0
   7  -1  22   12.47    5.09   0
   7   0  20   -2.01    4.94   0
   7   1  18  226.80    8.43   0
   7   3  17    2.84    4.90   0
   7   5  17   87.26    7.81   0
  -9  -1  10   15.37    7.32   0
  -9   2   7   10.61    5.78   0
  -9   5   7   13.50    5.82   0
  -8  -5  16    4.03    9.44   0
  -8  -4  13   52.70    8.88   0
  -8  -1   7   26.99    6.63   0
  -8   1   5    3.45    5.58   0
  -8   2   4  100.76    6.78   0
  -8   3   4   22.26    5.19   0
  -8   4   4   10.57    5.05   0
  -8   5   4   27.19    5.83   0
  -7  -3   8    0.97    6.05   0
  -7   2   2   33.45    5.41   0
  -7   3   2   50.82    5.44   0
  -7   4   2   36.60    5.50   0
  -7   5   2  109.37    6.04   0
  -7   7   3   17.96    4.73   0
  -7   8   4   52.59    5.19   0
  -6  -5  11   15.17    9.62   0
  -6  -1   3   55.34    6.10   0
  -6   0   2    4.54    5.04   0
  -6   1   1  195.65    6.82   0
  -6   4   0  261.99    6.53   0
  -6   6   1   11.89    4.88   0
  -6   9   4    3.98    5.82   0
  -5  -2   3   14.75    5.32   0
  -5   3  -1  193.08    6.60   0
  -5   4  -1  205.78    6.36   0
  -5  10   4   56.98    5.42   0
  -4  -8  18    6.47    9.99   0
  -4   1  -1  611.88   10.75   0
  -4   6  -1   21.46    4.64   0
  -4   9   2   25.78    5.27   0
  -4  11   5   77.50    6.75   0
  -3  -9  23   89.49   10.34   0
  -3   2  -2   71.77    6.13   0
  -3   5  -2  165.35    6.91   0
  -3   7  -1  325.80    7.85   0
  -3   8   0  139.02    6.61   0
  -3  10   3    1.94    5.41   0
  -3  11   5   19.01    6.73   0
  -2  -9  23    9.98    7.06   0
  -2  -7  13  124.41    9.20   0
  -2  -5   7    7.19    7.82   0
  -2   5  -2  597.89   10.08   0
  -2   7  -1  187.12    6.60   0
  -2   8   0    3.00    4.51   0
  -2  10   3   75.49    6.70   0
  -1  -9  24   33.55    7.07   0
  -1  -8  18    5.55    5.93   0
  -1   3  -2   36.27    6.74   0
  -1   4  -2  303.40    9.55   0
  -1  10   3   35.11    5.38   0
  -1  11   5  162.62    8.14   0
   0  -9  25    3.65    7.16   0
   0  -8  19    3.12    5.92   0
   0  -6  11    1.58    5.07   0
   0   7   0   57.31    6.26   0
   0   8   1   14.01    5.40   0
   0  10   4    8.31    6.00   0
   0  11   6   67.36    7.94   0
   0  12   8   11.96    7.01   0
   1  -8  21   98.75    6.86   0
   1  -7  16  152.74    6.94   0
   1  -4   7 1205.44   15.15   0
   1  -3   5  800.73   13.36   0
   1  10   5  101.24    8.11   0
   1  11   7  105.35    9.13   0
   2  -8  24   -0.97    5.69   0
   2  -7  19   18.55    5.04   0
   2  -4   9   76.06    4.90   0
   2  -2   5 2096.70   20.22   0
   2   2   1  930.17   28.24   0
   2   9   5   60.24    8.19   0
   3  -8  28   19.34    6.20   0
   3  -7  22   22.17    5.30   0
   3  -5  14  536.43    9.08   0
   3  -4  11  759.17   10.51   0
   3  -3   9   35.85    4.33   0
   3  -2   7  140.98    7.10   0
   3  10   9   33.92    9.85   0
   4  -7  27   36.74    6.08   0
   4  -6  21   13.90    5.17   0
   4  -5  17   50.75    5.34   0
   4  -4  14 2432.28   16.12   0
   4  -1   8   27.50    4.98   0
   5  -6  27    7.47    5.69   0
   5  -5  22    6.77    5.12   0
   5  -4  18   21.78    5.17   0
   5  -3  15  108.87    5.90   0
   5  -2  13   19.35    5.16   0
   5  -1  11   -4.27    5.01   0
   5   0  10   -0.40    4.36   0
   5   1   9   67.55    5.16   0
   5   2   8  108.42    6.35   0
   6  -4  23    4.40    5.34   0
   6  -4  24   11.09    4.35   0
   6  -3  20   11.31    5.20   0
   6  -2  17   59.34    5.60   0
   6  -1  15   21.03    5.10   0
   6   0  14 2575.63   18.27   0
   6   2  12   10.63    5.29   0
   6   6  12  171.99   10.80   0
   6   7  13    0.70    8.47   0
   7  -3  27   52.30    6.67   0
   7  -2  23   36.14    5.86   0
   7  -2  24   16.68    4.67   0
   7  -1  21   44.20    5.44   0
   7   0  19    7.18    5.23   0
   7   2  17   -3.86    5.11   0
   7   3  16   45.62    6.45   0
   7   4  16   30.21    6.74   0
   7   6  17   11.87    7.28   0
   8   1  24    2.53    5.71   0
   8   2  23    4.55    5.46   0
  -9  -3  14  174.49   11.12   0
  -9  -2  12   13.16    7.52   0
  -9   0   9    4.24    5.76   0
  -9   1   8   31.42    6.23   0
  -9   3   7    7.28    5.58   0
  -9   4   7    1.67    5.98   0
  -8  -3  11  403.94   12.39   0
  -8  -2   9   85.22    9.01   0
  -8   0   6   32.16    5.96   0
  -8   2   5   96.28    6.72   0
  -8   5   5    6.22    5.87   0
  -8   6   5   40.08    5.22   0
  -8   7   6   16.26    5.90   0
  -7  -1   5  133.64    7.07   0
  -7   0   4   19.24    5.14   0
  -7   1   3   47.79    5.52   0
  -7   6   3  101.95    6.30   0
  -7   7   4    8.77    5.55   0
  -7   8   5   33.35    6.01   0
  -6   2   1  152.09    6.34   0
  -6   5   1   36.64    5.17   0
  -6   7   2   17.29    4.32   0
  -6   8   3   74.65    5.21   0
  -5  -4   7  203.75   11.92   0
  -5  -3   5   32.02    8.27   0
  -5  -1   2  585.21   11.64   0
  -5   0   1    4.79    5.59   0
  -5   1   0  323.02    8.20   0
  -5   6   0   21.15    4.42   0
  -5   7   1  140.93    6.11   0
  -5   8   2   19.57    5.30   0
  -5   9   3   20.44    4.66   0
  -5  10   5   10.27    5.86   0
  -4  -3   4  144.98   10.72   0
  -4  -1   1  697.69   12.80   0
  -4   0   0 1336.05   15.95   0
  -4   7   0   56.06    5.19   0
  -4   8   1  143.72    6.61   0
  -4  10   4   19.66    5.70   0
  -4  11   6   34.11    6.63   0
  -3  -8  17   71.29    9.66   0
  -3  -7  13  236.95   12.20   0
  -3   3  -2  220.37    7.60   0
  -3   4  -2   17.02    5.27   0
  -3   9   2    4.42    4.84   0
  -2  -9  22   10.07    8.27   0
  -2  -8  17  123.76    8.90   0
  -2   2  -2 1180.57   16.50   0
  -2   4  -2  397.72    9.51   0
  -2  11   5    8.18    5.67   0
  -1  -9  23    4.26    7.08   0
  -1  -6  10  406.58   10.61   0
  -1  -4   5 1149.37   21.08   0
  -1   6  -1  248.73    8.01   0
  -1   9   2  129.68    6.88   0
  -1  12   8    3.53    7.12   0
   0  -9  24    3.48    6.81   0
   0  -7  14    4.29    5.62   0
   0  -5   8    2.74    5.41   0
   0  -1   1  896.54   29.23   0
   0   5  -1   36.22    5.50   0
   1  -9  26   11.19    6.85   0
   1  -9  27   24.12    6.47   0
   1  -8  20    6.17    6.29   0
   1  -6  12  202.62    7.38   0
   1  -1   2   91.04    9.16   0
   1   0   1    0.61    8.27   0
   1   5   0  370.89   12.45   0
   2  -8  23   18.58    6.02   0
   2  -7  18   -3.07    5.18   0
   2  -6  14    2.80    4.50   0
   2  -5  11   27.81    5.14   0
   2  10   7   95.48    9.45   0
   2  11   9   38.60    8.07   0
   3  -8  27    6.75    5.95   0
   3  -7  21   13.92    5.38   0
   3  -6  17  385.07    7.75   0
   4  -7  25    5.65    5.58   0
   4  -7  26    1.29    4.43   0
   4  -6  20   12.46    5.23   0
   4  -3  11   -1.99    4.89   0
   4  -2   9  115.56    6.09   0
   4   2   5   88.53    6.73   0
   5  -6  25    8.78    5.63   0
   5  -6  26   10.36    4.81   0
   5  -5  21   30.57    5.27   0
   5  -4  17    6.51    5.08   0
   6  -5  27    9.94    5.97   0
   6  -4  22   67.60    6.18   0
   6  -3  19   10.33    5.08   0
   6   0  13  101.58    8.20   0
   6   1  12   27.31    4.90   0
   6   3  11  131.20    7.73   0
   6   4  11  281.49    9.44   0
   7  -3  25    6.53    5.52   0
   7  -3  26    2.53    4.32   0
   7  -2  22   90.28    6.37   0
   7  -1  20   64.25    5.71   0
   7   0  18    4.03    5.14   0
   7   1  17  300.45    8.33   0
   7   2  16    4.69    4.99   0
   7   5  16   69.14    7.72   0
   8   1  23    0.36    5.79   0
   8   2  22    8.34    5.74   0
   8   3  22    7.95    5.89   0
  -9  -1  11   73.47    8.28   0
  -9   1   9   24.47    7.07   0
  -9   2   8   14.89    5.65   0
  -9   3   8   87.75    7.15   0
  -9   4   8   62.03    6.48   0
  -8  -1   8   76.55    7.17   0
  -8   1   6    0.29    5.53   0
  -8   3   5   23.11    5.37   0
  -8   4   5   35.88    5.39   0
  -8   6   6   25.87    6.23   0
  -8   7   7    7.55    6.18   0
  -7  -6  17    3.97   11.60   0
  -7  -4  11    1.83    7.69   0
  -7  -2   7  120.94    7.62   0
  -7   2   3  105.62    6.10   0
  -7   3   3   29.65    5.29   0
  -7   4   3   32.12    5.43   0
  -7   5   3    8.16    4.33   0
  -7   6   4  111.13    6.34   0
  -7   8   6   34.89    5.93   0
  -6  -2   5   96.72    6.93   0
  -6   3   1   34.85    5.15   0
  -6   4   1  330.86    7.05   0
  -6   6   2   18.67    4.99   0
  -6   7   3   30.95    5.29   0
  -6   8   4   52.23    5.91   0
  -6   9   5    4.29    4.70   0
  -5   2   0  158.58    6.57   0
  -5   4   0  128.30    5.75   0
  -5   5   0    8.09    3.81   0
  -5   9   4   13.77    5.45   0
  -4  -4   6   15.44   10.18   0
  -4   2  -1  130.82    6.55   0
  -4   3  -1  787.76   10.83   0
  -4   4  -1  280.04    6.90   0
  -4   5  -1   78.80    4.83   0
  -4   9   3  154.33    6.44   0
  -3  -9  22    7.76    8.19   0
  -3   1  -1  960.72   14.20   0
  -3   6  -1   91.96    5.20   0
  -3   7   0  252.10    7.30   0
  -3   8   1  142.69    6.33   0
  -3  10   4    5.30    5.24   0
  -3  11   6   19.19    5.75   0
  -2   3  -2  744.83   12.11   0
  -2   6  -1  187.62    6.96   0
  -2   8   1   18.50    5.22   0
  -2   9   2   59.03    5.54   0
  -2  10   4   96.32    7.04   0
  -2  11   6   33.48    6.44   0
  -1  -9  22    2.34    6.90   0
  -1  -8  17    1.58    5.96   0
  -1  -7  13   37.25    6.22   0
  -1  -5   7    2.17    5.77   0
  -1  -3   3  619.84   20.76   0
  -1   7   0   40.82    5.33   0
  -1   8   1  193.59    6.84   0
  -1  10   4  173.20    7.54   0
  -1  11   6  136.64    8.31   0
   0  -9  23  105.12    8.00   0
   0  -8  18  151.39    7.03   0
   0   9   3   10.19    5.64   0
   0  12   9    6.96    6.94   0
   1  -9  25   -0.26    6.90   0
   1  -7  15    3.67    4.40   0
   1  -5   9  917.38   12.47   0
   1   9   4  101.81    8.15   0
   2  -8  22   14.54    6.03   0
   2  -7  17    9.26    5.16   0
   2  -4   8  367.70    8.39   0
   2  -3   6  364.13    9.07   0
   2   6   2   21.82    8.32   0
   2   8   4   98.42    8.94   0
   3  -8  25    9.81    5.62   0
   3  -8  26   15.02    5.95   0
   3  -7  20  147.15    6.66   0
   3  -6  16    4.09    4.94   0
   3  -5  13  476.47    8.20   0
   3  -4  10   83.89    7.03   0
   3  -3   8   21.02    5.08   0
   3  -1   5   32.81    6.00   0
   3   0   4    2.05    4.76   0
   4  -7  24    4.52    5.28   0
   4  -6  19    6.69    4.87   0
   4  -5  16    9.83    4.18   0
   4  -4  13   68.30    6.18   0
   4  10  12    9.89   12.34   0
   5  -6  24    6.13    5.41   0
   5  -5  20    6.30    3.98   0
   5  -3  14 1243.98   12.54   0
   5  -2  12    5.33    4.74   0
   5  -1  10    7.07    4.95   0
   5   0   9    5.95    4.51   0
   5   1   8   96.16    6.27   0
   5   6   8  105.16   10.91   0
   5   7   9    2.07   11.74   0
   6  -5  25   16.30    5.40   0
   6  -5  26    4.81    4.75   0
   6  -4  21   14.01    5.47   0
   6  -3  18   81.78    5.65   0
   6  -2  16   45.21    5.73   0
   6  -1  14  148.06    6.54   0
   6   2  11  153.40    6.88   0
   6   5  11   16.12    6.53   0
   6   8  14    5.09   10.46   0
   7  -3  24   11.23    5.62   0
   7  -2  21    9.18    5.30   0
   7  -1  19    8.53    5.21   0
   7   0  17   -0.41    5.15   0
   7   1  16    0.44    5.34   0
   7   2  15   -3.77    5.61   0
   7   3  15  103.16    7.07   0
   7   4  15   14.39    6.35   0
   7   6  16    9.99    7.04   0
   7   7  17    1.74    9.01   0
   8   0  24    3.03    5.81   0
   8   1  22    6.57    5.70   0
   8   2  21   18.19    6.43   0
   8   3  21   14.15    6.09   0
  -9  -3  15  105.48    9.61   0
  -9  -2  13   14.96    7.45   0
  -9   0  10   -2.74    5.82   0
  -9   2   9   73.64    6.57   0
  -9   4   9   79.92    6.63   0
  -8  -5  17   -0.44    9.68   0
  -8  -4  14   73.73    9.15   0
  -8  -2  10  104.45    8.99   0
  -8   0   7   27.74    5.78   0
  -8   2   6   46.12    6.03   0
  -8   4   6   29.37    5.40   0
  -8   5   6   11.52    5.40   0
  -8   6   7    2.31    5.66   0
  -8   7   8   31.54    6.62   0
  -7  -3   9   -0.89    6.78   0
  -7  -1   6  118.35    7.32   0
  -7   0   5    0.73    5.60   0
  -7   1   4   32.08    5.31   0
  -7   5   4   94.82    6.09   0
  -7   7   5   11.21    4.65   0
  -6  -4   9    3.95    7.02   0
  -6  -3   7  121.93    8.38   0
  -6  -1   4   19.20    5.45   0
  -6   0   3   37.18    4.89   0
  -6   1   2   52.97    5.22   0
  -6   5   2   47.28    5.39   0
  -6   9   6   12.02    5.66   0
  -5   3   0  758.33    9.83   0
  -5   6   1   18.10    4.09   0
  -5   7   2   42.40    5.25   0
  -5   8   3  190.95    6.71   0
  -5  10   6   23.74    5.00   0
  -4   6   0   83.07    4.63   0
  -4   7   1  144.44    5.91   0
  -4   8   2   62.60    5.59   0
  -4  10   5   29.49    5.61   0
  -4  11   7   21.21    5.93   0
  -3  -2   2  188.63   11.83   0
  -3   5  -1 1147.67   12.55   0
  -3   9   3    2.55    4.83   0
  -2  -9  21   66.22    9.14   0
  -2  -8  16   -1.90    7.65   0
  -2   7   0   21.87    4.94   0
  -1  -9  21   19.71    7.95   0
   0  -9  22    1.09    6.36   0
   0  -8  17    4.16    5.60   0
   0  -6  10  128.06    6.49   0
   0   2  -1    1.68    8.36   0
   0   4  -1   16.43    5.97   0
   0   6   0  303.39    8.97   0
   0  10   5   -0.13    5.82   0
   0  11   7   26.00    6.98   0
   1  -9  24   32.19    7.22   0
   1  -8  19    3.32    5.45   0
   1  -2   3 3048.86   28.77   0
   1  10   6   12.24    6.94   0
   1  11   8   64.08    8.24   0
   2  -8  21   37.55    5.93   0
   2  -6  13   21.61    4.87   0
   2  -5  10   -1.74    4.79   0
   2  -1   3  322.51   10.64   0
   2   0   2   63.28    8.51   0
   2   7   3    3.56    7.44   0
   3  -8  24    4.64    5.49   0
   3  -7  19  285.17    7.74   0
   3  -6  15  151.89    6.26   0
   3  -5  12  160.78    6.57   0
   3  -2   6  423.50    9.42   0
   3   1   3   15.88    5.74   0
   4  -7  23    7.13    5.43   0
   4  -6  18    3.71    5.20   0
   4  -5  15  100.04    5.81   0
   4  -3  10   99.90    5.46   0
   4  -1   7   67.81    5.48   0
   4   0   6  188.52    6.95   0
   4   1   5  258.29    8.46   0
   5  -6  23    3.55    5.43   0
   5  -5  19   14.56    4.49   0
   5  -4  16  218.19    6.01   0
   5  -3  13  146.32    7.34   0
   5  -2  11   63.90    5.34   0
   5   3   7   22.18    5.32   0
   5   4   7  217.92    9.71   0
   6  -5  24    6.88    5.49   0
   6  -4  20   -1.33    5.02   0
   6  -3  17   61.17    5.64   0
   6  -2  15  266.51    7.60   0
   6   0  12  157.49    6.30   0
   6   1  11   60.46    5.88   0
   7  -3  23   13.66    5.48   0
   7  -2  20    4.41    4.89   0
   7  -1  18  212.47    7.47   0
   7   5  15  177.58    9.30   0
   8  -1  24   -4.94    5.33   0
   8   0  22   16.99    6.74   0
   8   0  23    5.72    5.81   0
   8   1  21    4.04    5.38   0
   8   2  20   42.62    6.83   0
   8   3  20    3.57    5.75   0
   8   4  20   19.19    7.09   0
  -9  -1  12  115.77    8.08   0
  -9   0  11    3.39    6.80   0
  -9   1  10   25.65    6.09   0
  -9   3   9  128.10    6.71   0
  -8  -3  12  264.52   10.63   0
  -8  -1   9   97.91    7.47   0
  -8   1   7   20.54    5.89   0
  -8   3   6    5.88    4.05   0
  -8   5   7    1.62    5.50   0
  -7  -5  14    4.03    8.68   0
  -7   2   4  377.98    8.57   0
  -7   3   4   13.33    5.13   0
  -7   4   4   63.06    5.69   0
  -7   6   5   94.32    6.50   0
  -7   7   6   13.66    5.56   0
  -7   8   7   10.44    4.67   0
  -6   2   2   44.40    4.51   0
  -6   3   2   18.10    4.90   0
  -6   4   2  120.57    5.24   0
  -6   6   3   38.36    4.42   0
  -6   7   4   46.48    5.45   0
  -6   8   5  122.76    5.69   0
  -6   9   7   10.02    5.72   0
  -5  -2   4   26.19    6.57   0
  -5   1   1  620.59   10.26   0
  -5   5   1   17.03    4.61   0
  -5   8   4  209.58    6.85   0
  -5   9   5   36.84    5.72   0
  -5  10   7   76.51    6.37   0
  -4  -9  22    7.70   10.90   0
  -4   1   0  265.54    8.08   0
  -4   5   0   70.16    5.31   0
  -4   9   4  216.62    6.87   0
  -4  10   6   48.83    5.86   0
  -4  11   8   25.41    6.22   0
  -3  -9  21    4.27    8.58   0
  -3   0   0    7.03    5.27   0
  -3   2  -1 3751.24   24.33   0
  -3   4  -1   43.50    5.54   0
  -3   6   0  773.78   10.83   0
  -3   8   2   72.34    5.91   0
  -3  10   5   18.16    5.71   0
  -3  11   7   44.57    6.26   0
  -2  -7  12  103.45    9.02   0
  -2  -6   9   82.26    9.64   0
  -2   1  -1 2072.56   23.24   0
  -2   5  -1  335.14    8.16   0
  -2   9   3   65.28    5.57   0
  -2  11   7  125.82    7.22   0
  -1  -8  16   77.16    7.32   0
  -1   1  -1 2838.41   33.53   0
  -1   5  -1  213.31    7.37   0
  -1   9   3  101.86    5.99   0
  -1  10   5  145.65    7.29   0
  -1  11   7  113.64    7.57   0
   0  -7  13  471.74    9.78   0
   0  -2   2   36.34    9.29   0
   0   3  -1 1515.91   23.30   0
   0   7   1   18.79    5.15   0
   0   8   2   24.78    4.91   0
   1  -9  23    0.78    6.54   0
   1  -8  18    7.54    5.16   0
   1  -7  14  153.12    6.48   0
   1  -6  11    4.30    4.46   0
   1  -4   6  245.63    8.53   0
   1   6   1  266.73   10.32   0
   1   8   3    2.37    5.90   0
   2  -9  26    8.74    6.07   0
   2  -8  20   44.22    5.94   0
   2  -7  16  141.85    6.69   0
   2  -2   4  633.60   12.63   0
   2  11  10   27.89    9.36   0
   3  -8  23   19.66    5.40   0
   3  -7  18   62.82    5.58   0
   3   8   6   14.53    8.58   0
   3  11  12    2.58    9.01   0
   4  -7  22   77.53    6.25   0
   4  -5  14  304.57    7.34   0
   4  -4  12   79.54    4.68   0
   4  -2   8    1.29    4.86   0
   4   9  10    8.71   11.88   0
   5  -7  26   24.66    5.91   0
   5  -6  21    3.99    5.16   0
   5  -6  22    9.12    4.31   0
   5  -5  18  315.48    7.91   0
   5  -4  15  174.15    6.78   0
   5   0   8    7.18    5.31   0
   5   2   7    2.16    4.23   0
   6  -5  22    0.91    5.58   0
   6  -5  23    0.22    4.48   0
   6  -4  19   44.54    5.42   0
   6  -2  14  864.35   10.39   0
   6  -1  13  100.57    5.13   0
   6   2  10  157.10    7.32   0
   6   3  10  302.17    9.46   0
   6   4  10   18.32    6.20   0
   6   6  11  101.30   10.20   0
   7  -4  25   22.11    5.88   0
   7  -3  22    8.69    4.32   0
   7  -2  19   44.55    5.16   0
   7  -1  17  337.14    7.91   0
   7   0  16    1.35    4.84   0
   7   1  15  168.81    6.72   0
   7   2  14  515.20   10.31   0
   7   3  14   -1.66    5.93   0
   7   4  14   26.02    6.78   0
   8  -1  23   -2.24    5.40   0
   8   0  21    3.18    5.59   0
   8   1  20   13.99    5.60   0
   8   3  19   -0.83    6.72   0
   8   4  19   -0.50    6.77   0
  -9  -2  14   24.18    7.76   0
  -9   2  10   85.19    6.85   0
  -9   3  10   22.66    6.54   0
  -9   4  10   14.59    5.99   0
  -8   0   8   36.62    5.92   0
  -8   2   7    8.11    5.42   0
  -8   3   7   11.86    5.33   0
  -8   4   7   15.52    5.22   0
  -8   6   8    2.35    4.56   0
  -8   7   9   66.78    5.91   0
  -7  -2   8   60.06    6.81   0
  -7   1   5  143.25    6.54   0
  -7   5   5  196.65    7.10   0
  -7   6   6   39.38    6.02   0
  -7   7   7   55.04    6.28   0
  -7   8   8   31.15    5.94   0
  -6   1   3   56.28    5.28   0
  -6   5   3   34.38    5.23   0
  -6   6   4   54.26    5.42   0
  -6   8   6   96.22    6.48   0
  -5  -1   3  193.41    7.97   0
  -5   0   2    2.42    4.69   0
  -5   2   1  832.98   11.09   0
  -5   3   1  216.76    6.82   0
  -5   4   1  165.30    5.29   0
  -5   6   2    2.41    3.70   0
  -5   7   3   97.45    5.89   0
  -5   9   6   83.93    6.19   0
  -5  10   8   73.73    6.24   0
  -4  -8  17   37.83   11.61   0
  -4  -2   3  478.02   12.78   0
  -4   2   0  212.82    7.32   0
  -4   3   0  589.71    9.79   0
  -4   4   0   81.69    5.18   0
  -4   6   1   22.88    4.59   0
  -4   7   2  212.32    6.45   0
  -4   8   3  182.70    6.80   0
  -4  11   9    9.93    6.89   0
  -3  -8  16    0.81    7.57   0
  -3  -1   1  991.46   17.88   0
  -3   3  -1 4141.05   24.14   0
  -3   7   1  279.13    6.88   0
  -3   9   4    8.41    5.09   0
  -3  11   8   37.67    7.00   0
  -2  -9  20   42.50    8.60   0
  -2   4  -1  785.93   12.13   0
  -2   6   0 1701.84   15.42   0
  -2   7   1  187.86    7.10   0
  -2   8   2    9.03    4.66   0
  -2  10   5   52.35    5.90   0
  -1  -9  20   30.74    7.37   0
  -1  -7  12  264.07    8.98   0
  -1  -6   9   39.70    6.65   0
  -1   4  -1  479.29   11.20   0
  -1   6   0   45.62    5.87   0
  -1   7   1   34.61    5.32   0
  -1   8   2   30.49    4.95   0
   0  -9  21    9.00    5.81   0
   0  -8  16   41.77    6.22   0
   0  -5   7 1467.49   17.35   0
   0  -4   5    1.37    5.80   0
   0   9   4    7.71    5.73   0
   0  11   8    5.12    6.89   0
   1  -9  22    3.09    6.52   0
   1  -8  17    2.55    5.64   0
   1  -5   8  257.45    8.07   0
   1  -3   4   13.22    5.75   0
   1   4   0  540.39   16.65   0
   1   7   2    6.48    5.83   0
   1  11   9   21.15    7.78   0
   2  -9  24    8.34    6.87   0
   2  -9  25    6.50    5.93   0
   2  -8  19    5.70    5.41   0
   2  -7  15  219.69    7.12   0
   2  -6  12   61.17    5.44   0
   2  -4   7  220.46    7.38   0
   2   9   6   97.30    9.18   0
   2  10   8   14.84    8.26   0
   3  -8  22    3.63    5.39   0
   3  -6  14  294.58    7.74   0
   3  -5  11  515.52    9.03   0
   3  -4   9   -2.52    3.85   0
   3  -3   7  123.02    6.21   0
   4  -8  26    0.19    5.62   0
   4  -7  21  121.70    5.69   0
   4  -6  17  106.88    5.00   0
   4  -4  11  340.93    7.49   0
   4  -3   9   52.21    5.05   0
   4   3   4  146.43    8.54   0
   5  -7  25    2.93    5.57   0
   5  -6  20    3.08    5.20   0
   5  -5  17   67.38    6.73   0
   5  -4  14  443.47    8.45   0
   5  -3  12    7.95    5.03   0
   5  -2  10   79.11    5.64   0
   5  -1   9   65.50    5.61   0
   5   1   7    9.48    5.21   0
   5   5   7  166.02   10.46   0
   6  -6  25   26.69    6.31   0
   6  -5  21   90.68    6.14   0
   6  -4  18   14.62    5.27   0
   6  -3  16  318.15    6.69   0
   6  -1  12   20.90    5.20   0
   6   0  11   33.58    5.11   0
   6   1  10   31.19    5.68   0
   6   5  10   18.26    7.22   0
   6   7  12   23.24    9.61   0
   7  -4  23    0.48    5.46   0
   7  -4  24   38.27    5.08   0
   7  -3  20    5.36    5.22   0
   7  -3  21    5.92    4.08   0
   7  -2  18   -1.96    4.87   0
   7  -1  16   -0.67    5.28   0
   7   0  15    5.55    4.89   0
   7   1  14  183.48    6.89   0
   7   5  14    0.67    7.23   0
   7   6  15  100.81    9.09   0
   7   7  16    1.79    9.02   0
   8  -1  22    4.85    5.57   0
   8   0  20    4.39    5.54   0
   8   1  19   20.12    6.60   0
   8   2  19    0.11    5.53   0
  -9  -2  15    5.69    7.52   0
  -9  -1  13   41.48    6.79   0
  -9   0  12    1.63    5.72   0
  -9   1  11   82.80    6.93   0
  -9   2  11   11.97    6.22   0
  -9   3  11    7.23    6.00   0
  -9   4  11   13.04    6.00   0
  -8  -5  18    0.44    9.43   0
  -8  -4  15    9.21    8.24   0
  -8  -3  13   28.15    8.52   0
  -8  -2  11   77.74    8.49   0
  -8  -1  10  100.27    8.01   0
  -8   0   9  354.21    9.40   0
  -8   1   8   70.02    6.39   0
  -8   4   8   15.26    5.33   0
  -8   5   8    4.23    4.70   0
  -8   6   9   31.88    5.88   0
  -7  -4  12   23.98    8.52   0
  -7  -3  10    5.13    6.86   0
  -7  -1   7   23.39    5.65   0
  -7   0   6    6.58    4.75   0
  -7   2   5  346.35    8.40   0
  -7   3   5   63.68    5.65   0
  -7   4   5   35.15    5.48   0
  -7   8   9   33.97    5.95   0
  -6  -2   6  179.73    7.95   0
  -6  -1   5    1.87    5.11   0
  -6   0   4  211.00    6.75   0
  -6   2   3   20.35    4.97   0
  -6   3   3  161.94    6.29   0
  -6   4   3   40.07    4.96   0
  -6   7   5   19.47    4.45   0
  -6   9   8   10.52    5.53   0
  -5   5   2   19.97    4.81   0
  -5   8   5  108.34    6.17   0
  -4  -1   2  381.25   10.06   0
  -4   0   1 3254.36   24.32   0
  -4   9   5   63.79    5.65   0
  -4  10   7   34.06    5.66   0
  -3  -9  20   -4.20    8.51   0
  -3  -7  12    2.37    8.61   0
  -3   5   0  193.89    7.02   0
  -3   8   3   68.96    5.85   0
  -3  10   6   30.24    5.61   0
  -2  -8  15   85.90    8.26   0
  -2   2  -1  795.80   14.23   0
  -2   3  -1  115.19    6.80   0
  -2   9   4  108.16    5.86   0
  -2  10   6  157.04    7.52   0
  -2  11   8  104.79    6.49   0
  -1  -8  15    8.17    6.28   0
  -1   9   4  144.18    6.99   0
  -1  11   8  110.72    7.64   0
   0  -9  20   -1.02    6.75   0
   0  -7  12   -4.18    5.28   0
   0  -6   9    1.23    4.89   0
   0  10   6   66.57    6.86   0
   1  -9  21   16.83    6.30   0
   1  -7  13   42.90    5.28   0
   1  -6  10  432.33    8.77   0
   1   9   5   95.53    7.85   0
   1  10   7  144.37    8.70   0
   2  -9  23   13.87    6.77   0
   2  -5   9    1.97    4.59   0
   2  -3   5  106.95    6.72   0
   3  -8  21   27.68    5.56   0
   3  -7  17   53.29    5.71   0
   3  -2   5  579.22   10.76   0
   3  -1   4   95.22    6.50   0
   3   3   2  225.12   13.96   0
   3   9   8    0.04    9.01   0
   3  10  10   50.78   10.14   0
   4  -8  24    6.18    5.79   0
   4  -8  25   72.44    6.51   0
   4  -7  20   -2.11    3.99   0
   4  -6  16   22.06    5.28   0
   4  -5  13    3.26    5.22   0
   4  -2   7  123.41    6.22   0
   4  -1   6   44.82    5.25   0
   4   0   5  703.84   11.39   0
   4   2   4 1078.63   16.19   0
   4   4   4  112.82   10.49   0
   5  -7  24    3.57    5.60   0
   5  -6  19   34.67    5.69   0
   5  -5  16 1123.95   11.82   0
   6  -6  24   21.96    5.96   0
   6  -5  20   10.54    5.44   0
   6  -4  17   36.50    5.32   0
   6  -3  15   18.14    5.44   0
   6  -2  13  226.36    7.66   0
   7  -4  22   14.43    5.62   0
   7  -3  19   11.94    5.16   0
   7  -2  17    8.86    4.82   0
   7   2  13   31.97    6.43   0
   7   3  13    2.97    5.84   0
   7   4  13   46.57    6.72   0
   8  -2  23   -0.16    5.46   0
   8  -1  21    1.80    5.68   0
   8   2  18   41.28    6.24   0
   8   3  18   48.78    6.51   0
   8   4  18    4.99    6.93   0
  -9  -1  14   31.52    7.55   0
  -9   0  13   -1.64    6.55   0
  -9   1  12  122.08    7.40   0
  -9   4  12   31.00    6.35   0
  -8   2   8   73.11    6.19   0
  -8   3   8   24.14    5.34   0
  -8   5   9   19.89    5.72   0
  -8   6  10   40.69    6.01   0
  -7  -6  18    2.00   11.49   0
  -7   1   6  153.62    6.03   0
  -7   4   6   27.79    5.45   0
  -7   5   6  164.28    6.06   0
  -7   6   7   50.23    5.97   0
  -7   7   8   70.50    5.36   0
  -7   8  10    3.23    5.68   0
  -6  -5  12   24.15    9.48   0
  -6  -3   8   53.39    7.38   0
  -6   5   4   61.35    5.45   0
  -6   6   5    9.28    4.90   0
  -6   7   6   32.70    5.45   0
  -6   8   7    6.62    4.52   0
  -6   9   9   44.12    6.24   0
  -5  -5  10 1159.52   28.42   0
  -5  -3   6   41.92    7.20   0
  -5   1   2  551.95    9.83   0
  -5   4   2  131.36    5.75   0
  -5   6   3    2.12    4.19   0
  -5   7   4   36.54    4.34   0
  -5   9   7   53.68    5.99   0
  -5  10   9   21.84    5.75   0
  -4  -9  21   12.04   10.84   0
  -4   5   1   72.71    4.68   0
  -4   6   2   23.04    4.76   0
  -4   7   3  126.72    5.79   0
  -4   8   4  216.63    6.36   0
  -4   9   6    0.67    5.06   0
  -4  10   8   29.29    5.81   0
  -3   1   0 1855.03   19.15   0
  -3   4   0  667.07   10.37   0
  -3   6   1  192.97    6.96   0
  -3   7   2  333.86    7.90   0
  -3   9   5  114.98    6.10   0
  -3  10   7   26.73    5.73   0
  -3  11   9    2.16    5.76   0
  -2  -9  19    5.75    7.94   0
  -2   0   0 4830.19   40.39   0
  -2   5   0  882.01   11.70   0
  -2   8   3   19.99    5.48   0
  -1  -9  19    7.24    7.15   0
  -1   2  -1  231.33    9.86   0
  -1   3  -1  721.65   14.18   0
  -1  10   6   14.02    5.24   0
   0  -8  15   -3.53    5.92   0
   0  -3   3 2153.44   26.52   0
   0   5   0   40.41    6.32   0
   0   8   3    6.07    5.37   0
   1  -8  16   87.71    6.64   0
   2  -9  22    8.26    6.78   0
   2  -8  18   27.02    5.71   0
   2  -7  14  448.63    8.95   0
   2  -6  11    2.48    4.55   0
   2   1   1 2335.94   32.96   0
   2  11  11   37.67    8.99   0
   3  -8  20    6.99    5.01   0
   3  -7  16   49.17    5.56   0
   3  -6  13  137.96    6.57   0
   3  -5  10  103.33    6.42   0
   3  -4   8    7.67    4.80   0
   3   0   3   -0.53    4.83   0
   3   2   2   73.63    7.93   0
   4  -8  23   16.17    5.76   0
   4  -7  19   97.35    6.08   0
   4  -6  15  264.35    7.39   0
   4  -4  10  285.08    7.39   0
   5  -7  22    5.62    5.58   0
   5  -7  23    3.57    4.36   0
   5  -6  18   57.94    5.56   0
   5  -5  15  -27.21    6.07   0
   5  -4  13  108.10    6.20   0
   5  -3  11   12.94    5.16   0
   5  -2   9   12.99    4.97   0
   5  -1   8  100.42    5.92   0
   5   0   7    2.37    4.46   0
   5   2   6  174.05    7.46   0
   5   3   6   43.12    5.73   0
   6  -6  23   -0.12    5.47   0
   6  -5  19   20.86    5.48   0
   6  -4  16   26.42    5.21   0
   6  -3  14   44.63    5.30   0
   6  -1  11   73.29    5.51   0
   6   0  10  198.85    6.73   0
   6   2   9   56.85    5.50   0
   6   3   9    4.63    5.95   0
   6   4   9    5.32    6.34   0
   7  -4  21   23.16    5.68   0
   7  -3  18   13.83    4.89   0
   7  -2  16    9.11    4.88   0
   7  -1  15  175.60    6.92   0
   7   0  14    5.32    4.89   0
   7   1  13  519.97    9.51   0
   7   6  14   15.06    8.11   0
   8  -2  22   13.99    5.65   0
   8  -1  20   18.70    5.53   0
   8   0  19   39.53    5.85   0
   8   1  18   61.54    6.33   0
   8   2  17   83.72    7.37   0
   8   3  17  206.89    9.55   0
   8   5  18    4.61    6.56   0
  -9  -2  16    5.45    7.65   0
  -9   2  12   16.17    6.07   0
  -9   3  12   39.17    6.47   0
  -8  -4  16   10.86    8.55   0
  -8  -2  12   94.16    8.77   0
  -8   0  10  373.50   10.05   0
  -8   1   9   98.35    6.53   0
  -8   2   9  156.50    7.03   0
  -8   3   9   18.04    5.52   0
  -8   4   9   20.45    5.30   0
  -8   5  10   16.50    5.95   0
  -7  -5  15  153.20   12.13   0
  -7  -2   9   72.00    6.92   0
  -7  -1   8   26.23    6.16   0
  -7   0   7    1.94    4.75   0
  -7   2   6  153.63    7.05   0
  -7   3   6   70.80    5.63   0
  -7   5   7  147.25    6.51   0
  -7   6   8   20.70    5.81   0
  -7   7   9    7.01    5.70   0
  -6  -4  10   19.47    7.87   0
  -6   1   4   16.07    4.78   0
  -6   2   4   14.13    4.87   0
  -6   3   4  206.42    6.64   0
  -6   4   4   12.08    4.74   0
  -6   8   8   28.73    6.04   0
  -6   9  10   50.26    6.19   0
  -5  -4   8  120.38   10.97   0
  -5   0   3   15.23    5.74   0
  -5   2   2  112.89    5.45   0
  -5   3   2  797.87    9.98   0
  -5   5   3   19.54    4.78   0
  -5   7   5   26.07    5.24   0
  -5   8   6  128.28    6.24   0
  -5   9   8    6.90    5.40   0
  -5  10  10   21.38    5.76   0
  -4   1   1  634.66   10.98   0
  -4   4   1  270.31    6.86   0
  -3   2   0 1802.70   17.53   0
  -3   3   0 1619.42   15.98   0
  -2   6   1  414.36    9.12   0
  -2   7   2   50.16    5.38   0
  -2   9   5  118.86    6.69   0
  -2  11   9   44.69    6.31   0
  -1  -7  11   29.93    5.92   0
  -1  -5   6  110.90    8.25   0
  -1   5   0  374.67    9.02   0
  -1   8   3    3.88    4.56   0
  -1  11   9   23.83    6.52   0
   0  -9  19  127.06    7.41   0
   0   6   1   15.82    5.07   0
   0   7   2    1.82    4.81   0
   0   9   5  235.99    8.29   0
   0  11   9    7.41    6.63   0
   1  -9  20   29.51    6.03   0
   1  -7  12  275.58    7.88   0
   1  -5   7   -0.02    4.66   0
   1  -4   5 1010.12   14.32   0
   1   8   4    5.01    6.10   0
   1  11  10   62.56    8.92   0
   2  -8  17  130.54    6.44   0
   2  -5   8  346.58    8.24   0
   2  -4   6  195.24    7.36   0
   2   8   5    9.21    7.05   0
   3  -9  24    6.37    6.05   0
   3  -8  19   13.08    5.41   0
   3  -7  15   32.09    5.53   0
   3  -6  12   57.77    5.54   0
   3  -3   6  199.70    7.23   0
   3  11  13    4.06    9.28   0
   4  -8  22   60.58    5.89   0
   4  -7  18   16.41    5.06   0
   4  -5  12   66.52    4.57   0
   4  -3   8    6.69    3.52   0
   4   1   4    9.16    4.36   0
   5  -7  21    6.50    5.42   0
   5  -4  12   42.50    5.74   0
   5   1   6    0.63    4.96   0
   5   4   6    4.63    6.77   0
   6  -6  22    9.67    5.62   0
   6  -5  18    3.08    4.88   0
   6  -2  12   24.11    4.60   0
   6   1   9    5.75    4.75   0
   7  -5  23   20.72    6.11   0
   7  -4  20    2.94    5.32   0
   7  -1  14  157.20    7.04   0
   7   0  13   -0.37    4.84   0
   7   2  12   28.84    5.96   0
   7   3  12    2.58    5.76   0
   7   5  13   15.24    7.52   0
   7   7  15   61.03   11.31   0
   8  -2  21   11.85    5.64   0
   8  -1  19   13.24    5.41   0
   8   0  18    6.22    5.41   0
   8   1  17    4.94    5.54   0
   8   4  17   48.79    7.48   0
  -9  -1  15   33.23    7.72   0
  -9   0  14    6.19    5.79   0
  -9   1  13   37.34    7.03   0
  -9   2  13   16.55    6.26   0
  -9   3  13  213.14    8.36   0
  -9   4  13   42.09    5.61   0
  -8  -3  14   43.88    7.72   0
  -8  -1  11  109.09    7.23   0
  -8   1  10  128.76    7.86   0
  -8   4  10   12.05    5.70   0
  -8   6  11   20.23    5.00   0
  -7  -4  13   69.07    9.17   0
  -7  -3  11    8.06    7.02   0
  -7   1   7   20.08    5.58   0
  -7   4   7   45.41    5.52   0
  -7   7  10    7.57    5.62   0
  -7   8  11   -5.46    4.78   0
  -6  -2   7   49.80    6.34   0
  -6  -1   6   10.50    5.41   0
  -6   0   5 1030.81   12.39   0
  -6   5   5   26.22    4.13   0
  -6   6   6    5.76    4.86   0
  -6   7   7   73.81    5.04   0
  -6   8   9   69.12    6.41   0
  -5  -2   5  602.77   12.68   0
  -5  -1   4   94.82    6.81   0
  -5   4   3   75.75    5.21   0
  -5   6   4    3.00    3.87   0
  -5   8   7  137.43    6.32   0
  -5  10  11   38.35    6.09   0
  -4   2   1  116.02    5.71   0
  -4   3   1  779.63   10.46   0
  -4   5   2  153.41    5.95   0
  -4   6   3   47.23    5.20   0
  -4   7   4  149.30    6.10   0
  -4   8   5   56.63    4.94   0
  -4   9   7  102.60    6.20   0
  -4  10   9   20.25    5.49   0
  -3  -9  19  119.80   11.04   0
  -3  -8  15   45.35    9.43   0
  -3   5   1 1092.31   12.25   0
  -3   6   2  104.74    6.10   0
  -3   7   3  610.11    9.50   0
  -3   8   4   49.72    5.03   0
  -3   9   6  127.21    6.39   0
  -3  10   8   28.58    5.95   0
  -3  11  10   16.76    6.03   0
  -2  -9  18   29.61    8.33   0
  -2  -8  14   85.71    8.85   0
  -2  -7  11   56.46    7.55   0
  -2   4   0 6186.39   30.96   0
  -2  10   7   94.46    6.44   0
  -1 -10  23    1.14    7.44   0
  -1  -9  18    0.49    6.75   0
  -1  -8  14   43.01    6.77   0
  -1  -6   8    4.95    5.86   0
  -1   6   1  266.13    7.82   0
  -1   7   2    7.93    4.29   0
  -1   9   5  107.51    6.02   0
  -1  10   7  153.69    7.00   0
   0 -10  23    4.77    7.29   0
   0  -9  18    0.11    6.31   0
   0  -8  14  303.80    9.47   0
   0  -7  11  284.08    8.33   0
   0  -5   6   20.87    6.14   0
   0  10   7   18.61    5.49   0
   1  -9  19    7.97    5.71   0
   1  -8  15   12.25    5.07   0
   1  -6   9   44.45    5.31   0
   1  10   8  193.06    9.46   0
   2  -9  21   55.48    6.97   0
   2  -8  16    1.61    4.84   0
   2  -7  13  117.06    6.39   0
   2  -6  10   55.46    5.41   0
   2  -2   3 3825.94   28.02   0
   2  -1   2   52.74    7.37   0
   2  10   9   38.52    8.57   0
   3  -9  23   98.08    7.64   0
   3  -8  18  106.64    6.59   0
   3  -5   9   67.75    5.95   0
   3   1   2  205.37    9.21   0
   4  -8  21   28.13    5.85   0
   4  -7  17    0.74    5.07   0
   4  -6  14 1090.95   11.11   0
   4  -5  11   75.04    5.37   0
   4  -4   9   97.59    5.86   0
   4  -2   6  338.30    8.22   0
   4  -1   5  294.06    7.95   0
   5  -7  20    5.09    5.59   0
   5  -6  17    3.48    4.19   0
   5  -5  14   39.71    5.49   0
   5  -3  10  346.37    7.02   0
   5  -1   7   17.02    4.94   0
   6  -6  21   10.85    4.65   0
   6  -5  17    0.42    5.12   0
   6  -4  15    4.18    4.03   0
   6  -3  13  286.07    6.53   0
   6  -2  11  166.00    6.27   0
   6  -1  10   25.53    5.28   0
   6   0   9   58.80    5.36   0
   6   5   9    7.45    6.90   0
   6   6  10   28.93    8.87   0
   7  -5  22   52.49    6.20   0
   7  -4  19    8.22    5.29   0
   7  -3  17   -4.83    4.19   0
   7  -2  15   -2.31    5.19   0
   7   1  12   81.05    6.82   0
   7   4  12   34.05    6.57   0
   8  -3  22    2.11    5.57   0
   8  -2  20   39.43    5.89   0
   8  -1  18   77.42    6.20   0
   8   0  17  117.88    6.97   0
   8   1  16    1.57    5.37   0
   8   2  16   46.81    6.25   0
   8   3  16    1.05    5.78   0
   8   4  16    3.32    6.73   0
   8   5  17    1.31    6.55   0
  -9  -2  17   24.02    8.12   0
  -9   1  14   24.39    6.16   0
  -9   2  14   32.68    6.34   0
  -9   3  14  275.21    8.67   0
  -8  -2  13   83.52    8.15   0
  -8   0  11   34.75    7.57   0
  -8   2  10  115.02    7.02   0
  -8   3  10   74.59    6.14   0
  -8   5  11    2.10    4.60   0
  -8   6  12   39.11    5.28   0
  -7   0   8    6.15    5.73   0
  -7   2   7  115.06    6.44   0
  -7   3   7   13.06    5.23   0
  -7   5   8   23.73    4.52   0
  -7   6   9    9.05    5.72   0
  -7   8  12   -2.50    5.85   0
  -6   1   5    4.67    4.73   0
  -6   3   5  134.16    6.27   0
  -6   4   5    4.11    3.78   0
  -6   5   6   10.80    5.31   0
  -6   7   8   54.68    5.73   0
  -6   9  11   11.05    4.96   0
  -5   1   3  178.23    7.16   0
  -5   2   3   35.93    5.44   0
  -5   3   3  440.45    8.61   0
  -5   5   4   51.64    5.17   0
  -5   6   5  100.91    6.22   0
  -5   7   6   91.73    6.17   0
  -5   9   9    3.26    4.39   0
  -4  -3   5  154.89   10.84   0
  -4   0   2  307.10    9.00   0
  -4   4   2  166.63    6.07   0
  -4   8   6  124.00    6.43   0
  -4  10  10   15.81    5.90   0
  -3   0   1    0.14    5.16   0
  -3  11  11   13.56    6.17   0
  -2  -5   6   11.72    9.07   0
  -2  -1   1 2408.41   35.51   0
  -2   8   4  105.56    5.87   0
  -2  10   8    8.33    5.60   0
  -2  11  10   59.91    6.40   0
  -1 -10  22   45.69    8.09   0
  -1  -4   4  154.23   10.10   0
  -1   0   0    1.27   10.74   0
  -1  11  10   59.84    6.64   0
   0  -6   8  196.80    7.74   0
   0   4   0  152.25    9.25   0
   0   8   4  551.14   10.63   0
   0  11  10   -0.97    6.85   0
   1 -10  23    6.95    7.16   0
   1  -9  18    0.92    6.30   0
   1  -7  11   25.71    5.91   0
   1  -2   2  254.03   10.73   0
   1   5   1  222.34   10.17   0
   1   7   3   36.15    6.43   0
   1   9   6    3.56    5.96   0
   2  -9  20   50.37    6.39   0
   2  -3   4    5.39    5.53   0
   2   9   7  264.59   10.93   0
   3  -9  22    7.21    6.14   0
   3  -7  14  180.70    7.16   0
   3  -6  11  354.74    7.96   0
   3  -4   7  406.77    8.05   0
   3  -2   4  160.72    7.40   0
   3  -1   3   10.69    5.26   0
   4  -8  20    0.58    5.52   0
   4  -7  16  177.65    6.55   0
   4  -6  13  108.65    6.72   0
   4  -3   7   80.60    5.14   0
   4   0   4   26.95    5.09   0
   5  -8  23   14.59    5.95   0
   5  -7  19   26.09    5.74   0
   5  -6  16    6.91    5.13   0
   5  -5  13   66.40    6.04   0
   5  -4  11   38.80    5.41   0
   5  -3   9  394.30    8.05   0
   5  -2   8   95.64    5.14   0
   5   0   6    0.43    4.61   0
   6  -6  19    5.23    5.61   0
   6  -6  20   11.66    4.61   0
   6  -4  14   78.12    5.66   0
   6  -3  12   86.08    6.11   0
   6   1   8   76.02    5.97   0
   6   2   8   13.11    4.75   0
   6   3   8   20.37    5.76   0
   7  -5  21    7.84    4.53   0
   7  -4  18    1.32    5.28   0
   7  -3  16   40.33    5.44   0
   7  -2  14  540.36    9.01   0
   7  -1  13  522.32    9.67   0
   7   0  12    3.66    4.94   0
   7   2  11    4.09    5.61   0
   7   3  11    5.61    5.61   0
   7   5  12    1.47    7.80   0
   8  -3  21   12.70    4.61   0
   8  -2  19    5.61    5.56   0
   8  -1  17   10.06    5.31   0
   8   0  16  188.00    7.72   0
   8   2  15    3.99    6.12   0
   8   3  15    2.67    6.02   0
  -9  -1  16   58.71    7.39   0
  -9   0  15    1.87    5.78   0
  -9   1  15   31.00    6.44   0
  -9   3  15  127.56    7.81   0
  -8  -4  17   33.18    9.19   0
  -8  -3  15    4.69    7.12   0
  -8  -1  12   67.01    6.43   0
  -8   1  11  165.25    7.50   0
  -8   2  11   82.79    6.73   0
  -8   3  11  378.91    8.66   0
  -8   4  11   61.18    5.41   0
  -8   5  12   13.23    5.84   0
  -8   6  13   26.00    6.34   0
  -7  -2  10   28.45    6.53   0
  -7  -1   9    0.43    5.14   0
  -7   1   8   18.71    5.26   0
  -7   3   8    5.21    5.29   0
  -7   4   8   19.11    5.35   0
  -7   5   9   90.85    6.19   0
  -7   6  10    7.45    5.72   0
  -7   7  11   11.39    4.81   0
  -6   2   5   85.67    4.99   0
  -6   6   7    0.62    3.97   0
  -6   8  10   62.17    5.54   0
  -6   9  12    5.41    5.16   0
  -5   8   8  114.52    6.38   0
  -5   9  10   11.69    5.87   0
  -5  10  12   39.95    5.22   0
  -4  -1   3  348.42    9.92   0
  -4   3   2  204.65    7.06   0
  -4   5   3  162.49    6.05   0
  -4   7   5  122.15    5.91   0
  -4   9   8  105.90    5.39   0
  -3   4   1   74.44    5.15   0
  -3   8   5   24.00    4.60   0
  -3   9   7   18.71    5.39   0
  -3  10   9   40.72    6.03   0
  -3  11  12    5.49    5.92   0
  -2  -9  17  176.29   11.34   0
  -2  -6   8   78.38    9.35   0
  -2   1   0   46.18    7.08   0
  -2   2   0  161.12    8.33   0
  -2   3   0  242.40    8.26   0
  -2   5   1  358.79    8.29   0
  -2   6   2   65.15    6.13   0
  -2   7   3    6.30    4.61   0
  -2   9   6   98.90    5.96   0
  -2  11  11   53.10    6.08   0
  -1  -9  17   46.22    7.47   0
  -1  -8  13   79.32    8.18   0
  -1  -7  10   20.08    6.29   0
  -1   4   0  515.59   11.23   0
  -1   8   4    2.30    4.58   0
  -1   9   6   77.27    6.36   0
  -1  10   8  183.69    7.37   0
   0 -10  22   29.43    6.87   0
   0  -9  17   14.07    5.80   0
   0  -8  13   -2.28    6.02   0
   0  -7  10    4.72    5.46   0
   0  -4   4 1586.77   20.06   0
   0   9   6  218.96    8.16   0
   0  10   8   62.64    6.90   0
   1 -10  22   50.49    7.99   0
   1  -8  14   46.87    5.24   0
   1  -6   8    2.51    5.34   0
   1  -5   6  105.63    6.28   0
   1  -3   3  672.97   13.08   0
   1  -1   1 3521.86   36.87   0
   1   6   2   51.97    6.94   0
   1  11  11  106.01    9.00   0
   2  -9  19   13.66    5.86   0
   2  -8  15  101.76    6.02   0
   2  -7  12   93.25    5.25   0
   2  -6   9   83.48    5.83   0
   2  -5   7   12.52    5.16   0
   2   7   4    3.00    7.05   0
   2  11  12   17.12    8.11   0
   3  -9  21    7.68    5.88   0
   3  -8  17   74.28    5.36   0
   3  -7  13  250.26    7.61   0
   3  -3   5  690.50   10.34   0
   3  10  11   12.52    8.79   0
   4  -8  19   32.41    5.77   0
   4  -7  15   14.39    5.19   0
   4  -5  10   87.87    5.63   0
   4  -4   8   92.85    5.63   0
   4   2   3  544.65   12.90   0
   5  -8  22    5.37    5.67   0
   5  -7  18   -0.05    5.42   0
   5  -6  15   10.73    5.37   0
   5   2   5  662.11   12.07   0
   6  -7  22    7.57    5.86   0
   6  -6  18    4.03    5.64   0
   6  -5  16   -2.42    4.11   0
   6  -4  13   -2.66    5.01   0
   6  -2  10  170.96    6.62   0
   6  -1   9    8.22    4.82   0
   6   0   8    7.16    5.14   0
   6   4   8    2.28    6.62   0
   7  -5  20   51.81    5.07   0
   7  -4  17   -0.27    5.38   0
   7  -3  15  120.03    6.18   0
   7  -1  12  260.74    8.60   0
   7   1  11  775.32   11.92   0
   7   4  11    2.67    6.65   0
   7   6  13  124.76   10.35   0
   8  -3  20   11.26    4.51   0
   8  -2  18   46.79    5.98   0
   8  -1  16    0.78    5.20   0
   8   0  15   18.40    6.85   0
   8   1  15   14.91    5.50   0
   8   4  15   17.46    6.98   0
   8   5  16    8.38    7.06   0
  -9  -1  17   32.22    8.06   0
  -9   0  16    3.93    5.97   0
  -9   2  15   11.20    6.31   0
  -8  -2  14   59.12    8.00   0
  -8  -1  13  101.38    7.66   0
  -8   0  12   22.91    6.04   0
  -8   4  12   64.26    6.44   0
  -8   5  13   73.67    6.69   0
  -8   6  14   18.95    6.32   0
  -7  -5  16  158.83   12.70   0
  -7  -3  12    8.89    7.12   0
  -7   2   8   54.47    5.96   0
  -7   4   9   -1.96    5.24   0
  -7   6  11   33.63    5.93   0
  -7   7  12   10.10    5.79   0
  -6  -3   9    6.44    6.09   0
  -6   0   6  213.53    7.16   0
  -6   3   6  153.07    6.48   0
  -6   4   6   73.91    4.62   0
  -6   5   7  217.63    7.26   0
  -6   6   8   20.40    5.17   0
  -6   7   9   16.60    4.36   0
  -6   8  11   24.10    6.16   0
  -6   9  13    2.94    6.11   0
  -5  -3   7   22.16    7.44   0
  -5   0   4    1.31    4.85   0
  -5   4   4   62.47    4.38   0
  -5   5   5   49.03    5.27   0
  -5   6   6  129.54    6.43   0
  -5   7   7  161.76    6.82   0
  -5   8   9   36.05    6.03   0
  -5   9  11   14.27    5.90   0
  -4  -2   4 1021.26   17.79   0
  -4   1   2  323.84    8.19   0
  -4   2   2   27.62    5.57   0
  -4   6   4   91.73    4.94   0
  -4   8   7  136.23    6.36   0
  -4   9   9   23.43    5.49   0
  -4  10  11   14.95    5.48   0
  -3  -9  18   16.56    8.96   0
  -3   1   1 1053.54   15.02   0
  -3   3   1 4203.61   24.75   0
  -3   5   2  163.98    6.19   0
  -3   6   3  396.89    8.59   0
  -3   7   4  361.28    7.56   0
  -3  10  10   84.48    6.36   0
  -2   8   5  114.82    5.87   0
  -2  10   9   40.94    5.98   0
  -1 -10  21   35.15    8.07   0
  -1   5   1  215.41    7.47   0
  -1   7   3   33.24    4.81   0
  -1  11  11  125.47    7.50   0
   0 -10  21   -0.54    6.44   0
   0   5   1   44.84    5.84   0
   0   7   3    3.74    4.85   0
   0  11  11   12.68    7.00   0
   1  -9  17   46.19    5.77   0
   1  -8  13   86.91    6.79   0
   1  -4   4  183.24    8.54   0
   1   8   5  305.06    9.90   0
   1  10   9   29.31    8.25   0
   2  -9  18   36.49    6.22   0
   2  -8  14   89.64    6.12   0
   2  -7  11   50.13    5.36   0
   2  -4   5  367.01    8.27   0
   2   0   1 7927.69   50.50   0
   3  -9  20    7.31    5.86   0
   3  -8  16    7.16    5.44   0
   3  -6  10  211.92    7.10   0
   3  -5   8   19.20    4.43   0
   3  -4   6  362.83    8.53   0
   3   0   2    2.03    4.96   0
   4  -9  22   12.00    5.98   0
   4  -8  18    7.23    5.59   0
   4  -6  12   -0.34    4.26   0
   4  -3   6  161.53    6.42   0
   4  -2   5  105.56    6.44   0
   4  -1   4   16.88    5.14   0
   4   1   3  360.05    9.75   0
   4   3   3    5.83    6.37   0
   5  -8  21   29.86    6.19   0
   5  -7  17   26.35    5.61   0
   5  -6  14   57.26    5.62   0
   5  -5  12  389.44    7.46   0
   5  -4  10   88.76    5.00   0
   5  -3   8   85.27    5.73   0
   5  -2   7   10.50    5.28   0
   5  -1   6   -0.98    4.85   0
   5   1   5   18.85    4.46   0
   5   3   5   18.22    5.62   0
   6  -7  21   32.72    6.02   0
   6  -6  17   53.05    6.01   0
   6  -5  15    2.38    4.15   0
   6  -3  11  117.20    5.33   0
   7  -5  19    0.12    4.59   0
   7  -4  16   25.51    5.68   0
   7  -3  14   -1.29    5.54   0
   7  -2  13   53.34    5.36   0
   7   0  11    1.15    4.79   0
   7   2  10   10.83    5.72   0
   8  -3  19    6.74    4.51   0
   8  -2  17   88.62    6.28   0
   8   1  14    3.45    5.39   0
   8   2  14   22.27    5.68   0
   8   3  14    8.42    6.43   0
  -9  -1  18   36.02    8.39   0
  -9   0  17    0.59    7.37   0
  -9   1  16   52.71    6.93   0
  -9   2  16    8.89    6.48   0
  -8  -4  18   43.90    9.15   0
  -8  -3  16    1.51    7.27   0
  -8   1  12  112.58    6.91   0
  -8   2  12   96.25    6.96   0
  -8   3  12  367.59    8.50   0
  -8   4  13   67.51    6.50   0
  -8   5  14   91.12    6.90   0
  -8   6  15    1.40    6.07   0
  -7  -4  14   44.86    8.63   0
  -7  -2  11    2.81    6.31   0
  -7  -1  10  477.90   10.32   0
  -7   0   9    1.36    4.76   0
  -7   1   9   -0.66    5.83   0
  -7   3   9    7.22    5.07   0
  -7   5  10  101.42    5.47   0
  -7   7  13   87.27    7.03   0
  -6  -2   8   12.31    5.76   0
  -6  -1   7   17.37    4.87   0
  -6   1   6    9.52    4.94   0
  -6   2   6  180.76    6.81   0
  -6   4   7   99.60    5.77   0
  -6   7  10   84.12    6.15   0
  -6   8  12    9.40    5.80   0
  -6   9  14    5.34    6.23   0
  -5  -2   6  295.80   10.49   0
  -5  -1   5   29.82    6.02   0
  -5   1   4   91.35    6.34   0
  -5   2   4   27.71    5.36   0
  -5   3   4  170.95    6.03   0
  -5   7   8  115.97    6.53   0
  -4   4   3   22.64    4.64   0
  -4   7   6  149.79    6.27   0
  -4  10  12   14.77    5.79   0
  -3  -1   2  245.62   10.17   0
  -3   2   1 3409.40   23.45   0
  -3   8   6   14.12    4.61   0
  -3   9   8    5.30    5.22   0
  -3  11  13    1.03    5.89   0
  -2 -10  21    3.30    8.53   0
  -2  -8  13  106.00    8.81   0
  -2   4   1 1270.83   14.84   0
  -2   7   4    4.84    5.62   0
  -2   9   7  319.14    7.67   0
  -2  11  12   22.28    6.42   0
  -1 -10  20   30.73    8.93   0
  -1  -9  16   13.50    7.48   0
  -1   3   0 7127.43   40.50   0
  -1   6   2   52.95    5.55   0
  -1   8   5  315.48    8.25   0
  -1  10   9   46.35    6.57   0
   0 -10  20    9.77    7.32   0
   0  -9  16    4.60    5.45   0
   0  -6   7    1.50    5.23   0
   0   3   0   53.03    8.89   0
   0   6   2   56.44    5.93   0
   0  10   9   30.99    6.74   0
   1 -10  21   46.35    7.06   0
   1  -9  16   17.48    6.77   0
   1  -7  10   23.97    4.81   0
   1   9   7    4.15    5.86   0
   1  11  12   10.56    8.23   0
   2  -9  17  181.25    7.83   0
   2  10  10   26.01    7.78   0
   2  11  13    1.13    7.72   0
   3  -9  19  147.45    7.70   0
   3  -8  15   47.53    5.70   0
   3  -7  12   -5.38    5.72   0
   4  -9  21   45.08    6.64   0
   4  -8  17   58.21    5.67   0
   4  -7  14    5.01    5.03   0
   4  -6  11  686.97    9.78   0
   4  -5   9  282.40    7.16   0
   4  -4   7   59.02    5.56   0
   5  -8  20    4.39    5.75   0
   5  -7  16   20.52    5.59   0
   5  -5  11  180.30    7.73   0
   5  -4   9  690.82    9.59   0
   5   0   5   -0.29    4.69   0
   6  -7  20   -1.02    4.85   0
   6  -5  14  197.81    6.61   0
   6  -4  12   91.93    5.02   0
   6  -3  10  345.67    7.84   0
   6  -2   9   72.66    5.98   0
   6  -1   8   84.75    5.55   0
   6   1   7   26.02    4.90   0
   6   2   7    3.65    4.78   0
   6   3   7  117.92    7.13   0
   7  -6  20    8.14    6.10   0
   7  -6  21    8.72    5.12   0
   7  -5  18   11.67    4.70   0
   7  -4  15   16.12    5.62   0
   7  -2  12   34.55    5.51   0
   7  -1  11  907.22   12.54   0
   7   0  10    1.27    5.23   0
   7   1  10  452.50    9.81   0
   7   3  10    4.20    5.69   0
   8  -4  20   19.57    5.01   0
   8  -3  18   57.49    5.53   0
   8  -2  16   44.94    6.24   0
   8  -1  15   24.32    5.48   0
   8   0  14   56.11    6.10   0
   8   4  14   13.97    6.89   0
   8   5  15   19.56    7.85   0
  -9   1  17   -1.63    6.50   0
  -9   2  17   14.70    6.68   0
  -8  -2  15   30.47    7.75   0
  -8  -1  14  121.28    8.09   0
  -8   0  13   72.65    6.83   0
  -8   1  13  124.20    7.84   0
  -8   2  13   75.63    6.80   0
  -8   3  13   38.93    6.05   0
  -8   4  14   85.26    6.61   0
  -8   5  15   21.30    6.11   0
  -7   2   9   64.20    6.12   0
  -7   4  10    7.11    5.12   0
  -7   5  11   64.51    6.13   0
  -7   6  12   30.54    5.89   0
  -7   7  14  135.44    7.09   0
  -6   0   7  424.27    9.42   0
  -6   3   7  170.30    6.65   0
  -6   5   8  212.62    7.08   0
  -6   6   9   18.92    4.35   0
  -6   7  11   77.63    6.16   0
  -6   8  13   16.50    6.10   0
  -5   4   5  171.87    6.17   0
  -5   5   6   44.17    5.17   0
  -5   6   7   24.15    5.55   0
  -5   8  10   31.19    5.51   0
  -5   9  12    7.52    5.82   0
  -4   0   3  287.54    8.66   0
  -4   3   3   22.30    5.30   0
  -4   5   4   17.86    3.94   0
  -4   6   5   98.60    5.03   0
  -4   8   8  218.51    6.97   0
  -4   9  10    3.06    5.14   0
  -4  10  13   26.00    5.84   0
  -3   4   2   27.80    5.44   0
  -3   5   3  690.61   10.43   0
  -3   6   4  642.28    9.92   0
  -3   7   5  100.34    6.26   0
  -3   8   7  110.13    6.35   0
  -3   9   9  147.56    6.66   0
  -3  10  11   44.95    6.09   0
  -2   5   2  627.54   10.38   0
  -2   6   3  264.94    7.89   0
  -2   8   6    9.90    5.74   0
  -2  10  10   41.74    5.97   0
  -2  11  13    4.54    6.76   0
  -1   9   7    5.00    4.93   0
  -1  11  12   58.21    6.80   0
   0  -9  15   59.75    7.18   0
   0  -8  12  389.87   10.28   0
   0  -7   9    1.51    5.26   0
   0  -5   5   44.82    6.36   0
   0   8   5   26.64    5.41   0
   0   9   7  101.41    7.09   0
   0  11  12    6.12    6.77   0
   1 -10  20   32.71    6.96   0
   1  -8  12  243.92    8.37   0
   1  -6   7   77.98    6.34   0
   2 -10  21    3.06    6.30   0
   2  -8  13  108.66    6.16   0
   2  -7  10   -0.48    4.91   0
   2  -6   8   77.83    6.03   0
   2  -5   6    6.45    5.04   0
   2  -3   3 1491.31   16.44   0
   2  -2   2 1327.87   17.85   0
   3  -9  18   23.82    5.74   0
   3  -6   9  354.99    8.17   0
   3  -5   7    8.81    5.12   0
   3  -3   4  250.23    8.07   0
   3  -2   3   97.32    6.60   0
   4  -9  20   30.37    6.26   0
   4  -8  16    3.58    5.30   0
   4  -7  13   30.75    5.44   0
   4   0   3  292.74    8.34   0
   5  -8  19   10.43    5.67   0
   5  -6  13   16.40    4.33   0
   5  -3   7   20.12    4.96   0
   5  -2   6  187.42    6.83   0
   6  -7  19    7.84    4.94   0
   6  -6  16   96.34    5.48   0
   6  -5  13   -6.43    6.43   0
   6  -4  11  338.62    7.72   0
   6   0   7  416.78    8.50   0
   7  -6  19    6.81    5.65   0
   7  -5  17   92.72    5.89   0
   7  -4  14   23.16    5.62   0
   7  -3  13    4.05    4.03   0
   8  -4  19    2.10    4.48   0
   8  -3  17  206.03    6.89   0
   8  -2  15    3.15    5.51   0
   8  -1  14    2.93    5.34   0
   8   0  13   82.53    7.26   0
   8   1  13   99.05    6.70   0
   8   2  13   30.89    5.80   0
   8   3  13   45.06    7.19   0
   9   0  18    1.65    5.76   0
   9   1  17   27.34    7.18   0
  -9   0  18    4.59    6.41   0
  -9   1  18   33.85    7.19   0
  -8   3  14   50.18    6.17   0
  -7   0  10    0.91    4.94   0
  -7   1  10  416.81    8.77   0
  -7   2  10   73.19    6.22   0
  -7   3  10    2.17    5.24   0
  -7   4  11    3.14    5.22   0
  -7   5  12   54.37    6.22   0
  -7   6  13  145.29    7.38   0
  -7   7  15   60.37    6.68   0
  -6   1   7   24.92    4.88   0
  -6   2   7  106.46    6.06   0
  -6   4   8   17.18    5.01   0
  -6   5   9    7.03    5.30   0
  -6   6  10   31.99    5.46   0
  -5   0   5   -0.93    4.73   0
  -5   3   5   56.41    5.66   0
  -5   7   9   21.00    5.35   0
  -5   8  11    2.02    5.16   0
  -5   9  13   -3.14    6.06   0
  -4   1   3  395.25    9.24   0
  -4   2   3  499.65    9.59   0
  -4   7   7  577.86    9.14   0
  -4   8   9  391.26    8.13   0
  -4   9  11   10.82    5.24   0
  -3   3   2  861.12   12.39   0
  -3  10  12   21.48    5.74   0
  -2   3   1   93.59    6.60   0
  -2   9   8  309.28    7.90   0
  -1   1   0 1427.62   24.75   0
  -1   7   4   11.72    4.52   0
   0 -10  19    4.08    6.29   0
   1  -9  15  143.94    7.38   0
   1  -7   9    3.11    4.39   0
   1  -5   5   48.70    5.60   0
   2 -10  20   35.73    6.61   0
   2  -9  16   -3.57    5.83   0
   2  -4   4  177.65    7.44   0
   3  -9  17   10.46    5.58   0
   3  -8  14   34.34    4.59   0
   3  -7  11   22.03    5.15   0
   3  -4   5  278.24    7.94   0
   3  -1   2  229.89    8.19   0
   4  -9  19   -0.86    5.39   0
   4  -6  10  132.87    6.51   0
   4  -5   8   99.53    5.79   0
   4  -3   5  177.06    6.45   0
   4  -2   4 1215.29   13.54   0
   5  -8  18    2.52    5.73   0
   5  -7  15    2.48    4.50   0
   5  -6  12   80.38    5.91   0
   5  -5  10 1345.16   12.65   0
   5  -4   8  224.41    7.14   0
   5  -1   5   15.67    5.10   0
   6  -7  18   20.82    5.01   0
   6  -6  15   10.36    4.73   0
   6  -3   9   66.88    5.76   0
   6  -2   8   22.51    5.16   0
   6  -1   7   32.99    4.97   0
   7  -6  18    7.40    5.62   0
   7  -5  16   63.08    5.65   0
   7  -3  12    3.33    4.87   0
   7  -2  11   -2.24    4.16   0
   7  -1  10  484.06   10.10   0
   7   1   9   66.08    6.01   0
   7   2   9   69.63    5.98   0
   8  -4  18    4.09    4.64   0
   8  -3  16   21.15    5.97   0
   8  -2  14   31.88    5.58   0
   8  -1  13  108.06    6.55   0
   9   0  17    1.97    5.68   0
  -8   5  16   14.92    5.16   0
  -6   7  12   25.00    4.77   0
  -6   8  14   17.82    5.07   0
  -4   4   4   91.08    4.81   0
  -4   6   6   60.95    4.71   0
   2  -1   1 2354.32   24.40   0
   4  -8  15    9.93    4.43   0
   4  -4   6    6.67    3.73   0
   6  -7  17    1.23    4.70   0
   6  -5  12   25.90    4.55   0
   8  -4  17   47.97    5.30   0
  -8   0 -21    3.58    5.50   0
  -8   4 -17   61.28    8.15   0
  -8   5 -15   26.94    9.33   0
  -8   6 -13   28.18   10.45   0
  -7  -6 -19    2.57    4.34   0
  -7  -4 -20    9.67    5.17   0
  -7  -2 -21    6.36    4.25   0
  -7   0 -20   -0.28    5.71   0
  -7   4 -16   25.25    7.60   0
  -7   6 -12  108.56   12.24   0
  -6  -9 -13   16.68    4.90   0
  -6  -8 -15   54.53    5.14   0
  -6  -7 -16   32.31    5.61   0
  -6  -4 -19   43.76    5.26   0
  -6   0 -19   30.13    5.01   0
  -5 -10  -8   -3.06    5.47   0
  -5  -9 -11   10.78    4.47   0
  -5  -8 -13   46.08    4.51   0
  -5  -6 -16   17.30    4.00   0
  -5  -5 -17   57.87    4.81   0
  -5  -3 -18  119.62    6.06   0
  -5  -2 -18  133.91    5.86   0
  -5  -1 -18   91.78    5.58   0
  -5   1 -17    6.29    4.18   0
  -5   2 -16    2.60    4.88   0
  -5   4 -13  127.46    9.43   0
  -5   5 -11   55.90   10.09   0
  -5   9   1    9.04    6.96   0
  -5  10   7   -1.81    6.48   0
  -4 -11  -2   14.13    6.28   0
  -4 -10  -6   34.09    4.82   0
  -4  -9  -8   39.61    5.31   0
  -4  -7 -12  104.31    5.54   0
  -4  -6 -14 1321.16   11.84   0
  -4  -5 -15  110.75    5.28   0
  -4  -3 -16  775.22    9.24   0
  -4  -2 -16  117.23    5.86   0
  -4  -1 -16   62.73    5.38   0
  -4   7  -4  109.06   10.51   0
  -4   8   0   92.56    8.28   0
  -4   9   5   -2.41    6.12   0
  -4  10  13   -3.13    6.58   0
  -3 -11   2   28.41    6.11   0
  -3 -10  -2    7.50    5.35   0
  -3  -9  -5  111.87    5.98   0
  -3  -6 -11  384.75    7.05   0
  -3  -5 -12  114.40    5.98   0
  -3  -4 -13   53.70    4.01   0
  -3   0 -13   -1.65    4.21   0
  -3   2 -11   48.63    6.40   0
  -3   7   0  136.74    8.47   0
  -3   9  11  -15.08    5.79   0
  -3   9  12    3.30    4.74   0
  -2 -11   8    4.93    7.32   0
  -2 -10   3   70.40    6.32   0
  -2  -9  -1  211.80    6.93   0
  -2  -7  -6   71.15    4.54   0
  -2  -3 -10   87.35    5.80   0
  -2  -1 -10  622.61   11.35   0
  -2   5  -2  605.53   15.64   0
  -2   6   1  203.80    9.10   0
  -2   8  12  -16.10    4.83   0
  -1 -10  11    6.93    7.64   0
  -1  -9   6   -2.82    6.23   0
  -1  -8   2    5.13    5.54   0
  -1  -7  -1   39.35    4.69   0
  -1  -6  -3   35.69    4.97   0
  -1  -3  -6    0.53    4.01   0
  -1  -1  -6   13.08    6.53   0
  -1   6   8   -0.53    4.23   0
  -1   7  15   -6.62    4.61   0
  -1   7  16   -9.38    4.06   0
   0  -9  19  173.35   15.09   0
   0  -8  11   -2.69    7.78   0
   0   3   5  744.22   13.49   0
   0   4   8  174.09    7.07   0
   0   5  13  219.59    6.86   0
   0   5  36  226.89    6.96   0
   0   5  37   -8.29    5.81   0
   1  -7  32    0.22   10.47   0
   1   1  10   12.91    5.25   0
   1   1  40    5.31    5.57   0
   1   2  13  153.32    6.21   0
   1   2  37   -2.90    5.05   0
   1   2  38   11.97    5.39   0
   1   3  17   67.85    5.08   0
   1   3  18   63.62    5.11   0
   1   3  31    8.86    4.95   0
   1   3  32   69.18    5.48   0
   1   3  33   14.74    4.98   0
  -8  -4 -20   24.75    5.67   0
  -8  -3 -21    9.84    4.61   0
  -8  -2 -21   22.16    5.85   0
  -8  -1 -21   -1.85    5.46   0
  -8   1 -20   14.34    6.04   0
  -8   2 -19   28.94    6.83   0
  -8   3 -18   66.32    8.09   0
  -7  -7 -17    3.17    4.47   0
  -7  -6 -18   14.43    5.62   0
  -7  -5 -19    0.35    5.29   0
  -7  -3 -20    7.07    4.90   0
  -7  -2 -20    4.91    4.99   0
  -7  -1 -20   83.29    5.99   0
  -7   1 -19   29.99    6.43   0
  -7   5 -14  103.34    9.85   0
  -6  -9 -12   10.12    5.64   0
  -6  -8 -14    9.70    4.75   0
  -6  -6 -17   43.61    4.78   0
  -6  -5 -18   -5.11    4.23   0
  -6  -3 -19    4.11    4.92   0
  -6  -2 -19   63.77    5.54   0
  -6  -1 -19    4.39    4.77   0
  -6   1 -18   10.79    5.43   0
  -6   3 -16  289.45    9.67   0
  -6   9  -2   -2.90    8.73   0
  -5  -9 -10   16.45    5.53   0
  -5  -8 -12   17.45    5.17   0
  -5  -7 -14   12.61    4.15   0
  -5  -6 -15    3.21    4.94   0
  -5  -5 -16 1147.70   11.76   0
  -5  -4 -17   -8.43    4.88   0
  -5   0 -17    3.10    4.14   0
  -5  10   6    2.54    7.27   0
  -4 -11  -1   38.44    6.41   0
  -4 -10  -5   15.79    5.62   0
  -4  -8 -10    0.97    3.90   0
  -4  -6 -13  120.76    6.08   0
  -4  -5 -14  330.93    7.27   0
  -4  -4 -15   15.16    3.92   0
  -4   0 -15  289.92    7.65   0
  -4  10  11   -0.67    6.57   0
  -4  10  12    0.82    5.86   0
  -3 -11   3    5.12    6.10   0
  -3 -10  -1    6.42    5.34   0
  -3  -9  -4   14.51    5.09   0
  -3  -8  -7  121.48    5.60   0
  -3  -7  -9  108.84    5.03   0
  -3  -3 -13  525.83    8.17   0
  -3  -2 -13  446.90    8.66   0
  -3  -1 -13   15.70    4.55   0
  -3   1 -12  196.90    7.43   0
  -3   8   4   30.23    6.30   0
  -3   9  10   -5.56    6.09   0
  -2 -11   9   47.20    8.13   0
  -2 -10   4   31.18    6.43   0
  -2  -9   0   16.40    5.12   0
  -2  -8  -3   22.46    4.82   0
  -2  -7  -5   49.92    5.20   0
  -2  -6  -7  182.22    6.02   0
  -2  -5  -8  342.08    7.83   0
  -2  -4  -9   67.59    5.58   0
  -2  -2 -10 1194.27   13.59   0
  -2   7   5   48.59    5.02   0
  -2   8  11  -17.34    4.68   0
  -2   9  22   80.33    6.05   0
  -2   9  23   12.75    5.21   0
  -2   9  24   19.32    5.63   0
  -2   9  25    5.74    5.72   0
  -2   9  26    6.11    5.29   0
  -1 -10  12   32.90    7.65   0
  -1  -7   0   32.96    5.37   0
  -1  -6  -2   42.20    5.81   0
  -1  -5  -4  670.78   10.44   0
  -1  -4  -5 1214.03   14.68   0
  -1  -2  -6  554.80   11.87   0
  -1   6   7   74.41    5.99   0
  -1   7  13  -12.31    4.93   0
  -1   7  14  178.71    6.42   0
   0  -9  20    0.37   11.28   0
   0  -7   7  316.93   11.06   0
   0  -6   4  240.62    9.09   0
   0  -5   2    0.72    4.98   0
   0  -3   0   69.38    9.18   0
   0   1   1  896.75   26.83   0
   0   5  12  -13.71    5.23   0
   0   6  19   -6.08    4.76   0
   0   6  20  153.73    6.05   0
   0   6  21   -1.77    6.10   0
   0   6  22   -1.15    4.40   0
   0   6  23    5.08    3.66   0
   0   6  24   -2.89    3.86   0
   0   6  25    3.30    3.93   0
   0   6  26   -0.88    4.04   0
   0   6  27   33.46    4.25   0
   0   6  28    1.83    4.93   0
   0   6  29   -3.72    5.10   0
   0   6  30    0.74    5.08   0
   0   6  31   22.74    5.66   0
   0   6  32    0.85    5.25   0
   1  -1   7 3051.67   37.66   0
   1   0   8    2.04    5.89   0
   1   2  12  315.18    8.10   0
   1   2  39   -1.83    5.02   0
   1   2  40   41.14    6.97   0
   1   3  16  216.75    7.39   0
   1   3  34    1.65    3.94   0
   1   3  35    3.90    5.24   0
   1   3  36   13.83    5.37   0
  -8  -3 -20    7.92    5.67   0
  -8   0 -20    5.39    5.28   0
  -7  -7 -16    3.62    5.58   0
  -7  -6 -17   10.73    5.49   0
  -7  -5 -18   14.14    5.53   0
  -7  -4 -19    3.58    5.34   0
  -7   2 -18    3.75    5.92   0
  -7   3 -17    0.26    6.67   0
  -6  -9 -11   -2.65    5.46   0
  -6  -8 -13   21.99    5.88   0
  -6  -7 -15   16.33    4.74   0
  -6  -6 -16  114.09    6.39   0
  -6  -5 -17    0.80    5.03   0
  -6  -4 -18   17.99    4.33   0
  -6   2 -17   54.21    5.61   0
  -5 -10  -7   62.73    5.80   0
  -5  -9  -9    4.99    5.38   0
  -5  -7 -13   73.27    5.78   0
  -5  -3 -17   86.47    4.67   0
  -5  -2 -17   37.86    4.95   0
  -5  -1 -17    5.56    4.58   0
  -5   9   0    2.51    7.48   0
  -4 -11   0   29.54    6.36   0
  -4 -10  -4   10.18    5.59   0
  -4  -9  -7   97.01    5.98   0
  -4  -8  -9  220.55    6.84   0
  -4  -7 -11    6.60    4.94   0
  -4  -3 -15   26.51    4.15   0
  -4  -2 -15   12.23    4.92   0
  -4  -1 -15   20.29    5.01   0
  -4   3 -12  390.20   12.07   0
  -4   9   4   -0.46    6.33   0
  -4  10  10   -3.83    6.54   0
  -3 -11   4   18.27    6.62   0
  -3 -10   0   12.66    6.45   0
  -3  -8  -6   23.78    5.54   0
  -3  -7  -8  463.91    8.45   0
  -3  -6 -10  234.80    6.06   0
  -3  -5 -11  446.48    8.21   0
  -3  -4 -12   17.48    3.61   0
  -3   9   9  -14.16    5.52   0
  -3  10  18   -2.22    6.19   0
  -3  10  19   -0.56    5.54   0
  -3  10  20   -0.51    5.94   0
  -2 -11  10   21.95    7.69   0
  -2 -10   5   36.27    7.02   0
  -2  -9   1  203.81    7.58   0
  -2  -8  -2    6.08    4.48   0
  -2   7   4    2.32    5.05   0
  -2   8  10   -8.18    4.46   0
  -2   9  18  -11.07    5.40   0
  -2   9  19   -1.88    5.63   0
  -2   9  20   -4.67    5.48   0
  -2   9  21   46.20    5.60   0
  -1 -10  13    4.81    7.57   0
  -1  -9   7    3.83    5.91   0
  -1  -8   3    4.49    4.68   0
  -1   3  -2   24.47    9.21   0
  -1   5   3  237.92    8.00   0
  -1   7  12  255.43    7.06   0
  -1   8  22  -16.95    5.34   0
  -1   8  23   -1.59    4.97   0
  -1   8  24   64.67    5.78   0
  -1   8  25   -0.05    5.24   0
  -1   8  26   10.14    5.26   0
  -1   8  27    0.06    5.42   0
  -1   8  28   -6.01    5.70   0
  -1   8  29   21.92    5.65   0
  -1   8  30   13.16    5.69   0
  -1   8  31   -2.33    5.33   0
   0  -8  12  439.01   13.97   0
   0  -4   1    3.64    5.77   0
   0   4   7    0.13    4.96   0
   0   5  11  955.79   11.74   0
   0   6  17    1.11    4.60   0
   0   6  18   67.68    5.17   0
   0   6  33    1.81    4.42   0
   0   6  34    5.46    5.37   0
   0   6  35    5.28    5.68   0
   0   6  36    6.70    5.64   0
   1   1   9  164.30    7.04   0
   1   2  11 1636.50   16.59   0
   1   3  14 2685.39   18.83   0
   1   3  15  636.88   10.40   0
   1   3  37    5.21    5.44   0
   1   3  38    2.38    5.36   0
   1   4  20    1.09    4.17   0
   1   4  21  234.01    6.43   0
   1   4  22   69.57    5.48   0
   1   4  23  173.90    5.60   0
   1   4  24  -15.15    4.16   0
   1   4  25   -4.59    3.73   0
   1   4  26  -11.34    4.05   0
   1   4  27  -27.19    4.42   0
   1   4  28   96.50    4.99   0
   1   4  29   -4.26    5.64   0
   1   4  30    0.98    5.01   0
   1   4  31   -4.72    5.03   0
   1   4  32    2.25    5.10   0
   1   4  33    1.54    5.20   0
   2  -2  23  216.27    8.15   0
   2  -2  24  186.60    7.78   0
   2  -2  25   55.25    6.51   0
   2  -2  26   42.64    6.15   0
   2  -2  27   44.86    6.30   0
   2  -2  28  327.09    9.02   0
   2  -2  29    3.46    6.25   0
   2  -2  30   99.46    7.08   0
   2  -1  23    2.86    4.93   0
   2  -1  24   20.35    5.19   0
   2  -1  25   86.19    6.12   0
   2  -1  26   -0.93    5.58   0
   2  -1  27  260.51    8.09   0
   2  -1  28   -0.20    5.88   0
   2  -1  29  141.42    7.04   0
  -8  -5 -18   -1.91    5.57   0
  -8  -4 -19   -0.07    5.52   0
  -8  -2 -20   50.35    5.50   0
  -8  -1 -20   -0.46    5.75   0
  -8   1 -19   27.18    6.78   0
  -8   4 -16   29.09    7.77   0
  -7  -7 -15   85.03    6.41   0
  -7  -3 -19   11.21    4.12   0
  -7  -2 -19   56.38    5.76   0
  -7  -1 -19   -1.25    5.44   0
  -7   0 -19    0.33    5.23   0
  -6  -9 -10   16.96    5.77   0
  -6  -8 -12    9.53    5.86   0
  -6  -7 -14   -5.53    5.55   0
  -6  -4 -17   29.34    5.13   0
  -6  -3 -18   70.10    4.78   0
  -6  -2 -18   70.81    5.55   0
  -6  -1 -18    9.29    4.73   0
  -6   0 -18  115.09    6.13   0
  -5 -10  -6   26.91    6.30   0
  -5  -8 -11    4.80    4.17   0
  -5  -6 -14   57.25    4.65   0
  -5  -5 -15   -0.03    5.10   0
  -5  -4 -16  207.98    5.89   0
  -5   1 -16  233.91    7.30   0
  -5   2 -15    7.85    5.01   0
  -5   3 -14 1438.42   18.18   0
  -5   8  -4   14.89   10.45   0
  -5  10   5    2.17    6.14   0
  -4 -11   1   30.24    7.12   0
  -4 -10  -3    8.91    5.63   0
  -4  -9  -6   10.35    5.19   0
  -4  -7 -10  119.80    6.10   0
  -4  -6 -12    4.08    4.35   0
  -4  -5 -13   12.03    4.89   0
  -4  -4 -14 2063.18   14.78   0
  -4   1 -14  181.52    6.76   0
  -4   2 -13  106.61    6.60   0
  -4   8  -1   70.07    7.69   0
  -4   9   3  167.23    8.87   0
  -4  10   9   -1.05    6.60   0
  -3 -11   5    6.24    7.18   0
  -3  -9  -3    3.13    4.92   0
  -3  -6  -9  398.67    7.95   0
  -3  -3 -12  109.79    5.09   0
  -3   0 -12    0.26    4.23   0
  -3   6  -4  317.18   15.41   0
  -3   7  -1  333.43   11.45   0
  -3   8   3   53.34    6.18   0
  -3   9   8   -2.25    5.92   0
  -3  10  16   -4.00    5.47   0
  -3  10  17    1.69    5.57   0
  -2 -11  11   36.91    7.55   0
  -2 -11  12   18.49    8.14   0
  -2 -10   6  162.15    9.18   0
  -2  -7  -4    2.91    4.54   0
  -2  -6  -6   25.05    4.18   0
  -2  -5  -7    7.42    4.81   0
  -2  -4  -8  449.74    8.94   0
  -2  -3  -9   12.14    4.33   0
  -2   0  -9  864.29   14.47   0
  -2   6   0 1674.60   21.18   0
  -2   8   9   39.25    5.16   0
  -2   9  16    8.29    5.35   0
  -2   9  17   -5.33    5.68   0
  -1 -10  14  111.51    9.83   0
  -1  -9   8   -0.11    6.91   0
  -1  -8   4   -0.66    5.60   0
  -1  -7   1   29.99    5.41   0
  -1  -5  -3  233.54    7.45   0
  -1  -4  -4  180.00    7.48   0
  -1  -3  -5  781.08   12.96   0
  -1   0  -5    1.26    7.13   0
  -1   4   0  543.24   14.05   0
  -1   6   6   95.37    5.65   0
  -1   7  11   24.89    4.65   0
  -1   8  18    8.49    4.78   0
  -1   8  19   -0.24    4.73   0
  -1   8  20   -0.33    4.78   0
  -1   8  21   -7.67    4.37   0
   0  -9  21   12.48   11.72   0
   0  -7   8   -0.41    6.99   0
   0  -6   5    0.28    5.40   0
   0   2   2   33.03    7.76   0
   0   3   4    2.62    4.65   0
   0   5  10    4.17    4.70   0
   0   6  15    5.75    4.64   0
   0   6  16  284.37    6.55   0
   1   2  10  127.09    6.83   0
   1   3  13 1120.01   13.24   0
   1   3  39    0.06    5.57   0
   1   4  18   27.17    4.66   0
   1   4  19   -0.13    3.22   0
   1   4  34   -4.41    5.48   0
   1   4  35   -4.39    5.57   0
   1   4  36   -0.47    5.56   0
   2  -3  23   40.29    6.67   0
   2  -3  24   20.40    6.11   0
   2  -3  25  127.46    7.56   0
   2  -3  26   -2.46    5.70   0
   2  -3  27  190.91    8.17   0
   2  -3  28   47.23    6.69   0
   2  -3  29    0.88    6.00   0
   2  -3  30  100.30    7.24   0
   2  -3  31   53.79    7.85   0
   2  -2  21  116.77    6.82   0
   2  -2  22  398.81    9.26   0
   2  -2  31  156.79    7.92   0
   2  -2  32  179.87    8.18   0
   2  -2  33    2.01    6.24   0
   2  -1  21    8.90    4.42   0
   2  -1  22   33.02    4.72   0
   2  -1  30    4.92    5.05   0
   2  -1  31    4.07    5.04   0
   2  -1  32   50.46    6.56   0
   2  -1  33    4.19    6.44   0
   2   0  22  160.15    6.80   0
   2   0  23  509.08    9.02   0
   2   0  24   19.73    4.91   0
   2   0  25   98.90    5.72   0
   2   0  26   29.68    4.91   0
   2   0  27 1026.51   12.05   0
   2   0  28   96.96    6.74   0
   2   0  29   27.36    5.41   0
   2   0  30  236.62    7.09   0
   2   0  31  104.13    6.79   0
  -8  -3 -19    1.92    5.38   0
  -8  -2 -19   42.13    5.68   0
  -8  -1 -19   37.32    6.97   0
  -8   0 -19   49.50    5.96   0
  -8   2 -18   46.06    6.97   0
  -8   3 -17  242.12   10.43   0
  -7  -6 -16   11.70    4.67   0
  -7  -5 -17  142.96    6.98   0
  -7  -4 -18    1.67    4.16   0
  -7   1 -18  220.00    7.58   0
  -7   4 -15   18.96    7.79   0
  -6  -6 -15    8.51    4.40   0
  -6  -5 -16   -2.67    4.10   0
  -6  -3 -17   86.40    5.87   0
  -6   1 -17   79.52    5.74   0
  -6   4 -14   77.91    7.61   0
  -5 -10  -5    8.66    6.07   0
  -5  -9  -8   -3.09    4.27   0
  -5  -8 -10    5.78    5.06   0
  -5  -7 -12   58.20    4.66   0
  -5  -6 -13    8.86    5.05   0
  -5  -4 -15  165.08    6.38   0
  -5  -3 -16   27.75    4.09   0
  -5  -2 -16    1.42    4.68   0
  -5  -1 -16  199.19    6.66   0
  -5   0 -16    3.96    4.24   0
  -5  10   4    1.53    6.94   0
  -4 -11   2    9.71    6.87   0
  -4 -10  -2   18.66    5.80   0
  -4  -9  -5    7.12    5.18   0
  -4  -8  -8  218.73    6.31   0
  -4  -6 -11  842.90   10.26   0
  -4  -3 -14    2.12    3.72   0
  -4   0 -14  284.37    7.71   0
  -4  10   8   24.28    6.92   0
  -3 -11   6   21.44    7.03   0
  -3 -10   1   11.96    5.60   0
  -3  -9  -2    8.04    5.03   0
  -3  -8  -5   11.55    4.30   0
  -3  -7  -7    8.39    5.05   0
  -3  -5 -10   99.14    4.96   0
  -3  -4 -11  621.17    8.82   0
  -3  -2 -12   -0.19    3.83   0
  -3  -1 -12  204.32    6.97   0
  -3   9   7    6.65    5.80   0
  -3  10  14   -0.01    6.08   0
  -3  10  15   -1.82    5.27   0
  -2  -9   2    7.08    5.09   0
  -2  -8  -1   19.13    4.59   0
  -2  -6  -5   87.65    5.92   0
  -2  -2  -9  138.15    6.25   0
  -2  -1  -9    4.99    4.12   0
  -2   7   3    5.30    5.23   0
  -2   8   8  341.98    8.58   0
  -2   9  14  102.65    6.38   0
  -2   9  15    8.01    5.20   0
  -1 -10  15    3.36    8.30   0
  -1  -6  -1  257.52    7.97   0
  -1  -2  -5  870.50   15.61   0
  -1   5   2  272.65    8.97   0
  -1   7  10   22.76    4.50   0
  -1   8  16   96.98    5.67   0
  -1   8  17    0.90    4.67   0
   0  -9  22   -0.77   12.72   0
   0  -8  13    1.11    8.04   0
   0  -5   3   19.75    5.52   0
   0   4   6  881.02   13.21   0
   0   5   9  288.13    7.69   0
   0   6  14   41.59    5.27   0
   0   7  23   38.60    5.34   0
   0   7  24   -3.33    4.75   0
   0   7  25    6.76    5.12   0
   0   7  26    8.50    4.99   0
   0   7  27    7.42    5.21   0
   0   7  28    1.33    5.10   0
   0   7  29   17.27    5.59   0
   0   7  30   -1.08    5.30   0
   0   7  31   15.30    5.40   0
   0   7  32    3.55    5.49   0
   1   0   7    0.37    6.21   0
   1   1   8  546.08   12.39   0
   1   3  12 1396.02   14.57   0
   1   4  16  247.90    6.73   0
   1   4  17  392.83    7.19   0
   1   4  37    0.67    5.39   0
   1   5  24  179.11    6.52   0
   1   5  25    6.05    5.28   0
   1   5  26   16.43    5.09   0
   1   5  27   38.15    5.20   0
   1   5  28   71.58    5.51   0
   1   5  29   83.12    5.79   0
   1   5  30   38.80    5.70   0
   2  -3  21   10.79    6.13   0
   2  -3  22   60.61    6.31   0
   2  -3  32   55.91    7.09   0
   2  -3  33   35.15    6.95   0
   2  -2  19   32.57    5.68   0
   2  -2  20    2.00    4.11   0
   2  -2  34    7.39    6.48   0
   2  -2  35    2.05    6.31   0
   2  -1  19   48.86    5.77   0
   2  -1  20   64.19    5.45   0
   2  -1  34   16.14    5.69   0
   2  -1  35    1.20    6.34   0
   2   0  20  137.69    6.12   0
   2   0  21   97.39    5.75   0
   2   0  32   82.17    6.15   0
   2   0  33   32.34    6.02   0
   2   0  34   23.19    5.77   0
   2   1  23    1.92    4.58   0
   2   1  24   24.55    4.92   0
   2   1  25   81.33    5.46   0
   2   1  26   13.02    4.92   0
   2   1  27  251.28    7.17   0
   2   1  28   25.34    5.45   0
   2   1  29  179.23    7.01   0
   2   1  30   10.23    5.07   0
   2   1  31    8.45    5.13   0
  -8  -5 -17  -11.87    5.58   0
  -8  -4 -18   13.32    4.65   0
  -8   1 -18  100.64    7.53   0
  -8   5 -14   11.65    8.20   0
  -7  -8 -12   -4.04    6.33   0
  -7  -7 -14   18.51    4.66   0
  -7  -6 -15  117.17    6.88   0
  -7  -5 -16   78.07    6.38   0
  -7  -4 -17   -0.38    5.09   0
  -7  -3 -18   12.42    4.27   0
  -7  -2 -18    7.17    5.22   0
  -7  -1 -18  231.27    7.57   0
  -7   0 -18    1.78    5.37   0
  -7   2 -17    2.23    5.97   0
  -7   3 -16   46.13    6.87   0
  -6  -9  -9   47.49    5.08   0
  -6  -8 -11   11.52    5.74   0
  -6  -7 -13    5.74    4.50   0
  -6  -6 -14   40.09    5.48   0
  -6  -5 -15   -2.55    5.17   0
  -6  -4 -16   33.03    5.33   0
  -6  -2 -17   57.93    5.70   0
  -6  -1 -17   63.20    5.68   0
  -6   0 -17    0.66    4.40   0
  -6   2 -16   44.36    5.57   0
  -6   3 -15   31.62    6.21   0
  -6   9  -3    2.38   11.04   0
  -5 -10  -4    8.94    5.81   0
  -5  -9  -7    4.60    5.25   0
  -5  -8  -9   41.56    5.68   0
  -5  -7 -11   19.04    5.23   0
  -5  -5 -14   40.78    4.47   0
  -5   1 -15    5.67    5.09   0
  -5   9  -1   35.49    8.71   0
  -4  -8  -7   18.36    5.35   0
  -4  -7  -9  304.89    7.60   0
  -4  -5 -12   73.54    4.63   0
  -4  -4 -13   67.66    4.64   0
  -4  -2 -14   99.85    5.32   0
  -4  -1 -14  172.11    6.85   0
  -4   9   2    7.53    6.79   0
  -4  10   7    8.51    6.77   0
  -3 -11   7   40.61    7.61   0
  -3 -10   2   -0.23    5.63   0
  -3  -9  -1    7.62    5.82   0
  -3  -8  -4   63.11    5.57   0
  -3  -7  -6   42.13    5.42   0
  -3  -6  -8  170.76    6.53   0
  -3  -3 -11    8.55    4.61   0
  -3   1 -11    8.04    4.38   0
  -3   3  -9   43.89    7.81   0
  -3   8   2   16.22    6.12   0
  -3  10  13   15.55    5.56   0
  -2 -11  13   -1.43    7.07   0
  -2 -10   7    7.46    6.57   0
  -2  -9   3   49.30    6.43   0
  -2  -8   0    5.89    5.44   0
  -2  -7  -3   -0.08    4.48   0
  -2  -5  -6    4.28    4.97   0
  -2  -3  -8   99.14    6.33   0
  -2   1  -8  207.61    9.82   0
  -2   5  -3  529.77   17.07   0
  -2   8   7   21.85    5.20   0
  -2   9  13    8.25    5.22   0
  -1  -9   9   60.69    7.13   0
  -1  -8   5  293.18    9.23   0
  -1  -7   2    2.60    5.02   0
  -1  -5  -2  221.11    7.55   0
  -1  -1  -5 1328.17   20.36   0
  -1   6   5    2.93    4.29   0
  -1   7   9    0.08    4.20   0
  -1   8  14   46.44    5.40   0
  -1   8  15   13.03    4.98   0
   0   5   8   -0.50    4.52   0
   0   6  12  239.21    7.11   0
   0   6  13    0.23    3.94   0
   0   7  19   23.65    5.27   0
   0   7  20    2.29    4.88   0
   0   7  21   48.47    5.35   0
   0   7  22    0.40    3.99   0
   0   7  33   47.36    5.39   0
   1   2   9   37.38    6.03   0
   1   3  11  584.70   10.41   0
   1   4  15   27.65    3.81   0
   1   5  20   86.14    5.37   0
   1   5  21  116.25    5.78   0
   1   5  22   78.30    5.40   0
   1   5  23    3.60    4.18   0
   1   5  31    5.49    4.32   0
   1   5  32   12.15    5.50   0
   1   5  33   44.38    5.81   0
   1   5  34    9.30    5.79   0
   1   5  35    4.20    5.79   0
   2  -4  24  278.93   10.65   0
   2  -4  25  381.84   11.86   0
   2  -4  26  137.28    8.77   0
   2  -4  27  136.00    8.67   0
   2  -4  28 1261.96   17.24   0
   2  -4  29   17.45    7.94   0
   2  -4  30    0.13    7.50   0
   2  -4  31   34.99    8.53   0
   2  -3  20  213.09    8.95   0
   2  -3  34    3.71    6.63   0
   2  -3  35   10.37    6.87   0
   2  -2  18  299.72    9.49   0
   2  -2  36   19.33    6.35   0
   2  -2  37    5.04    7.43   0
   2  -1  18    7.40    4.49   0
   2  -1  36    3.24    5.82   0
   2  -1  37    7.82    5.98   0
   2   0  18   81.51    6.77   0
   2   0  19   22.60    4.95   0
   2   0  35   22.20    5.92   0
   2   0  36   21.17    5.98   0
   2   0  37    0.53    6.55   0
   2   1  20   78.29    5.72   0
   2   1  21    8.42    4.77   0
   2   1  22   35.11    5.10   0
   2   1  32   45.79    5.62   0
   2   1  33   14.82    5.47   0
   2   1  34   18.81    5.50   0
   2   1  35    0.29    5.27   0
   2   2  26   40.18    5.32   0
   2   2  27   53.52    5.70   0
   2   2  28  377.61    8.33   0
   2   2  29   12.03    5.59   0
  -8  -5 -16    2.48    5.63   0
  -8  -4 -17   45.37    6.23   0
  -8  -3 -18   68.86    5.56   0
  -8  -2 -18   47.35    5.85   0
  -8   0 -18   26.51    6.94   0
  -8   2 -17  128.28    7.95   0
  -8   6 -12   22.20    9.86   0
  -7  -8 -11    0.02    6.07   0
  -7  -7 -13  141.28    7.18   0
  -7  -3 -17    4.92    5.05   0
  -7   1 -17  429.71   10.15   0
  -7   5 -13   20.16    8.72   0
  -6  -9  -8   12.80    6.10   0
  -6  -8 -10   52.45    6.26   0
  -6  -7 -12   23.99    5.96   0
  -6  -3 -16  267.75    7.25   0
  -6   5 -12   28.02    8.47   0
  -5 -10  -3   56.74    6.42   0
  -5  -9  -6   50.38    5.97   0
  -5  -6 -12   91.43    5.84   0
  -5  -5 -13   76.52    5.94   0
  -5  -4 -14  435.47    8.27   0
  -5  -3 -15   92.23    4.91   0
  -5  -2 -15    6.22    4.70   0
  -5   4 -12   48.78    7.69   0
  -5  10   3   51.74    8.29   0
  -4 -11   3   19.66    6.19   0
  -4 -10  -1    2.04    5.64   0
  -4  -9  -4   62.50    6.18   0
  -4  -8  -6  109.43    6.06   0
  -4  -6 -10   41.72    5.32   0
  -4  -3 -13   43.00    5.13   0
  -4   1 -13  145.64    7.22   0
  -4   4 -10  281.75   13.56   0
  -4   8  -2    2.98    7.69   0
  -3 -11   8   10.15    7.30   0
  -3 -10   3    2.93    5.55   0
  -3  -5  -9   60.93    4.60   0
  -3  -4 -10   92.76    4.94   0
  -3  -2 -11   54.62    5.39   0
  -3   0 -11    5.80    5.26   0
  -3   2 -10   74.03    6.61   0
  -3   9   6   16.83    5.26   0
  -3  10  12   36.77    5.86   0
  -2 -11  14   15.81    7.56   0
  -2 -11  15    6.95    8.52   0
  -2 -10   8   12.54    7.35   0
  -2  -7  -2    5.35    4.53   0
  -2  -6  -4  155.57    6.94   0
  -2  -4  -7  244.04    7.07   0
  -2   2  -7   24.84    8.04   0
  -2   8   6    1.56    5.62   0
  -2   9  11  176.13    7.47   0
  -2   9  12    1.75    5.04   0
  -2  10  21    6.60    5.77   0
  -2  10  22   37.97    6.40   0
  -1 -10  16   11.79    7.33   0
  -1  -9  10    1.63    6.88   0
  -1  -6   0   33.28    5.05   0
  -1  -4  -3   10.77    5.29   0
  -1  -3  -4   17.20    5.47   0
  -1   6   4   68.62    6.18   0
  -1   7   8  115.23    5.69   0
  -1   8  13   91.81    5.59   0
  -1   9  23   -0.02    5.21   0
  -1   9  24   35.90    5.87   0
  -1   9  25    4.62    5.41   0
  -1   9  26   12.49    5.76   0
  -1   9  27   27.03    5.78   0
   0  -9  23  149.88   17.44   0
   0  -9  24    2.15   14.80   0
   0  -7   9    2.51    6.88   0
   0  -6   6   53.68    7.09   0
   0  -4   2  867.26   17.25   0
   0   3   3 1751.68   22.38   0
   0   4   5   -0.46    4.92   0
   0   6  11   -1.22    4.60   0
   0   7  17  228.74    6.92   0
   0   7  18    1.11    5.05   0
   1   4  13   16.81    4.96   0
   1   4  14  223.36    6.22   0
   1   5  18    7.13    4.40   0
   1   5  19   99.96    4.73   0
   1   5  36    4.31    4.78   0
   2  -4  22    2.51    7.12   0
   2  -4  23   27.99    7.03   0
   2  -4  32   79.56    8.03   0
   2  -4  33   28.02    7.32   0
   2  -4  34   -0.55    8.44   0
   2  -3  19    2.63    6.09   0
   2  -3  36    9.75    7.32   0
   2  -3  37    0.62    7.33   0
   2  -2  17  857.88   14.21   0
   2  -2  38   14.84    6.67   0
   2  -1  17    7.94    5.07   0
   2  -1  38   22.74    6.16   0
   2  -1  39    3.51    6.16   0
   2   0  17  560.92   10.37   0
   2   0  38   54.69    6.86   0
   2   0  39  129.93    8.48   0
   2   1  19   45.50    5.43   0
   2   1  36    4.58    5.61   0
   2   1  37   11.12    5.87   0
   2   2  22  466.21    8.64   0
   2   2  23  227.79    7.05   0
   2   2  24  159.59    6.49   0
   2   2  25   57.32    4.87   0
   2   2  30   99.35    5.17   0
   2   2  31  146.96    6.41   0
   2   2  32  191.92    6.77   0
   2   2  33    7.32    5.46   0
   2   2  34   24.00    5.68   0
  -9   0 -18    3.77    5.83   0
  -9   2 -17   19.42    7.48   0
  -8  -3 -17  257.48    8.04   0
  -8  -1 -18   77.84    6.54   0
  -8   3 -16   10.17    6.89   0
  -8   4 -15   18.29    7.19   0
  -7  -6 -14    6.36    6.16   0
  -7  -5 -15  216.94    7.41   0
  -7  -4 -16   25.91    5.43   0
  -7  -2 -17    2.05    5.11   0
  -7  -1 -17  436.12    9.24   0
  -7   0 -17    6.28    5.34   0
  -7   7  -9    2.52   11.27   0
  -6  -9  -7   -0.14    5.74   0
  -6  -7 -11   10.65    5.52   0
  -6  -6 -13   46.63    4.96   0
  -6  -5 -14  223.81    7.01   0
  -6  -4 -15   -2.85    4.82   0
  -6  -2 -16   48.20    5.80   0
  -6   0 -16    2.39    5.20   0
  -6   1 -16   58.39    5.58   0
  -6   6 -10   33.44   10.62   0
  -5 -10  -2   19.03    6.53   0
  -5  -8  -8   20.39    4.29   0
  -5  -7 -10    0.71    4.26   0
  -5  -1 -15    2.93    4.54   0
  -5   0 -15    1.86    4.30   0
  -5   2 -14  404.05    9.81   0
  -5   3 -13  164.50    8.67   0
  -4 -11   4    8.17    6.41   0
  -4 -10   0    2.21    5.69   0
  -4  -9  -3  176.81    7.31   0
  -4  -7  -8   16.17    4.24   0
  -4  -5 -11   71.23    4.60   0
  -4  -4 -12   76.33    4.53   0
  -4  -2 -13  125.66    6.35   0
  -4   0 -13  438.23    9.76   0
  -4   2 -12   45.30    6.08   0
  -4  10   6   31.51    7.06   0
  -3 -11   9    4.97    7.47   0
  -3 -10   4   -2.63    6.38   0
  -3  -9   0   15.13    5.27   0
  -3  -8  -3   53.72    5.70   0
  -3  -7  -5   27.99    5.37   0
  -3  -6  -7  264.63    7.43   0
  -3  -1 -11    8.69    4.77   0
  -3   7  -2  263.29   11.67   0
  -3   8   1   42.96    7.20   0
  -3   9   5  131.28    7.76   0
  -3  10  11    1.85    5.59   0
  -2 -11  16    4.31    8.73   0
  -2 -10   9   47.45    7.90   0
  -2  -9   4   71.09    6.06   0
  -2  -8   1   19.16    5.12   0
  -2  -2  -8 2090.27   19.30   0
  -2   0  -8   49.30    6.42   0
  -2   6  -1  173.02    9.55   0
  -2   7   2    7.41    5.23   0
  -2   9  10   43.95    6.10   0
  -2  10  18    9.45    5.87   0
  -2  10  19   34.33    6.25   0
  -2  10  20   38.97    6.45   0
  -1 -10  17    9.94    8.38   0
  -1  -8   6    0.95    5.63   0
  -1  -7   3   33.97    5.66   0
  -1   5   1  179.26    8.55   0
  -1   7   7  342.04    8.34   0
  -1   8  12  235.09    7.17   0
  -1   9  19    8.28    5.27   0
  -1   9  20   43.54    6.21   0
  -1   9  21   16.24    5.19   0
  -1   9  22    2.71    4.46   0
   0  -8  14  380.78   14.52   0
   0  -5   4    1.16    5.70   0
   0  -3   1 1617.02   26.06   0
   0  -1   0   -0.19   11.64   0
   0   5   7 1480.19   15.71   0
   0   7  15  456.68    8.43   0
   0   7  16   -1.14    4.87   0
   0   8  27    3.21    5.40   0
   0   8  28   -1.38    5.66   0
   0   8  29   -5.92    5.50   0
   0   8  30   14.72    5.86   0
   1  -1   6   14.72    9.22   0
   1   1   7 3097.45   28.10   0
   1   2   8    8.31    5.89   0
   1   3  10   11.97    4.45   0
   1   5  16   14.76    4.80   0
   1   5  17   17.62    3.94   0
   1   6  24   71.62    5.53   0
   1   6  25   -1.28    5.04   0
   1   6  26    1.81    4.86   0
   1   6  27   39.70    5.50   0
   1   6  28    6.00    5.30   0
   1   6  29   38.79    5.94   0
   1   6  30    6.34    5.68   0
   1   6  31   14.64    5.66   0
   1   6  32    6.62    5.85   0
   1   6  33    8.46    5.69   0
   2  -4  21  129.14    9.18   0
   2  -4  35    5.91    7.57   0
   2  -4  36    7.11    8.39   0
   2  -3  18    2.09    6.28   0
   2  -3  38   59.40    8.44   0
   2  -1  16  742.75   12.21   0
   2   0  16   43.72    5.49   0
   2   1  17   -0.42    5.08   0
   2   1  18    5.26    4.93   0
   2   1  38   23.11    6.17   0
   2   1  39    5.73    6.16   0
   2   2  20    4.66    4.95   0
   2   2  21  112.33    5.41   0
   2   2  35    3.64    5.25   0
   2   2  36   16.84    5.80   0
   2   2  37    0.43    5.77   0
   2   3  25  144.93    6.09   0
   2   3  26   -0.23    4.92   0
   2   3  27  177.41    6.70   0
   2   3  28   47.49    5.63   0
   2   3  29    0.23    5.08   0
   2   3  30  114.17    6.13   0
   2   3  31   58.43    5.55   0
   2   3  32   61.08    5.68   0
  -9   1 -17   48.03    7.36   0
  -8  -6 -14    2.86    4.90   0
  -8  -5 -15   40.76    6.13   0
  -8  -4 -16   10.98    5.62   0
  -8  -2 -17   89.98    6.52   0
  -8   1 -17   12.81    5.80   0
  -7  -8 -10   -3.78    4.95   0
  -7  -7 -12   -1.05    4.70   0
  -7  -6 -13  153.23    7.13   0
  -7  -3 -16   49.70    5.43   0
  -7   2 -16    4.20    5.28   0
  -7   3 -15  117.64    8.37   0
  -7   4 -14   29.31    7.56   0
  -7   6 -11   24.77    9.51   0
  -6  -9  -6   -3.97    5.80   0
  -6  -8  -9   43.56    4.87   0
  -6  -6 -12  185.65    6.84   0
  -6  -3 -15   16.77    5.41   0
  -6  -1 -16   50.12    5.51   0
  -6   2 -15  262.43    9.01   0
  -6   4 -13    5.07    7.03   0
  -5  -9  -5   36.86    4.76   0
  -5  -8  -7  113.30    6.17   0
  -5  -7  -9    5.38    5.20   0
  -5  -6 -11    2.45    3.98   0
  -5  -5 -12  471.16    8.93   0
  -5  -4 -13  123.29    6.19   0
  -5  -3 -14 1352.58   13.21   0
  -5  10   2   19.07    8.78   0
  -4 -11   5   63.14    7.48   0
  -4 -10   1    1.73    5.62   0
  -4  -9  -2    4.12    5.57   0
  -4  -8  -5   11.65    5.46   0
  -4  -7  -7  506.83    9.23   0
  -4  -6  -9  173.97    6.65   0
  -4  -3 -12  357.46    7.82   0
  -4  -1 -13  165.93    6.58   0
  -4   3 -11    5.45    6.32   0
  -4   9   1   16.79    7.02   0
  -4  10   5   20.29    7.58   0
  -3 -11  10   32.57    8.13   0
  -3  -9   1    1.19    5.72   0
  -3  -8  -2   17.15    5.15   0
  -3  -5  -8   22.43    5.12   0
  -3  -4  -9    0.45    4.37   0
  -3  -3 -10    3.30    3.78   0
  -3  10  10   51.13    6.26   0
  -2  -9   5   51.03    6.62   0
  -2  -7  -1  157.78    6.36   0
  -2  -5  -5 1070.26   13.03   0
  -2  -4  -6  181.81    7.19   0
  -2  -3  -7    1.14    5.25   0
  -2  -1  -8  219.20    7.89   0
  -2   8   5   14.23    5.72   0
  -2  10  16   20.68    5.78   0
  -2  10  17   25.36    5.97   0
  -1 -10  18   13.69    8.82   0
  -1  -9  11    5.57    7.04   0
  -1  -6   1  254.66    8.47   0
  -1  -5  -1  220.38    7.69   0
  -1   4  -1  558.07   15.64   0
  -1   8  11    1.14    4.54   0
  -1   9  17   55.56    5.87   0
  -1   9  18   -0.11    5.26   0
   0   4   4 1526.78   18.28   0
   0   6  10  132.91    6.33   0
   0   7  14    5.62    4.80   0
   0   8  21    4.22    4.94   0
   0   8  22    4.32    4.82   0
   0   8  23    1.94    5.17   0
   0   8  24   21.11    5.61   0
   0   8  25    4.64    4.42   0
   0   8  26    0.90    4.59   0
   1   0   6    0.78    6.96   0
   1   3   9 1280.17   14.90   0
   1   4  12  625.01    9.65   0
   1   5  15  522.18    8.85   0
   1   6  21    6.19    4.57   0
   1   6  22   15.03    4.93   0
   1   6  23   19.24    4.24   0
   1   6  34   11.56    4.85   0
   2  -5  27    3.29    8.58   0
   2  -5  28   78.94    9.24   0
   2  -5  29  123.52    9.91   0
   2  -5  30   24.65    8.89   0
   2  -5  31    2.91    8.48   0
   2  -4  20   10.31    7.30   0
   2  -4  37   -0.26    7.04   0
   2  -3  17  205.41   10.37   0
   2  -2  16   37.02    5.95   0
   2  -1  15   41.65    6.04   0
   2   0  15  300.91   10.42   0
   2   1  16  742.87   11.06   0
   2   2  18  405.05    9.06   0
   2   2  19   16.68    4.38   0
   2   2  38   15.41    6.01   0
   2   3  21    7.80    4.92   0
   2   3  22   65.80    5.22   0
   2   3  23   32.32    5.14   0
   2   3  24   22.47    4.20   0
   2   3  33   35.64    4.68   0
   2   3  34    6.41    5.52   0
   2   3  35   10.48    5.30   0
   2   3  36   11.04    5.50   0
  -9  -1 -17   37.39    6.70   0
  -9   0 -17    0.02    5.75   0
  -8  -6 -13   37.18    6.79   0
  -8  -3 -16   -3.28    6.58   0
  -8  -1 -17   15.13    5.78   0
  -8   0 -17  142.04    7.37   0
  -8   2 -16   63.68    7.28   0
  -8   5 -13   91.46    9.50   0
  -7  -8  -9    1.36    5.94   0
  -7  -7 -11    3.65    6.10   0
  -7  -5 -14    3.67    5.54   0
  -7  -4 -15   20.08    5.22   0
  -7  -2 -16    9.59    5.10   0
  -7   1 -16    6.67    6.03   0
  -6  -8  -8   27.96    6.26   0
  -6  -7 -10  103.73    6.27   0
  -6  -5 -13    3.58    4.99   0
  -6  -4 -14   99.25    5.85   0
  -6  -2 -15  248.55    7.41   0
  -6   1 -15   25.47    5.72   0
  -6   3 -14   47.58    6.79   0
  -5 -10  -1   12.53    5.97   0
  -5  -9  -4    5.60    5.50   0
  -5  -6 -10   47.11    5.18   0
  -5  -2 -14  531.77    9.02   0
  -5  -1 -14  163.61    6.47   0
  -5   0 -14   -2.14    4.87   0
  -5   1 -14  181.89    6.84   0
  -5   9  -2   16.13   10.30   0
  -4 -11   6    8.76    6.35   0
  -4 -10   2   17.70    5.99   0
  -4  -8  -4  164.38    6.79   0
  -4  -5 -10   70.62    4.59   0
  -4  -4 -11  334.50    7.07   0
  -3 -11  11    8.07    7.72   0
  -3 -10   5   22.89    5.83   0
  -3  -7  -4  479.38    8.97   0
  -3  -6  -6  133.28    6.39   0
  -3  -2 -10   70.37    5.87   0
  -3   1 -10 1352.40   17.41   0
  -3   9   4   10.14    6.02   0
  -3  10   9   34.72    5.93   0
  -2 -10  10    3.54    7.11   0
  -2  -8   2    1.74    5.19   0
  -2  -6  -3  261.55    7.67   0
  -2   7   1  182.86    8.82   0
  -2   9   9   -0.32    5.01   0
  -2  10  15   11.78    5.53   0
  -1 -10  19    2.04    9.75   0
  -1  -8   7  113.39    7.76   0
  -1  -7   4   10.19    5.46   0
  -1  -4  -2  306.26    9.71   0
  -1  -2  -4  451.13   11.96   0
  -1   6   3   28.72    5.38   0
  -1   7   6   68.99    5.38   0
  -1   8  10   21.37    4.88   0
  -1   9  16   24.95    5.59   0
   0  -9  25    1.66   14.95   0
   0  -8  15    0.16    8.74   0
   0  -7  10    2.19    7.34   0
   0  -6   7    1.54    6.82   0
   0   2   1    3.19    8.69   0
   0   5   6    1.64    4.69   0
   0   6   9    3.34    4.60   0
   0   7  13  461.51    8.55   0
   0   8  19   -1.49    4.99   0
   0   8  20    4.92    4.94   0
   1   2   7   66.21    6.97   0
   1   4  11  161.87    6.85   0
   1   5  14   -1.32    5.01   0
   1   6  19    4.57    4.61   0
   1   6  20   25.61    4.01   0
   2  -5  25  215.96   11.75   0
   2  -5  26  113.54    9.96   0
   2  -5  32   41.26    8.70   0
   2  -5  33   45.45    8.86   0
   2  -5  34    4.86    8.76   0
   2  -2  15   18.28    6.35   0
   2   1  15   51.79    5.52   0
   2   2  17  955.53   11.98   0
   2   3  20  215.36    6.50   0
   2   3  37    1.76    4.78   0
   2   3  38   58.72    6.42   0
   2   4  25  433.02    8.10   0
   2   4  26  149.72    6.22   0
   2   4  27  140.94    6.55   0
   2   4  28 1152.49   12.22   0
   2   4  29   -2.38    5.60   0
   2   4  30   -3.36    5.26   0
   2   4  31   32.28    5.56   0
   2   4  32   61.92    6.05   0
   2   4  33   25.06    5.94   0
   2   4  34    8.12    5.98   0
  -9  -2 -16   22.73    6.24   0
  -9   2 -16    9.65    6.46   0
  -9   3 -15  146.22   10.16   0
  -8  -5 -14    5.24    4.76   0
  -8  -4 -15   15.95    4.68   0
  -8  -2 -16   60.47    6.32   0
  -8   1 -16    7.74    6.49   0
  -8   3 -15    4.63    6.85   0
  -8   4 -14   17.14    8.11   0
  -7  -8  -8   25.58    6.01   0
  -7  -7 -10    6.75    5.97   0
  -7  -6 -12   19.92    6.11   0
  -7  -5 -13   15.66    5.69   0
  -7  -4 -14   25.36    5.75   0
  -7  -3 -15  132.35    6.37   0
  -7  -1 -16   10.49    5.37   0
  -7   0 -16    6.43    5.06   0
  -6  -9  -5    2.20    5.92   0
  -6  -8  -7    4.62    5.72   0
  -6  -7  -9   11.94    5.83   0
  -6  -6 -11  132.87    6.44   0
  -6  -3 -14   48.03    5.37   0
  -6  -1 -15   21.74    5.26   0
  -6   0 -15  273.64    7.80   0
  -5 -10   0   -4.75    6.55   0
  -5  -9  -3    0.17    5.38   0
  -5  -8  -6   47.28    4.85   0
  -5  -7  -8   20.78    5.27   0
  -5  -5 -11   59.86    6.22   0
  -5  -4 -12   50.32    5.48   0
  -5  -3 -13  209.79    6.84   0
  -5   2 -13   38.04    6.12   0
  -5   5 -10 1283.48   24.14   0
  -4 -11   7   26.65    7.11   0
  -4 -10   3    1.34    7.09   0
  -4  -9  -1   25.05    5.92   0
  -4  -7  -6  165.43    6.93   0
  -4  -6  -8  432.38    7.76   0
  -4  -2 -12   50.25    4.81   0
  -4  -1 -12    5.43    5.00   0
  -4   1 -12    9.00    4.76   0
  -4  10   4   10.27    7.54   0
  -3 -10   6    9.03    5.77   0
  -3  -9   2    9.55    5.26   0
  -3  -8  -1   55.04    5.50   0
  -3  -5  -7    9.28    5.16   0
  -3  -3  -9   37.66    5.31   0
  -3  -1 -10 1131.81   14.17   0
  -3   0 -10    1.78    5.54   0
  -3   8   0  146.42    9.57   0
  -3  10   8   15.72    7.12   0
  -2 -10  11   57.26    8.08   0
  -2  -9   6  104.91    6.86   0
  -2  -7   0    7.83    5.40   0
  -2  -5  -4  127.71    6.63   0
  -2  -2  -7   20.99    5.69   0
  -2   8   4   94.70    7.05   0
  -2   9   8  140.79    7.56   0
  -2  10  13   14.22    6.34   0
  -2  10  14   28.93    5.71   0
  -1 -10  20   45.42   11.18   0
  -1  -9  12   14.46    7.66   0
  -1  -3  -3  675.91   13.22   0
  -1   8   9    9.59    5.46   0
  -1   9  14   54.24    6.18   0
  -1   9  15  157.39    6.93   0
  -1  10  23    6.08    5.83   0
   0  -9  26    1.91   15.36   0
   0   3   2    1.07    6.35   0
   0   6   8  234.10    7.46   0
   0   7  12    0.48    4.82   0
   0   8  17   -2.43    5.16   0
   0   8  18  165.21    6.40   0
   1   1   6   15.43    6.87   0
   1   3   8    8.46    5.38   0
   1   4  10   17.03    5.18   0
   1   5  13  849.14   11.20   0
   1   6  17   20.46    5.19   0
   1   6  18  205.90    6.01   0
   1   7  24    5.06    5.19   0
   1   7  25    6.42    5.46   0
   1   7  26   31.89    5.72   0
   1   7  27    3.14    5.53   0
   1   7  28   36.50    5.80   0
   1   7  29   31.80    5.95   0
   1   7  30    0.58    5.70   0
   1   7  31   37.81    5.97   0
   1   7  32   12.09    5.74   0
   2  -5  24   40.25    8.90   0
   2  -5  35   -0.46    8.59   0
   2  -4  19   76.58    9.06   0
   2  -3  16  710.76   16.41   0
   2  -1  14 1350.26   16.96   0
   2   0  14 1766.84   18.14   0
   2   2  16   26.67    5.35   0
   2   3  18    3.27    4.92   0
   2   3  19    1.81    3.85   0
   2   4  22   -0.37    4.83   0
   2   4  23   23.39    5.37   0
   2   4  24  245.05    6.35   0
   2   4  35    7.59    4.83   0
   2   4  36    2.05    5.82   0
   2   4  37    0.06    5.94   0
  -9  -3 -15  158.84    8.05   0
  -9  -1 -16    2.63    6.12   0
  -9   0 -16    2.06    5.96   0
  -9   1 -16    5.54    6.05   0
  -8  -6 -12   20.85    4.94   0
  -8  -5 -13   88.36    6.95   0
  -8  -4 -14   15.15    6.33   0
  -8  -3 -15    7.65    5.53   0
  -8  -1 -16   -1.69    5.99   0
  -8   0 -16  247.13    8.38   0
  -8   6 -11   35.48   10.08   0
  -7  -6 -11   21.32    6.19   0
  -7  -2 -15    4.22    5.20   0
  -7   2 -15    4.27    5.22   0
  -7   5 -12    5.97    8.23   0
  -6  -9  -4    7.88    5.88   0
  -6  -5 -12   35.30    4.68   0
  -6  -4 -13    0.59    4.93   0
  -6   2 -14 1017.71   14.55   0
  -5 -10   1    7.14    6.83   0
  -5  -8  -5   91.03    6.21   0
  -5  -7  -7   94.31    6.04   0
  -5  -6  -9   82.48    5.74   0
  -5  -2 -13   40.53    5.39   0
  -5  10   1   13.22    9.39   0
  -4 -11   8    6.80    6.86   0
  -4  -9   0   13.71    6.12   0
  -4  -8  -3  216.01    7.51   0
  -4  -5  -9  218.16    6.16   0
  -4  -4 -10  344.90    7.73   0
  -4  -3 -11    1.90    4.10   0
  -4   0 -12  124.89    6.49   0
  -4   8  -3  198.78   13.42   0
  -4   9   0   10.37    7.71   0
  -3 -11  12    2.82    6.62   0
  -3 -10   7   23.46    7.20   0
  -3  -9   3    3.47    6.06   0
  -3  -7  -3  404.49    8.58   0
  -3  -6  -5   37.65    5.63   0
  -3  -4  -8    6.11    3.79   0
  -3   9   3    2.42    6.70   0
  -3  10   7   21.74    6.98   0
  -3  11  13    1.73    7.13   0
  -2 -10  12  140.39    9.27   0
  -2  -9   7  315.89    9.54   0
  -2  -8   3   25.35    5.47   0
  -2  -6  -2   10.30    5.35   0
  -2  -4  -5  389.62    9.17   0
  -2  -3  -6  388.42    9.45   0
  -2   9   7  290.56    8.99   0
  -2  10  12  110.00    7.64   0
  -1 -10  21   65.18   11.46   0
  -1  -9  13   31.40    7.63   0
  -1  -8   8   18.18    6.72   0
  -1  -6   2   45.68    5.99   0
  -1  -5   0  373.45    9.34   0
  -1  -1  -4 9603.49   56.30   0
  -1   5   0  364.78   11.53   0
  -1   7   5   94.18    5.81   0
  -1   9  13   32.40    5.61   0
  -1  10  20   41.17    6.74   0
  -1  10  21   53.49    6.83   0
  -1  10  22   61.25    6.42   0
   0  -5   5   43.76    7.10   0
   0  -4   3    1.27    5.90   0
   0   4   3   -1.22    5.95   0
   0   5   5   50.97    5.42   0
   0   7  11  302.82    7.66   0
   0   8  16   49.28    5.58   0
   0   9  24    7.57    5.87   0
   0   9  25    3.54    5.25   0
   0   9  26   -0.60    5.44   0
   0   9  27    7.24    5.85   0
   1  -2   6  641.23   31.71   0
   1   5  12   10.81    5.29   0
   1   6  16  208.57    6.76   0
   1   7  21   99.06    6.08   0
   1   7  22   18.64    5.55   0
   1   7  23  118.23    5.59   0
   2  -5  23  280.65   12.69   0
   2  -2  14  397.73   12.15   0
   2   0  13 1168.50   16.09   0
   2   1  14  955.75   13.17   0
   2   2  15   14.30    5.72   0
   2   3  17  178.10    6.82   0
   2   4  20   13.24    4.84   0
   2   4  21  129.41    5.38   0
   2   5  26  109.28    6.25   0
   2   5  27    5.71    5.34   0
   2   5  28   74.84    6.02   0
   2   5  29  118.38    6.47   0
   2   5  30   20.67    5.84   0
   2   5  31    1.65    5.57   0
   2   5  32   31.79    6.09   0
   2   5  33   45.76    6.51   0
   2   5  34    0.04    5.64   0
   2   5  35    4.20    6.04   0
  -9  -2 -15    2.22    5.96   0
  -9   2 -15   14.45    6.50   0
  -8  -6 -11   17.20    6.25   0
  -8  -2 -15   -4.13    5.51   0
  -8   2 -15    4.61    5.69   0
  -7  -8  -7    2.07    4.70   0
  -7  -7  -9    4.56    5.95   0
  -7  -5 -12    6.35    5.77   0
  -7  -4 -13   57.11    5.63   0
  -7  -3 -14   -0.20    5.11   0
  -7  -1 -15  250.17    7.80   0
  -7   0 -15    2.75    4.94   0
  -7   1 -15  207.79    7.49   0
  -7   3 -14    2.15    6.28   0
  -7   4 -13   54.98    7.93   0
  -6  -9  -3    6.09    5.99   0
  -6  -8  -6    5.99    5.72   0
  -6  -7  -8    1.88    5.76   0
  -6  -6 -10   27.00    4.93   0
  -6  -5 -11   17.84    5.34   0
  -6  -3 -13  261.41    7.33   0
  -6  -2 -14  924.46   11.34   0
  -6  -1 -14  163.10    6.73   0
  -6   1 -14  189.19    7.77   0
  -6   3 -13  291.60   10.25   0
  -6   5 -11   16.83    8.11   0
  -5 -10   2   17.59    6.51   0
  -5  -9  -2   18.27    5.05   0
  -5  -5 -10 1525.31   13.97   0
  -5  -4 -11   40.30    5.24   0
  -5  -3 -12   16.18    4.93   0
  -5  -1 -13    7.22    4.69   0
  -5   0 -13    6.88    5.29   0
  -5   1 -13    1.71    4.46   0
  -5   3 -12   13.43    5.68   0
  -5   4 -11   37.31    7.67   0
  -4 -10   4    4.25    6.38   0
  -4  -7  -5    0.76    4.38   0
  -4  -6  -7   16.83    4.53   0
  -4  -2 -11   26.76    5.55   0
  -4   2 -11   34.26    5.53   0
  -4  10   3   13.12    8.52   0
  -4  11   8    6.04    7.36   0
  -3 -11  13    5.29    8.00   0
  -3 -10   8   19.58    7.13   0
  -3  -8   0  142.95    6.65   0
  -3  -5  -6   64.36    5.85   0
  -3  -2  -9   22.87    5.37   0
  -3   2  -9   22.17    6.18   0
  -3   6  -5   34.53   13.61   0
  -3   7  -3  385.88   15.64   0
  -3  11  12    7.96    7.21   0
  -2 -10  13   12.65    8.40   0
  -2  -8   4   96.49    7.04   0
  -2  -7   1  163.80    7.11   0
  -2  -1  -7  387.93   10.56   0
  -2   1  -7  306.43   11.62   0
  -2   6  -2   10.85    7.24   0
  -2   8   3   21.61    6.25   0
  -2  10  11   61.98    7.06   0
  -1  -7   5   99.46    7.10   0
  -1   0  -4    0.81    8.25   0
  -1   6   2   42.16    5.69   0
  -1   8   8   18.40    5.28   0
  -1   9  12   14.21    5.16   0
  -1  10  18    6.91    5.75   0
  -1  10  19   -0.83    6.19   0
   0  -8  16   57.96    9.89   0
   0  -7  11  311.70   12.23   0
   0   6   7    2.23    4.78   0
   0   7  10    0.03    4.78   0
   0   8  14  363.76    8.37   0
   0   8  15    4.25    5.53   0
   0   9  21   16.85    5.64   0
   0   9  22    0.87    5.11   0
   0   9  23  112.64    6.07   0
   1   2   6  668.24   13.68   0
   1   3   7  574.45   11.33   0
   1   4   9    2.04    5.06   0
   1   5  11  402.66    8.59   0
   1   6  14   92.66    5.97   0
   1   6  15    5.49    4.00   0
   1   7  19  133.83    6.35   0
   1   7  20   19.60    5.54   0
   2  -5  22   21.54    8.66   0
   2  -4  18   85.70   10.01   0
   2  -1  13   54.89    6.39   0
   2   1  13   67.58    6.15   0
   2   2  14  370.04    8.79   0
   2   3  16  569.36    9.39   0
   2   4  18  100.69    5.41   0
   2   4  19   66.68    4.63   0
   2   5  23  273.62    7.56   0
   2   5  24   33.57    5.82   0
   2   5  25  204.35    6.40   0
  -9  -3 -14   63.88    6.84   0
  -9  -1 -15   56.01    6.87   0
  -9   0 -15    5.94    5.63   0
  -9   1 -15   51.46    6.68   0
  -9   3 -14   10.45    7.41   0
  -8  -5 -12   15.14    5.02   0
  -8  -4 -13   93.06    6.60   0
  -8  -3 -14   14.24    5.67   0
  -8  -1 -15   22.10    6.19   0
  -8   0 -15   29.87    6.18   0
  -8   1 -15   29.03    5.91   0
  -8   3 -14   13.40    7.03   0
  -8   4 -13   80.74    8.88   0
  -8   5 -12    9.67    8.07   0
  -7  -8  -6   12.63    6.00   0
  -7  -7  -8   15.13    5.98   0
  -7  -6 -10   10.85    6.07   0
  -7  -2 -14  502.97    9.10   0
  -6  -8  -5  102.94    6.78   0
  -6  -6  -9    6.52    5.24   0
  -6  -4 -12   94.40    5.10   0
  -6   0 -14 3187.74   20.76   0
  -6   4 -12   98.60    8.24   0
  -5  -9  -1   50.03    6.26   0
  -5  -8  -4   17.18    4.65   0
  -5  -7  -6   75.26    5.95   0
  -5  -6  -8  127.30    6.05   0
  -4 -10   5   19.85    6.52   0
  -4  -9   1   16.13    5.92   0
  -4  -8  -2    6.04    5.57   0
  -4  -7  -4   94.56    6.11   0
  -4  -6  -6   48.77    5.74   0
  -4  -5  -8   57.96    4.55   0
  -4  -4  -9   68.44    5.48   0
  -4  -3 -10  104.32    5.90   0
  -4   5  -8   73.08   12.42   0
  -4  11   7   35.11    8.32   0
  -3  -9   4   19.60    5.52   0
  -3  -8   1   38.93    5.31   0
  -3  -7  -2  278.54    7.90   0
  -3  -6  -4  411.86    8.73   0
  -3  -4  -7  559.51    9.34   0
  -3  -3  -8   23.47    5.28   0
  -3  10   6   12.76    6.80   0
  -3  11  11    0.67    7.33   0
  -2  -9   8  139.05    8.36   0
  -2  -6  -1  199.69    7.59   0
  -2  -5  -3  632.78   10.71   0
  -2   0  -7  116.28    8.02   0
  -2   7   0    1.70    6.30   0
  -2   9   6  108.83    7.22   0
  -2  10  10   -0.40    6.16   0
  -2  11  16   -4.26    6.79   0
  -1 -10  22   73.63   11.58   0
  -1  -9  14   64.52    8.62   0
  -1  -8   9    8.78    6.29   0
  -1  -4  -1  500.33   11.22   0
  -1   7   4   10.07    5.18   0
  -1   8   7  136.92    7.09   0
  -1   9  11    4.99    4.86   0
  -1  10  17   13.00    5.90   0
   0  -9  27    4.50   15.53   0
   0  -6   8  210.21   10.82   0
   0  -3   2    2.62    8.12   0
   0   7   9   -0.14    5.13   0
   0   8  13   -0.35    5.41   0
   0   9  19  171.28    7.03   0
   0   9  20    4.11    5.04   0
   1   6  13   16.98    5.15   0
   1   7  17  117.35    5.94   0
   1   7  18   -0.55    4.97   0
   1   8  25    5.52    5.85   0
   1   8  26   14.29    5.75   0
   1   8  27   23.13    6.12   0
   1   8  28   34.34    5.90   0
   1   8  29   34.24    5.08   0
   1   8  30   -0.62    4.89   0
   2  -3  15 1414.77   23.22   0
   2   0  12  282.72    9.27   0
   2   2  13  154.73    6.91   0
   2   3  15 1089.11   12.02   0
   2   4  17    7.45    4.56   0
   2   5  20  102.81    6.01   0
   2   5  21   42.71    5.65   0
   2   5  22   22.37    4.63   0
   2   6  28  369.04    8.47   0
   2   6  29   18.05    5.79   0
   2   6  30    4.52    5.71   0
   2   6  31   27.27    6.05   0
   2   6  32    1.57    5.73   0
   2   6  33   22.04    5.88   0
   2   6  34    6.83    6.42   0
   3  -1  28  173.76    7.59   0
   3  -1  29   35.63    6.45   0
   3  -1  30   33.50    6.70   0
   3  -1  31   27.41    6.73   0
   3  -1  32   39.63    6.76   0
   3  -1  33    0.13    6.53   0
   3  -1  34   24.77    6.87   0
   3  -1  35   12.05    7.11   0
   3   0  27    4.14    4.92   0
   3   0  28    4.24    5.16   0
   3   0  29    5.58    5.01   0
   3   0  30   -1.19    5.30   0
   3   0  31    4.19    5.56   0
   3   0  32    1.66    5.88   0
   3   0  33    3.13    5.74   0
   3   0  34    1.37    5.90   0
   3   0  35   -2.12    6.23   0
   3   0  36    3.65    6.99   0
   3   1  28  205.73    7.16   0
   3   1  29   36.52    5.76   0
   3   1  30   37.88    5.70   0
   3   1  31   24.54    6.18   0
   3   1  32   38.76    6.16   0
   3   1  33    0.12    5.61   0
   3   1  34   29.81    5.99   0
   3   1  35    7.12    6.03   0
  -9  -3 -13  250.35    8.03   0
  -9  -2 -14    9.55    6.16   0
  -9   2 -14   13.38    7.04   0
  -8  -7  -8   45.99    6.87   0
  -8  -6 -10    2.26    4.90   0
  -8  -5 -11   -0.14    5.77   0
  -8  -2 -14   42.99    5.86   0
  -8   2 -14   40.92    6.99   0
  -7  -8  -5   36.21    6.38   0
  -7  -5 -11   71.56    5.26   0
  -7  -4 -12   47.31    5.57   0
  -7  -3 -13   10.79    5.13   0
  -7  -1 -14  192.98    7.24   0
  -7   0 -14    4.38    6.01   0
  -7   1 -14  207.68    8.30   0
  -7   2 -14  538.22   10.92   0
  -7   6 -10   10.67    8.79   0
  -6  -9  -2   22.78    5.19   0
  -6  -7  -7   54.20    4.96   0
  -6  -5 -10   25.76    5.40   0
  -6  -2 -13  292.91    7.82   0
  -6   2 -13  278.10    9.20   0
  -5 -10   3   62.63    7.16   0
  -5  -9   0    4.50    5.68   0
  -5  -8  -3  228.90    7.33   0
  -5  -5  -9   16.64    5.58   0
  -5  -4 -10   87.71    5.76   0
  -5  -3 -11   31.33    5.21   0
  -5  -2 -12   11.06    4.97   0
  -5   2 -12   11.15    5.41   0
  -4 -10   6   34.13    6.15   0
  -4  -9   2    9.85    5.84   0
  -4  -8  -1   81.66    6.21   0
  -4  -1 -11   75.90    5.01   0
  -4   0 -11   57.40    5.69   0
  -4   1 -11   71.34    5.86   0
  -4   3 -10   98.96    7.80   0
  -3 -10   9   41.77    6.66   0
  -3  -9   5  108.84    7.48   0
  -3  -1  -9   16.08    5.44   0
  -3   1  -9   12.91    5.44   0
  -3   8  -1   48.58    7.98   0
  -3   9   2    5.11    7.00   0
  -3  11  10   34.35    7.56   0
  -2 -10  14   34.80    7.82   0
  -2  -9   9    0.18    6.39   0
  -2  -8   5   11.48    6.25   0
  -2  -7   2    6.29    5.34   0
  -2  -4  -4  172.30    7.47   0
  -2  -2  -6  798.21   13.52   0
  -2  11  15   10.55    6.04   0
  -1 -10  23    2.03   10.67   0
  -1  -7   6   79.03    6.79   0
  -1  -6   3   33.75    5.21   0
  -1  -5   1  198.91    8.28   0
  -1  -3  -2   30.89    6.32   0
  -1  -2  -3 2883.94   28.17   0
  -1   9  10    3.43    5.55   0
  -1  10  15    3.36    6.22   0
  -1  10  16   10.08    5.58   0
   0  -8  17    2.17    9.15   0
   0  -2   1    3.15    8.90   0
   0   5   4   -0.02    4.52   0
   0   6   6   50.03    5.49   0
   0   8  12  444.32    9.06   0
   0   9  17   13.39    5.47   0
   0   9  18    3.13    5.22   0
   1   0   5    3.56    7.72   0
   1   1   5 1421.55   22.23   0
   1   4   8   37.17    4.90   0
   1   5  10   -1.91    4.24   0
   1   6  12  225.74    7.17   0
   1   7  16  195.15    6.59   0
   1   8  22   -0.09    5.37   0
   1   8  23   86.39    5.93   0
   1   8  24    0.99    4.47   0
   2  -6  32    0.57   10.68   0
   2  -5  21   54.96   10.05   0
   2  -4  17    9.28    9.09   0
   2  -2  13  152.07    8.98   0
   2  -1  12   52.07    6.42   0
   2   1  12   54.39    6.23   0
   2   3  14   94.73    6.25   0
   2   4  16   51.30    5.20   0
   2   5  19  117.33    5.91   0
   2   6  24  121.32    6.38   0
   2   6  25  100.70    6.07   0
   2   6  26   10.49    4.55   0
   2   6  27    0.28    4.54   0
   3  -2  29  108.48    7.73   0
   3  -2  30   10.00    6.52   0
   3  -2  31   -1.93    6.25   0
   3  -2  32   22.82    7.37   0
   3  -2  33   45.27    7.38   0
   3  -2  34   15.93    7.09   0
   3  -2  35    3.78    7.74   0
   3  -1  25   13.90    5.83   0
   3  -1  26   78.71    6.18   0
   3  -1  27    3.17    5.28   0
   3  -1  36   23.74    6.26   0
   3  -1  37   21.12    6.66   0
   3  -1  38   89.92    8.57   0
   3   0  24    4.43    5.45   0
   3   0  25    0.83    4.56   0
   3   0  26    1.28    4.65   0
   3   0  37    0.68    6.02   0
   3   0  38    4.74    6.36   0
   3   1  25   20.07    5.15   0
   3   1  26   69.56    5.81   0
   3   1  27    5.30    5.38   0
   3   1  36   17.55    6.13   0
   3   1  37   33.96    6.48   0
   3   1  38   98.67    7.77   0
   3   2  26   66.25    6.15   0
   3   2  27  652.72   10.22   0
   3   2  28  295.39    8.17   0
   3   2  29  109.24    6.53   0
   3   2  30    8.32    5.50   0
   3   2  31   -1.79    5.39   0
   3   2  32   22.61    5.71   0
   3   2  33   39.95    6.15   0
   3   2  34   18.53    5.68   0
   3   2  35    2.66    5.89   0
   3   2  36   23.88    6.48   0
   3   2  37    3.41    6.59   0
  -9  -4 -12   42.40    5.53   0
  -9  -1 -14    3.85    5.95   0
  -9   0 -14    6.87    5.87   0
  -9   1 -14   -1.68    5.59   0
  -8  -7  -7    3.53    6.12   0
  -8  -6  -9   35.96    6.24   0
  -8  -4 -12   -1.06    4.88   0
  -8  -3 -13   50.68    5.19   0
  -8  -1 -14    2.44    5.56   0
  -8   0 -14   61.02    6.33   0
  -8   1 -14    5.17    5.64   0
  -7  -7  -7   68.23    5.45   0
  -7  -6  -9    0.13    4.83   0
  -7  -5 -10    8.07    5.75   0
  -7  -2 -13   35.78    6.11   0
  -7   3 -13    6.32    6.12   0
  -6  -9  -1    7.97    5.60   0
  -6  -8  -4   49.97    5.14   0
  -6  -7  -6   37.41    5.76   0
  -6  -6  -8   22.72    5.72   0
  -6  -4 -11  270.93    6.70   0
  -6  -3 -12   87.82    5.13   0
  -6  -1 -13  123.39    6.26   0
  -6   0 -13   86.74    7.04   0
  -6   1 -13  120.12    7.43   0
  -5 -10   4    6.23    6.40   0
  -5  -7  -5   30.64    4.60   0
  -5  -6  -7    3.06    3.88   0
  -5  -1 -12  305.45    7.91   0
  -5   0 -12    5.06    5.13   0
  -5   1 -12  285.07    8.26   0
  -5   6  -8  121.34   12.89   0
  -5   9  -3    4.64   13.26   0
  -5  10   0    7.56    9.62   0
  -4 -10   7   10.50    7.22   0
  -4  -9   3  172.85    8.07   0
  -4  -7  -3   35.97    5.47   0
  -4  -6  -5  116.19    6.14   0
  -4  -5  -7    0.06    3.79   0
  -4  -2 -10   86.66    6.12   0
  -4   4  -9   70.50    9.84   0
  -4   9  -1   18.00    8.72   0
  -4  10   2   17.10    8.24   0
  -4  11   6   -1.60    7.97   0
  -3 -10  10   52.06    7.87   0
  -3  -8   2   17.35    5.00   0
  -3  -7  -1  297.67    7.88   0
  -3  -6  -3  529.97    9.53   0
  -3  -5  -5    2.89    4.34   0
  -3   0  -9    3.45    5.01   0
  -3   3  -8   22.42    7.36   0
  -3  10   5   23.43    7.22   0
  -3  11   9    2.41    6.95   0
  -2 -10  15    4.86    8.37   0
  -2  -6   0 1607.01   16.50   0
  -2  -5  -2  509.73   10.05   0
  -2  -3  -5   93.15    5.86   0
  -2   5  -4  119.87   12.98   0
  -2   8   2    4.32    5.70   0
  -2   9   5   62.56    6.99   0
  -2  10   9   37.39    6.26   0
  -2  11  14   21.83    6.21   0
  -1  -9  15  194.61   10.57   0
  -1  -8  10   28.46    6.49   0
  -1   4  -2  339.10   14.32   0
  -1   6   1  294.26    9.46   0
  -1   7   3   34.75    5.81   0
  -1   8   6    1.99    5.06   0
  -1  10  14  111.83    6.95   0
   0  -7  12    2.03    7.55   0
   0   1   0    0.65   11.63   0
   0   3   1 1896.39   25.40   0
   0   4   2 1074.21   16.81   0
   0   7   8   -0.61    4.32   0
   0   8  11    0.58    4.68   0
   0   9  16    5.03    5.45   0
   0  10  23    0.98    6.11   0
   1   3   6    3.61    5.54   0
   1   5   9  975.87   12.43   0
   1   7  15    1.97    4.97   0
   1   8  20   19.38    5.24   0
   1   8  21  121.45    5.46   0
   2  -6  29    7.28   10.14   0
   2  -6  30    3.21    9.51   0
   2  -6  31   28.14    9.96   0
   2  -6  33   15.99    9.68   0
   2  -6  34   -0.22    9.84   0
   2   2  12  405.27    9.42   0
   2   3  13  871.00   11.67   0
   2   4  15  112.01    5.58   0
   2   5  17    0.43    4.69   0
   2   5  18   48.20    4.37   0
   2   6  21    4.25    4.90   0
   2   6  22   82.35    5.92   0
   2   6  23   44.77    4.89   0
   2   7  32    9.41    6.31   0
   3  -2  26   63.02    6.91   0
   3  -2  27  618.29   11.91   0
   3  -2  28  313.74    9.04   0
   3  -2  36   29.55    6.80   0
   3  -2  37    5.60    6.57   0
   3  -1  24   11.81    5.16   0
   3   0  23    0.32    4.64   0
   3   1  23   42.40    5.38   0
   3   1  24    6.33    4.96   0
   3   2  24    8.13    5.08   0
   3   2  25    2.63    5.24   0
   3   3  27  307.65    7.82   0
   3   3  28   11.41    5.53   0
   3   3  29  299.86    7.59   0
   3   3  30    6.27    5.43   0
   3   3  31   28.72    5.64   0
   3   3  32    1.40    5.50   0
   3   3  33    0.59    5.30   0
   3   3  34   27.42    5.93   0
   3   3  35    5.61    5.94   0
   3   3  36    8.67    5.87   0
   3   3  37   11.75    6.03   0
  -9  -4 -11   -0.33    5.85   0
  -9  -3 -12   12.50    7.00   0
  -9  -2 -13   28.90    6.16   0
  -9   3 -13  219.99    9.70   0
  -9   4 -12   42.20    8.93   0
  -8  -6  -8    0.50    5.90   0
  -8  -5 -10   -5.95    5.45   0
  -8  -4 -11   59.40    6.59   0
  -8  -3 -12   -5.02    5.72   0
  -8  -2 -13   43.75    5.88   0
  -8   3 -13   48.91    7.38   0
  -8   6 -10    4.47    8.61   0
  -7  -8  -4   10.01    5.15   0
  -7  -7  -6    0.91    5.73   0
  -7  -6  -8    6.36    5.73   0
  -7  -4 -11    4.45    5.17   0
  -7  -3 -12   -2.92    5.04   0
  -7  -1 -13  512.99    9.19   0
  -7   2 -13   58.18    6.84   0
  -7   4 -12   41.54    7.00   0
  -7   5 -11   66.01    8.42   0
  -6  -9   0  133.76    7.26   0
  -6  -8  -3    7.29    5.66   0
  -6  -5  -9   12.39    5.37   0
  -6  -2 -12   12.76    5.26   0
  -6   3 -12  104.67    7.54   0
  -6   6  -9    4.03    9.24   0
  -5 -10   5    9.19    6.23   0
  -5  -9   1   31.63    5.32   0
  -5  -8  -2    9.47    4.50   0
  -5  -7  -4    1.51    5.01   0
  -5  -6  -6   11.13    5.09   0
  -5  -5  -8  100.36    6.18   0
  -5  -2 -11   69.08    5.74   0
  -5   3 -11   34.79    6.64   0
  -4  -8   0  100.64    6.63   0
  -4  -4  -8   80.39    4.70   0
  -4  -3  -9   47.78    4.48   0
  -3 -10  11   -0.58    6.73   0
  -3  -9   6   17.94    5.70   0
  -3  -7   0  139.58    6.55   0
  -3  -4  -6  331.90    7.78   0
  -3  -3  -7  134.14    6.67   0
  -3  -2  -8  384.49    8.77   0
  -2 -10  16   20.16    8.57   0
  -2  -9  10   48.76    7.00   0
  -2  -8   6    2.31    6.24   0
  -2  -7   3    5.15    5.20   0
  -2  10   8   14.80    6.58   0
  -2  11  13    3.44    6.07   0
  -1  -9  16   30.86    8.95   0
  -1  -6   4   86.04    6.40   0
  -1   3  -3  611.24   27.44   0
  -1   9   9   52.32    5.71   0
  -1  10  13    5.50    5.62   0
   0  -5   6    0.02    6.20   0
   0  -4   4 1350.41   23.23   0
   0   5   3   15.30    5.55   0
   0   6   5    0.46    4.79   0
   0   9  15   48.09    5.95   0
   0  10  21    4.68    5.98   0
   0  10  22   30.63    6.44   0
   1  -1   5 1509.39   34.10   0
   1   2   5  557.73   13.21   0
   1   4   7 1199.33   14.47   0
   1   6  11    8.67    5.08   0
   1   7  14  148.15    6.45   0
   1   8  18    7.91    5.26   0
   1   8  19    5.41    4.21   0
   1   9  25    5.03    5.78   0
   1   9  26   15.54    5.99   0
   1   9  27   37.47    6.38   0
   2  -6  27    2.13   11.15   0
   2  -6  28  369.86   17.19   0
   2  -5  20  107.82   12.68   0
   2  -3  14  133.46   10.07   0
   2   0  11 2101.47   21.32   0
   2   1  11   -0.47    5.52   0
   2   3  12  945.17   11.98   0
   2   4  14    4.37    4.43   0
   2   5  16   10.78    4.67   0
   2   6  20    9.67    5.54   0
   2   7  25   -4.20    5.73   0
   2   7  26   -1.73    5.85   0
   2   7  27   97.19    6.78   0
   2   7  28    5.30    5.41   0
   2   7  29    5.34    4.88   0
   2   7  30    3.20    4.70   0
   2   7  31   -8.81    4.82   0
   3  -3  29  377.79   11.48   0
   3  -3  30   -1.29    7.49   0
   3  -3  31   34.05    7.87   0
   3  -3  32   -0.35    7.33   0
   3  -3  33    4.86    7.31   0
   3  -3  34   29.46    7.88   0
   3  -3  35    1.86    7.32   0
   3  -3  36    6.49    7.50   0
   3  -2  24   13.31    6.32   0
   3  -2  25    3.80    6.30   0
   3  -1  22  126.82    7.03   0
   3  -1  23   34.48    5.40   0
   3   0  21   -0.55    4.48   0
   3   0  22    3.15    4.47   0
   3   1  21   -0.23    4.84   0
   3   1  22  116.17    6.13   0
   3   2  22   17.84    5.03   0
   3   2  23   47.42    4.65   0
   3   3  24   66.52    5.78   0
   3   3  25   68.95    5.83   0
   3   3  26    4.65    4.43   0
   3   4  28   -1.50    5.37   0
   3   4  29   23.46    5.58   0
   3   4  30   27.63    5.76   0
   3   4  31   29.67    5.83   0
   3   4  32   88.77    6.69   0
   3   4  33    1.62    5.90   0
   3   4  34   34.23    6.19   0
   3   4  35   26.66    5.89   0
   3   4  36    3.90    5.96   0
  -9  -2 -12   -1.10    5.64   0
  -9  -1 -13   25.08    6.64   0
  -9   0 -13    5.27    5.92   0
  -9   1 -13   30.87    6.22   0
  -9   2 -13   29.81    6.68   0
  -8  -7  -6   10.09    5.29   0
  -8  -5  -9   22.06    5.94   0
  -8  -1 -13  135.73    7.10   0
  -8   0 -13  116.00    7.80   0
  -8   2 -13   46.44    7.11   0
  -8   4 -12    6.58    6.97   0
  -8   5 -11    2.01    7.40   0
  -7  -8  -3   53.19    6.67   0
  -7  -5  -9  115.03    6.49   0
  -7  -2 -12   30.01    5.59   0
  -7   0 -13    3.88    5.17   0
  -7   1 -13  511.60    9.98   0
  -7   7  -8    9.35   10.12   0
  -6  -9   1   11.23    5.92   0
  -6  -8  -2   71.65    6.68   0
  -6  -7  -5   -1.45    4.27   0
  -6  -6  -7    0.08    4.22   0
  -6  -4 -10   18.29    4.58   0
  -6  -3 -11  126.43    5.63   0
  -6  -1 -12   28.00    5.29   0
  -5 -10   6   18.25    6.56   0
  -5  -9   2   20.11    6.12   0
  -5  -8  -1   15.59    5.48   0
  -5  -4  -9  537.25    8.61   0
  -5  -3 -10  368.88    7.37   0
  -4 -10   8   19.75    6.60   0
  -4  -9   4   72.92    6.67   0
  -4  -8   1   70.10    6.03   0
  -4  -7  -2   77.10    6.08   0
  -4  -6  -4  121.60    6.34   0
  -4  -5  -6  216.04    6.83   0
  -4  -1 -10  140.50    6.58   0
  -4   2 -10   83.21    6.53   0
  -4  11   5   66.94    9.15   0
  -3 -10  12   45.37    7.91   0
  -3  -9   7    0.35    6.31   0
  -3  -8   3   65.92    5.72   0
  -3  -6  -2   30.18    5.59   0
  -3  -5  -4  854.29   11.62   0
  -3   4  -7  482.61   21.01   0
  -3   9   1   -0.02    6.81   0
  -3  10   4    4.18    7.70   0
  -3  11   8    0.93    7.12   0
  -2  -9  11  219.84    9.17   0
  -2  -4  -3 1439.71   16.17   0
  -2  -1  -6   85.25    6.28   0
  -2   2  -6  758.30   22.31   0
  -2   7  -1  183.20   10.36   0
  -2   9   4   70.48    7.09   0
  -2  11  12   12.35    6.27   0
  -1  -8  11   -0.40    7.01   0
  -1  -7   7  351.38   10.03   0
  -1  -5   2  266.94    9.03   0
  -1  -4   0  650.54   12.57   0
  -1   5  -1  231.11   10.48   0
  -1   8   5  310.62    8.67   0
  -1   9   8   -3.33    4.85   0
  -1  10  12   40.19    5.97   0
   0  -8  18  205.28   13.62   0
   0  -6   9   -0.98    7.32   0
   0   7   7  229.18    7.27   0
   0   8  10  391.83    8.42   0
   0   9  14    1.32    5.00   0
   0  10  19    3.57    5.68   0
   0  10  20    9.21    6.26   0
   1   5   8  210.60    7.36   0
   1   6  10  485.13    9.35   0
   1   7  13   37.95    5.46   0
   1   8  17   -1.39    5.21   0
   1   9  23    3.57    5.60   0
   1   9  24   34.30    6.02   0
   2  -6  26   15.57   12.09   0
   2  -2  12  436.08   13.53   0
   2  -1  11    3.24    5.64   0
   2   2  11 1003.48   13.07   0
   2   4  13  370.80    7.84   0
   2   5  15  149.92    6.08   0
   2   6  18   11.53    5.09   0
   2   6  19    1.29    3.74   0
   2   7  23   35.05    5.51   0
   2   7  24   11.37    5.74   0
   3  -3  27  267.80   10.20   0
   3  -3  28   11.22    7.38   0
   3  -3  37   10.95    7.96   0
   3  -2  23   50.35    6.71   0
   3  -1  21    9.69    5.49   0
   3   0  20    1.91    4.48   0
   3   1  20  227.44    7.21   0
   3   2  20   25.52    5.32   0
   3   2  21   22.26    5.31   0
   3   3  22    2.90    4.97   0
   3   3  23   16.11    4.21   0
   3   4  25  140.08    6.43   0
   3   4  26   34.12    5.80   0
   3   4  27    2.06    4.48   0
   3   5  32  109.87    6.89   0
   3   5  33    2.21    6.07   0
   3   5  34   24.94    6.17   0
  -9  -4 -10   18.89    5.14   0
  -9  -3 -11   14.84    6.02   0
  -9  -1 -12   22.73    6.60   0
  -9   3 -12   93.57    8.79   0
  -8  -7  -5    5.38    6.35   0
  -8  -6  -7   -4.60    5.73   0
  -8  -4 -10   16.09    6.05   0
  -8  -3 -11  335.70    8.77   0
  -8  -2 -12   49.43    5.87   0
  -8   1 -13  150.27    7.42   0
  -8   7  -8   34.48   10.89   0
  -7  -8  -2    6.30    6.19   0
  -7  -7  -5    3.18    4.55   0
  -7  -6  -7   19.32    4.81   0
  -7  -4 -10    5.46    4.62   0
  -7  -3 -11    2.56    5.26   0
  -7   3 -12    6.56    6.22   0
  -6  -7  -4   27.37    5.57   0
  -6  -6  -6    0.92    5.34   0
  -6  -5  -8    0.94    4.52   0
  -6  -4  -9    4.48    4.89   0
  -6  -2 -11  147.18    6.48   0
  -6   0 -12  146.02    6.87   0
  -6   1 -12   37.34    5.96   0
  -6   2 -12   10.03    6.25   0
  -6   4 -11  320.28   10.76   0
  -6   5 -10   23.99    7.72   0
  -5 -10   7   67.72    7.45   0
  -5  -9   3    4.67    5.82   0
  -5  -8   0   11.72    5.74   0
  -5  -7  -3  100.73    6.28   0
  -5  -6  -5  115.86    6.06   0
  -5  -5  -7  185.20    5.97   0
  -5  -1 -11    8.57    5.08   0
  -5   2 -11   72.50    6.45   0
  -5   4 -10  102.32    8.45   0
  -5   5  -9   14.93    8.98   0
  -4 -10   9   23.93    6.65   0
  -4  -9   5    8.65    6.05   0
  -4  -4  -7   62.74    5.44   0
  -4  -3  -8    9.23    4.91   0
  -4  -2  -9  149.95    6.66   0
  -4   0 -10   24.74    5.25   0
  -4   1 -10  116.50    7.01   0
  -4  10   1   -0.53    8.62   0
  -3  -8   4   50.15    6.43   0
  -3  -7   1  276.39    7.91   0
  -3  -4  -5  235.52    7.79   0
  -3  -1  -8  205.21    7.36   0
  -3  11   7   28.32    8.27   0
  -2 -10  17   28.43    8.11   0
  -2  -8   7   19.97    6.79   0
  -2  -6   1  230.58    7.85   0
  -2  -5  -1  327.10    8.70   0
  -2  -3  -4    1.84    5.63   0
  -2  -2  -5 1964.73   20.89   0
  -2   8   1   22.58    6.29   0
  -2  10   7    8.95    6.47   0
  -2  11  11   38.84    7.53   0
  -1  -9  17   54.55    8.85   0
  -1  -1  -3    2.09    6.09   0
  -1   7   2    5.11    5.40   0
  -1   9   7    1.34    5.85   0
  -1  10  11   14.77    6.33   0
  -1  11  16   -1.09    6.82   0
  -1  11  17   30.44    6.35   0
   0  -7  13  525.55   15.82   0
   0   6   4  207.22    7.98   0
   0   7   6    2.73    5.26   0
   0   8   9    0.28    4.89   0
   0   9  13   86.37    5.99   0
   0  10  17    5.20    6.41   0
   0  10  18    7.25    5.94   0
   1   3   5  878.43   14.36   0
   1   4   6  256.02    8.59   0
   1   6   9   39.30    5.74   0
   1   7  12  282.60    7.77   0
   1   8  15   17.09    5.58   0
   1   8  16   89.30    6.01   0
   1   9  20   39.69    6.06   0
   1   9  21   24.25    5.59   0
   1   9  22   -0.36    4.71   0
   2  -4  16   69.34   11.12   0
   2   0  10  767.13   14.29   0
   2   1  10  694.90   12.61   0
   2   3  11  901.06   12.29   0
   2   4  12    1.20    4.80   0
   2   5  14   12.74    5.09   0
   2   6  17   21.47    5.20   0
   2   7  21  123.76    6.53   0
   2   7  22   40.60    4.99   0
   2   8  28   48.96    6.54   0
   2   8  29    7.28    6.52   0
   3  -3  25   96.18    8.64   0
   3  -3  26    6.70    6.61   0
   3  -2  22   18.55    5.93   0
   3  -1  20  202.14    7.69   0
   3   0  19    2.57    4.68   0
   3   1  19    4.87    4.76   0
   3   2  19   43.37    5.55   0
   3   3  20  134.19    6.14   0
   3   3  21   26.52    5.39   0
   3   4  22  207.52    6.73   0
   3   4  23   50.13    5.49   0
   3   4  24   23.04    4.44   0
   3   5  26    6.70    5.29   0
   3   5  27  257.02    7.59   0
   3   5  28    7.49    5.71   0
   3   5  29   49.27    6.25   0
   3   5  30   53.48    5.18   0
   3   5  31   25.76    5.12   0
  -9  -4  -9    5.67    6.07   0
  -9  -3 -10   -4.32    6.03   0
  -9  -2 -11    8.52    6.01   0
  -9   0 -12    1.43    5.98   0
  -9   1 -12   42.01    7.70   0
  -9   2 -12   10.75    7.56   0
  -9   4 -11   12.42    7.59   0
  -8  -7  -4    0.06    6.22   0
  -8  -6  -6   -0.42    5.96   0
  -8  -5  -8   17.70    6.03   0
  -8  -1 -12    9.54    5.77   0
  -8   3 -12    7.14    7.15   0
  -7  -7  -4    3.54    6.10   0
  -7  -6  -6   39.70    6.12   0
  -7  -5  -8    3.03    4.50   0
  -7  -4  -9    3.63    5.42   0
  -7  -2 -11   -4.13    5.52   0
  -7  -1 -12  104.45    6.91   0
  -7   0 -12    7.21    5.87   0
  -7   2 -12   40.25    6.48   0
  -7   8  -6    7.37   12.12   0
  -6  -9   2   24.58    5.63   0
  -6  -8  -1   36.22    6.11   0
  -6  -5  -7  189.02    7.37   0
  -6  -3 -10  327.82    7.90   0
  -5 -10   8   -1.87    6.61   0
  -5  -9   4    6.25    5.91   0
  -5  -4  -8   92.99    5.08   0
  -5  -3  -9  419.79    8.28   0
  -5  -2 -10   92.15    6.04   0
  -5   0 -11   -0.50    4.48   0
  -5   1 -11    4.82    4.68   0
  -4 -10  10    7.83    6.09   0
  -4  -8   2    2.64    5.53   0
  -4  -7  -1  123.25    5.67   0
  -4  -6  -3   16.13    5.15   0
  -4  -5  -5   31.04    5.22   0
  -4   8  -4  195.79   18.68   0
  -4  11   4   12.95    9.51   0
  -3 -10  13   18.49    7.27   0
  -3  -9   8    3.64    5.63   0
  -3  -6  -1  111.42    6.51   0
  -3  -5  -3  768.37   11.42   0
  -3  -3  -6  235.05    7.80   0
  -3  -2  -7  184.61    7.44   0
  -3   0  -8   -0.05    5.15   0
  -3   2  -8  462.37   12.90   0
  -3   8  -2   17.54    8.31   0
  -3  10   3    6.41    7.63   0
  -2 -10  18    5.65    8.01   0
  -2  -9  12    0.68    7.06   0
  -2  -7   4    2.53    4.90   0
  -2   0  -6 2033.85   24.73   0
  -2   1  -6   81.84    8.83   0
  -2   6  -3  279.32   13.22   0
  -2   9   3   44.72    7.44   0
  -2  10   6  133.38    8.22   0
  -2  11  10   24.74    7.71   0
  -1  -8  12  298.30   11.01   0
  -1  -7   8  151.03    7.96   0
  -1  -6   5    9.47    5.30   0
  -1  -3  -1  978.80   16.55   0
  -1  -2  -2  208.42   10.58   0
  -1   6   0   25.07    5.67   0
  -1   8   4    4.71    5.84   0
  -1  10  10    1.75    6.35   0
  -1  11  15   15.26    6.33   0
   0   4   1    5.56    5.97   0
   0   8   8    6.17    5.55   0
   0   9  12    3.19    5.40   0
   0  10  16   16.17    6.05   0
   1   5   7    2.36    4.90   0
   1   7  11   41.65    5.24   0
   1   8  14   49.71    5.90   0
   1   9  19   15.16    5.52   0
   2  -6  25  124.93   15.70   0
   2   2  10 1096.70   13.94   0
   2   5  13  103.65    6.13   0
   2   6  16  173.83    6.91   0
   2   7  19   21.72    5.34   0
   2   7  20    0.68    4.32   0
   2   8  24   -4.30    5.72   0
   2   8  25   14.07    6.07   0
   2   8  26    4.57    6.04   0
   2   8  27    4.64    4.80   0
   3  -4  31   29.54    8.61   0
   3  -4  32   83.54    9.62   0
   3  -4  33    7.41    8.33   0
   3  -4  34   33.11    9.11   0
   3  -4  35   23.19    9.04   0
   3  -4  36    7.27    9.01   0
   3  -3  24   62.20    7.95   0
   3  -2  21   28.04    6.00   0
   3  -1  19    6.72    5.46   0
   3   0  18   -1.81    4.83   0
   3   1  18   96.03    6.24   0
   3   2  18    2.96    5.17   0
   3   3  19    8.13    4.95   0
   3   4  21  118.06    6.13   0
   3   5  24   81.75    6.04   0
   3   5  25   73.93    6.30   0
   3   6  30    7.71    6.05   0
   3   6  31   45.80    6.80   0
   3   6  32   13.03    6.37   0
  -9  -5  -7   10.22    6.63   0
  -9  -1 -11   95.22    7.05   0
  -8  -7  -3    3.33    6.23   0
  -8  -5  -7    7.69    5.92   0
  -8  -4  -9    1.60    4.75   0
  -8  -3 -10  124.31    6.76   0
  -8  -2 -11   76.92    5.88   0
  -8   0 -12    6.02    6.05   0
  -8   1 -12    4.32    5.80   0
  -8   2 -12   46.10    6.44   0
  -8   4 -11   77.03    8.06   0
  -8   6  -9   33.23    9.16   0
  -7  -8  -1   -0.08    5.01   0
  -7  -7  -3   -1.97    5.82   0
  -7  -5  -7   12.66    5.63   0
  -7  -3 -10   12.58    5.32   0
  -7   1 -12  118.66    6.62   0
  -7   4 -11   -0.65    6.31   0
  -7   5 -10   19.04    8.47   0
  -7   6  -9   -0.46    7.97   0
  -6  -9   3    1.33    6.05   0
  -6  -8   0   75.63    6.59   0
  -6  -7  -3   28.76    4.73   0
  -6  -6  -5   -0.83    5.66   0
  -6  -4  -8    1.07    4.99   0
  -6  -1 -11   85.92    5.95   0
  -6   3 -11  151.87    8.13   0
  -5 -10   9   28.76    7.71   0
  -5  -8   1   13.57    5.59   0
  -5  -7  -2   25.11    4.72   0
  -5  -6  -4    4.92    5.21   0
  -5  -5  -6   42.39    4.67   0
  -5  -1 -10   14.09    5.51   0
  -5  10  -1   10.25   11.93   0
  -4 -10  11   11.28    7.62   0
  -4  -9   6    1.97    6.21   0
  -4  -8   3  195.42    7.99   0
  -4  -7   0   12.32    5.42   0
  -4  -4  -6    8.09    4.86   0
  -4  -1  -9   13.44    4.97   0
  -4   3  -9   55.83    7.02   0
  -4   9  -2    7.87   10.26   0
  -3 -10  14    0.87    7.90   0
  -3  -9   9  179.09    8.47   0
  -3  -8   5   11.79    5.37   0
  -3  -7   2  246.82    7.75   0
  -3   1  -8  180.64    8.08   0
  -3   7  -4  381.90   18.36   0
  -3   9   0    9.29    7.90   0
  -3  11   6   17.99    7.85   0
  -2 -10  19   36.74    9.14   0
  -2  -8   8  331.29    9.96   0
  -2  -6   2   11.59    5.32   0
  -2  -4  -2  313.12    9.20   0
  -1  -9  18    2.03    7.83   0
  -1   9   6    0.00    5.88   0
  -1  11  14   27.04    6.41   0
   0  -8  19    3.26    9.78   0
   0   5   2   -1.82    4.40   0
   0   9  11   11.87    5.37   0
   0  10  15    0.31    5.67   0
   1   2   4  434.59   12.99   0
   1   6   8    6.24    5.38   0
   1   7  10   14.86    5.25   0
   1   8  13   85.82    6.49   0
   1   9  17   48.91    5.88   0
   1   9  18   -1.09    5.28   0
   1  10  23    7.98    6.09   0
   2  -5  19  128.16   14.48   0
   2  -3  13  886.89   21.05   0
   2   3  10   92.61    6.56   0
   2   4  11    4.62    4.72   0
   2   6  15   61.78    4.85   0
   2   7  18    0.28    5.15   0
   2   8  22   23.61    6.03   0
   2   8  23   23.60    5.95   0
   3  -4  29   25.25    8.38   0
   3  -4  30   25.67    8.60   0
   3  -3  23   15.73    7.02   0
   3  -2  20   20.81    5.85   0
   3   0  17    4.31    5.78   0
   3   1  17  230.03    7.61   0
   3   2  17   80.61    6.23   0
   3   3  18    8.35    5.14   0
   3   4  19   10.26    5.02   0
   3   4  20   16.53    4.51   0
   3   5  22   48.25    5.61   0
   3   5  23   61.90    5.10   0
   3   6  26   64.47    6.26   0
   3   6  27    8.44    6.02   0
   3   6  28   71.59    5.55   0
   3   6  29   13.14    5.05   0
  -9  -5  -6   17.71    6.44   0
  -9  -4  -8   85.03    6.30   0
  -9  -3  -9   15.27    6.30   0
  -9  -2 -10    7.50    5.74   0
  -9   0 -11    5.66    6.04   0
  -9   2 -11   19.08    7.33   0
  -9   3 -11    7.07    6.33   0
  -8  -6  -5   45.86    5.44   0
  -8  -4  -8   19.75    5.95   0
  -8  -1 -11  106.73    6.83   0
  -8   5 -10    4.01    7.12   0
  -7  -8   0   30.46    6.51   0
  -7  -6  -5    2.59    4.51   0
  -7  -4  -8    4.97    5.43   0
  -7  -1 -11 1086.22   13.09   0
  -6  -9   4    0.87    6.20   0
  -6  -8   1   33.01    5.99   0
  -6  -7  -2    9.90    5.52   0
  -6  -6  -4    3.71    5.41   0
  -6  -5  -6   13.09    5.98   0
  -6  -3  -9    1.60    4.99   0
  -6  -2 -10  178.95    6.93   0
  -6   0 -11   36.18    5.56   0
  -6   1 -11   77.32    6.37   0
  -6   2 -11  193.46    8.25   0
  -6   7  -7   54.21   12.08   0
  -5 -10  10    2.21    7.57   0
  -5  -9   5   47.09    6.57   0
  -5  -8   2    3.83    5.54   0
  -5  -7  -1   17.67    5.42   0
  -5  -4  -7  253.04    6.53   0
  -5  -3  -8    7.49    5.03   0
  -5  -2  -9    3.17    5.08   0
  -5   3 -10  345.70   10.66   0
  -4 -10  12   16.82    8.07   0
  -4  -9   7  116.39    7.14   0
  -4  -6  -2   29.00    5.38   0
  -4  -5  -4   12.35    5.09   0
  -4  -3  -7   99.39    6.09   0
  -4  -2  -8    9.05    5.19   0
  -4   0  -9   48.58    6.26   0
  -3 -10  15   16.41    7.80   0
  -3  -6   0  645.27   10.54   0
  -3  -4  -4  919.96   12.21   0
  -3  -1  -7   12.86    5.86   0
  -2 -10  20   43.21    9.51   0
  -2  -9  13    4.84    6.92   0
  -2  -7   5   57.56    5.59   0
  -2  -5   0 1173.49   14.42   0
  -2   8   0    3.40    7.10   0
  -2  10   5   33.83    8.04   0
  -2  11   9   48.74    6.88   0
  -1  -9  19   15.43    9.00   0
  -1  -8  13   95.09    8.65   0
  -1  -5   3  245.35    8.58   0
  -1  -4   1  607.41   12.43   0
  -1   7   1   32.53    6.41   0
  -1   8   3    1.44    5.57   0
  -1  10   9    2.25    5.44   0
  -1  11  13    4.12    5.83   0
   0  -7  14    6.44    8.22   0
   0  -6  10  152.06   10.50   0
   0  -5   7 1634.81   24.57   0
   0  -3   3 2149.81   33.84   0
   0   3   0   65.95    9.65   0
   0   6   3    2.95    5.43   0
   0   7   5  218.97    7.25   0
   0   8   7    3.51    4.71   0
   0   9  10    3.42    5.12   0
   0  10  14    1.73    5.55   0
   1   0   4    0.33    8.54   0
   1   3   4   13.65    5.76   0
   1   4   5 1098.01   14.64   0
   1   5   6  118.45    6.33   0
   1   8  12  256.12    7.77   0
   1   9  16   21.41    5.80   0
   1  10  21   53.33    6.61   0
   1  10  22   52.86    6.31   0
   2  -1  10  682.87   15.11   0
   2   1   9    6.37    4.62   0
   2   2   9  124.65    7.30   0
   2   4  10  179.77    7.02   0
   2   5  12   16.54    4.46   0
   2   6  14    7.32    3.96   0
   2   7  16  177.84    6.83   0
   2   7  17    9.38    4.31   0
   2   8  20   53.14    5.76   0
   2   8  21   39.13    5.88   0
   3  -4  27    6.28    8.33   0
   3  -4  28    1.60    7.63   0
   3  -1  18   95.88    6.02   0
   3   1  16  304.77    8.27   0
   3   2  16   33.03    5.53   0
   3   3  17   22.40    5.37   0
   3   4  18   71.85    5.60   0
   3   5  20    5.05    5.55   0
   3   5  21    3.19    4.31   0
   3   6  23    7.93    5.20   0
   3   6  24   47.09    5.94   0
   3   6  25  112.63    5.68   0
   3   7  30    2.98    6.03   0
   4   1  32    1.08    6.89   0
   4   1  33    9.19    6.22   0
   4   1  34    2.87    6.25   0
   4   1  35    5.01    6.33   0
   4   1  36   -2.66    6.51   0
   4   2  33    9.44    6.00   0
   4   2  34    6.45    6.01   0
   4   2  35   10.01    6.61   0
   4   2  36    4.34    6.68   0
  -9  -4  -7   89.45    7.34   0
  -9  -1 -10   67.44    6.45   0
  -9   1 -11  113.06    7.37   0
  -9   4 -10   15.09    7.67   0
  -8  -7  -2   -2.96    5.20   0
  -8  -6  -4   11.06    6.25   0
  -8  -5  -6   -1.01    5.84   0
  -8  -3  -9    9.80    4.59   0
  -8  -2 -10   27.58    4.56   0
  -8   0 -11   26.10    5.91   0
  -8   1 -11   97.05    7.75   0
  -8   2 -11   72.23    7.48   0
  -8   3 -11  328.13    9.67   0
  -7  -8   1   -3.32    6.13   0
  -7  -7  -2   21.46    5.07   0
  -7  -6  -4   87.01    6.68   0
  -7  -5  -6  143.69    6.78   0
  -7  -3  -9   -0.38    4.16   0
  -7  -2 -10    9.19    4.17   0
  -7   0 -11    3.99    5.29   0
  -7   1 -11  998.07   13.33   0
  -7   2 -11    6.80    5.69   0
  -7   3 -11    0.67    5.88   0
  -6  -9   5    3.98    6.10   0
  -6  -4  -7   11.15    5.50   0
  -6  -1 -10   28.52    5.28   0
  -6   4 -10   27.37    7.26   0
  -5  -9   6   57.24    6.79   0
  -5  -6  -3    0.45    3.99   0
  -5  -5  -5    5.48    4.06   0
  -5   0 -10    2.91    4.54   0
  -5   1 -10   16.86    5.48   0
  -5   2 -10   88.96    6.48   0
  -4 -10  13   47.36    8.40   0
  -4  -9   8   33.70    7.19   0
  -4  -8   4  207.39    7.59   0
  -4  -7   1  138.31    6.70   0
  -4   1  -9    9.61    5.45   0
  -4   2  -9  126.25    7.26   0
  -4  10   0    4.41    9.09   0
  -4  11   3   12.69    9.37   0
  -3 -10  16   75.20    8.85   0
  -3  -9  10   90.13    6.98   0
  -3  -8   6   22.64    5.46   0
  -3  -7   3  352.03    8.69   0
  -3  -5  -2   80.97    6.49   0
  -3  -3  -5  808.67   11.97   0
  -3  -2  -6  402.76    9.76   0
  -3  10   2    0.67    8.07   0
  -3  11   5    8.00    7.99   0
  -2 -10  21    6.65    9.16   0
  -2  -9  14  130.64    8.72   0
  -2  -8   9   44.37    6.44   0
  -2  -3  -3 1728.89   18.49   0
  -2  -2  -4  491.93   12.07   0
  -2  -1  -5  126.31    7.37   0
  -2   7  -2    8.14    7.29   0
  -2   9   2   13.02    7.17   0
  -2  11   8    1.20    7.11   0
  -1  -7   9    1.27    5.71   0
  -1  -6   6  115.04    6.96   0
  -1   0  -3    0.21    9.14   0
  -1   9   5   72.46    6.93   0
  -1  10   8   51.15    7.08   0
  -1  11  12    2.99    6.59   0
   0   9   9  121.04    6.96   0
   0  10  13    2.17    5.65   0
   1   6   7   82.28    6.11   0
   1   7   9    3.56    4.86   0
   1   9  15  178.84    7.12   0
   1  10  20   41.39    6.46   0
   2  -6  24  113.58   17.78   0
   2  -2  11  969.20   19.71   0
   2   0   9  851.95   15.16   0
   2   3   9   12.57    5.57   0
   2   5  11   31.01    5.50   0
   2   6  13   18.16    5.03   0
   2   7  15  274.82    7.45   0
   2   8  19    6.12    5.26   0
   2   9  24    8.49    5.83   0
   2   9  25   10.56    6.02   0
   2   9  26   12.33    5.04   0
   3  -4  26   53.27    8.87   0
   3  -3  22    5.94    5.95   0
   3  -2  19   32.87    6.05   0
   3  -1  17  194.02    7.89   0
   3   0  16    5.26    5.13   0
   3   3  16  122.32    6.40   0
   3   4  17  278.70    7.19   0
   3   5  19  156.37    6.86   0
   3   6  22   91.38    6.22   0
   3   7  26   14.91    6.15   0
   3   7  27  110.48    6.94   0
   3   7  28    2.33    4.81   0
   3   7  29    2.68    4.75   0
   4   0  30   34.36    7.33   0
   4   0  31   79.40    6.71   0
   4   0  32   32.05    6.38   0
   4   0  33   24.86    6.38   0
   4   0  34   37.62    6.76   0
   4   0  35    8.68    6.53   0
   4   0  36   53.93    7.13   0
   4   1  28  101.39    6.51   0
   4   1  29    8.63    5.97   0
   4   1  30   27.58    6.09   0
   4   1  31   12.07    5.98   0
   4   2  28   21.25    5.98   0
   4   2  29    2.00    5.80   0
   4   2  30    6.83    5.67   0
   4   2  31   18.59    5.83   0
   4   2  32    1.26    4.64   0
   4   3  30    4.95    5.52   0
   4   3  31    8.56    5.68   0
   4   3  32   47.57    6.38   0
   4   3  33    5.08    5.63   0
   4   3  34    3.36    5.85   0
   4   3  35   -0.50    6.25   0
  -9  -5  -5    4.34    6.40   0
  -9  -3  -8  110.75    6.37   0
  -9  -2  -9   96.78    6.71   0
  -9   0 -10   -5.66    5.86   0
  -9   3 -10    7.50    7.23   0
  -8  -7  -1   -2.92    6.22   0
  -8  -5  -5   13.76    5.83   0
  -8  -4  -7    4.36    5.91   0
  -8  -3  -8    8.71    5.33   0
  -8  -2  -9   75.59    6.15   0
  -8  -1 -10   92.63    6.38   0
  -8   4 -10   16.26    7.25   0
  -7  -8   2    6.21    6.00   0
  -7  -7  -1    9.71    5.98   0
  -7  -4  -7   31.16    5.70   0
  -7  -1 -10  515.23   10.28   0
  -7   4 -10    7.59    7.08   0
  -6  -9   6    3.03    6.28   0
  -6  -8   2   74.95    6.60   0
  -6  -7  -1   15.70    4.48   0
  -6  -6  -3   55.35    6.08   0
  -6  -5  -5    1.73    5.36   0
  -6  -3  -8   23.99    5.24   0
  -6  -2  -9   67.61    5.86   0
  -6   5  -9   11.59    7.21   0
  -5 -10  11   47.80    7.11   0
  -5  -9   7    5.68    6.18   0
  -5  -8   3  245.02    7.75   0
  -5  -7   0  135.06    6.82   0
  -5  -4  -6    2.11    4.82   0
  -5  -1  -9   59.49    5.97   0
  -4 -10  14    0.97    7.84   0
  -4  -6  -1    0.91    5.10   0
  -4  -5  -3   49.76    5.71   0
  -4  -4  -5  283.86    7.01   0
  -4  -1  -8   24.50    5.16   0
  -3 -10  17    3.39    7.79   0
  -3  -9  11   17.71    6.90   0
  -3  -8   7  132.12    7.41   0
  -2  -7   6   68.55    5.78   0
  -2  -6   3  338.24    8.73   0
  -1  -9  20   49.73    9.60   0
  -1  -8  14   52.92    7.87   0
  -1   5  -2  233.90   11.25   0
  -1   6  -1  306.69   10.90   0
  -1  11  11   75.35    8.05   0
   0  -8  20    7.21    9.89   0
   0  -4   5   -0.45    6.56   0
   0   7   4    0.89    4.35   0
   0   8   6   39.95    5.21   0
   0  10  12   67.38    6.36   0
   0  11  16    7.53    6.83   0
   0  11  17    0.05    6.18   0
   1   4   4  145.60    8.32   0
   1   5   5   46.09    5.51   0
   1   8  11    3.54    5.18   0
   1   9  14   53.45    6.08   0
   1  10  18   15.89    5.68   0
   1  10  19   -2.51    4.73   0
   2  -4  15  142.40   13.20   0
   2   2   8 2510.16   21.51   0
   2   4   9   90.10    6.14   0
   2   5  10   -0.54    5.12   0
   2   6  12   60.99    5.51   0
   2   7  14  513.68    8.89   0
   2   8  17  148.20    6.59   0
   2   8  18   27.40    4.63   0
   2   9  22   14.61    6.05   0
   2   9  23   17.49    5.30   0
   3  -4  25  127.79    9.93   0
   3  -3  21   33.26    6.80   0
   3  -2  18   -1.74    6.00   0
   3   1  15   36.26    7.27   0
   3   2  15  329.69    7.81   0
   3   3  15    8.12    5.14   0
   3   4  16    1.19    4.77   0
   3   5  18  256.85    7.51   0
   3   6  20   40.89    5.90   0
   3   6  21  281.15    6.99   0
   3   7  24    8.04    5.75   0
   3   7  25   16.04    5.00   0
   4  -1  31   19.16    7.05   0
   4  -1  32    4.98    5.81   0
   4  -1  33   11.72    6.11   0
   4  -1  34    3.57    6.34   0
   4  -1  35    1.22    6.77   0
   4  -1  36    5.48    6.80   0
   4   0  27  733.89   11.61   0
   4   0  28   66.95    6.72   0
   4   0  29  282.59    8.30   0
   4   1  26   57.08    5.95   0
   4   1  27  121.62    6.43   0
   4   2  26   33.06    5.88   0
   4   2  27   25.17    5.55   0
   4   3  27  149.88    6.62   0
   4   3  28   71.05    5.92   0
   4   3  29   76.49    5.34   0
   4   4  29    7.09    5.90   0
   4   4  30   76.89    6.61   0
   4   4  31    6.89    5.85   0
   4   4  32    8.83    5.96   0
   4   4  33   67.07    6.41   0
   4   4  34    2.77    5.02   0
  -9  -5  -4   32.70    7.10   0
  -9  -4  -6    3.45    4.92   0
  -9  -3  -7    7.23    6.34   0
  -9  -2  -8   -4.41    6.09   0
  -9  -1  -9   18.20    6.05   0
  -9   1 -10   14.31    6.26   0
  -9   2 -10    6.68    6.16   0
  -8  -7   0   19.67    6.51   0
  -8  -6  -3    6.79    4.83   0
  -8   0 -10   12.51    6.02   0
  -8   3 -10  169.37    8.75   0
  -8   5  -9   20.62    8.31   0
  -8   7  -7    0.86    9.46   0
  -7  -7   0    3.29    6.04   0
  -7  -6  -3   32.93    4.94   0
  -7  -5  -5   99.79    5.65   0
  -7  -3  -8    0.19    4.27   0
  -7  -2  -9   80.07    5.21   0
  -7   0 -10   -1.54    5.27   0
  -7   7  -7   73.36   10.43   0
  -6  -9   7    1.31    6.35   0
  -6  -8   3    5.09    5.98   0
  -6  -7   0   -2.06    5.37   0
  -6  -4  -6   88.31    6.24   0
  -6   0 -10  221.93    7.41   0
  -6   1 -10   37.46    5.87   0
  -6   3 -10  345.53   10.19   0
  -6   6  -8   19.81    8.71   0
  -5 -10  12    3.18    6.59   0
  -5  -8   4   14.78    6.18   0
  -5  -7   1   19.64    5.43   0
  -5  -6  -2   -1.45    4.27   0
  -5  -5  -4   44.08    4.63   0
  -5  -3  -7   24.23    4.19   0
  -5  -2  -8  132.94    6.64   0
  -5   4  -9  652.60   14.92   0
  -4  -9   9    2.19    6.06   0
  -4  -8   5   13.91    5.66   0
  -4  -7   2   93.54    6.36   0
  -4  -3  -6  135.76    5.64   0
  -4  -2  -7  162.19    6.91   0
  -4   4  -8   91.37    9.64   0
  -3 -10  18   16.12    8.23   0
  -3  -9  12   35.14    7.06   0
  -3  -7   4  386.38    8.74   0
  -3  -6   1  122.95    6.53   0
  -3  -5  -1 1239.12   14.04   0
  -3  -4  -3   54.38    5.16   0
  -3   0  -7    1.51    4.87   0
  -3   9  -1    3.55    8.42   0
  -2  -9  15    5.35    7.37   0
  -2  -8  10   28.65    6.00   0
  -2  -5   1  409.63    9.46   0
  -2  -4  -1  817.14   12.72   0
  -2  10   4   27.65    7.31   0
  -2  11   7  103.16    8.83   0
  -1  -7  10   25.18    6.86   0
  -1  -5   4  688.93   13.40   0
  -1  -3   0 8843.29   47.56   0
  -1   8   2    7.76    5.94   0
  -1   9   4   60.02    6.71   0
  -1  10   7  179.32    8.35   0
   0   5   1   37.10    5.17   0
   0   6   2   56.14    6.16   0
   0   9   8   -1.37    4.85   0
   0  10  11    1.86    5.49   0
   0  11  15    3.23    5.77   0
   1   6   6  126.28    6.59   0
   1   7   8  118.99    6.33   0
   1   8  10   25.03    5.28   0
   1   9  13   35.13    6.01   0
   1  10  17   13.15    5.89   0
   2   1   8  228.13    8.13   0
   2   3   8   85.07    6.84   0
   2   6  11    7.94    5.08   0
   2   7  13  151.25    6.58   0
   2   8  16    9.54    5.29   0
   2   9  20   67.89    6.54   0
   2   9  21   79.03    5.61   0
   3  -5  34   23.88   10.07   0
   3  -1  16  305.96    8.82   0
   3   0  15    0.60    5.10   0
   3   1  14 2251.80   18.57   0
   3   2  14  389.38    8.88   0
   3   3  14   94.91    5.88   0
   3   4  15   82.64    5.41   0
   3   5  17   13.83    4.25   0
   3   6  19   63.18    6.02   0
   3   7  22   31.23    6.03   0
   3   7  23   98.18    5.81   0
   3   8  27   15.56    5.92   0
   3   8  28   35.19    6.71   0
   4  -2  35    9.99    7.97   0
   4  -2  36    8.04    8.11   0
   4  -1  28  123.65    7.86   0
   4  -1  29   11.98    5.94   0
   4  -1  30   28.89    6.29   0
   4   0  25  131.94    7.23   0
   4   0  26   47.84    5.87   0
   4   1  24   56.58    6.17   0
   4   1  25    8.97    5.41   0
   4   2  24   28.71    5.85   0
   4   2  25  250.23    7.66   0
   4   3  25    6.97    5.38   0
   4   3  26   15.41    4.42   0
   4   4  26   35.83    5.61   0
   4   4  27   51.02    5.99   0
   4   4  28   43.16    5.32   0
   4   5  29    7.77    6.07   0
   4   5  30   13.75    5.95   0
   4   5  31    3.08    6.12   0
   4   5  32    7.17    6.19   0
   4   5  33   29.72    6.52   0
  -9  -4  -5   39.64    6.55   0
  -9   0  -9    0.74    5.91   0
  -9   4  -9    6.63    7.33   0
  -8  -6  -2    1.21    6.26   0
  -8  -5  -4   14.70    5.93   0
  -8  -4  -6    4.96    4.66   0
  -8  -3  -7    2.88    5.59   0
  -8  -2  -8   60.80    5.94   0
  -8  -1  -9   74.13    6.30   0
  -8   1 -10   90.28    6.76   0
  -8   2 -10   32.05    6.16   0
  -8   6  -8    2.37    7.92   0
  -7  -8   3   53.85    5.57   0
  -7  -6  -2   74.90    6.51   0
  -7  -5  -4  105.04    6.28   0
  -7  -4  -6   25.96    4.91   0
  -7  -3  -7    1.57    5.12   0
  -7  -1  -9   24.39    5.99   0
  -7   1 -10  464.58    9.61   0
  -7   2 -10   10.67    5.97   0
  -7   3 -10    9.36    6.07   0
  -7   5  -9   89.71    8.96   0
  -7   6  -8    6.91    8.27   0
  -6  -8   4   51.88    6.30   0
  -6  -7   1   10.48    5.44   0
  -6  -6  -2   12.27    4.57   0
  -6  -5  -4   73.17    5.78   0
  -6  -3  -7  137.47    6.55   0
  -6  -2  -8   12.75    5.35   0
  -6  -1  -9    9.47    5.20   0
  -6   2 -10  142.62    7.03   0
  -5  -9   8    8.62    6.18   0
  -5  -6  -1   23.44    5.37   0
  -5  -4  -5  207.50    6.67   0
  -5   0  -9   -0.07    4.71   0
  -5   7  -6   64.68   14.24   0
  -4 -10  15    2.34    6.69   0
  -4  -9  10   12.01    6.16   0
  -4  -8   6  129.94    6.75   0
  -4  -6   0  121.26    6.39   0
  -4  -5  -2  142.13    6.65   0
  -4  -4  -4  146.76    7.00   0
  -4   0  -8  118.96    6.55   0
  -4  11   2   24.17   10.60   0
  -3  -8   8    2.79    6.07   0
  -3  -3  -4  224.60    8.03   0
  -3   1  -7   16.00    5.92   0
  -3   3  -7  128.99    9.93   0
  -3   8  -3   55.48   10.17   0
  -3  11   4   16.91    7.91   0
  -2  -9  16    8.01    8.39   0
  -2  -8  11  133.82    8.05   0
  -2  -7   7  162.86    7.56   0
  -2  -6   4  168.97    7.76   0
  -2   0  -5 2936.06   30.45   0
  -2   8  -1   17.55    7.44   0
  -2   9   1  188.54    9.47   0
  -1  -9  21   24.74    9.23   0
  -1  -8  15   13.99    8.03   0
  -1  -6   7   89.19    6.85   0
  -1  -4   2  327.10    9.95   0
  -1   4  -3   10.50    8.69   0
  -1   7   0   33.71    6.55   0
  -1  11  10   69.70    7.13   0
   0  -8  21    1.19   10.35   0
   0  -7  15  472.69   15.37   0
   0  -6  11    2.98    8.34   0
   0   4   0  193.76   10.01   0
   0   7   3   -1.43    5.33   0
   0   8   5    1.48    5.90   0
   0  10  10   35.10    7.01   0
   0  11  14    3.73    5.93   0
   1   2   3 2846.10   28.67   0
   1   3   3  702.71   13.83   0
   1   7   7  327.70    8.30   0
   1   8   9    3.95    5.63   0
   1   9  12   17.95    5.34   0
   1  10  16    8.66    5.62   0
   2  -1   9    7.52    6.33   0
   2   0   8   61.76    7.87   0
   2   4   8  461.75    9.47   0
   2   5   9    8.01    5.21   0
   2   8  15  115.35    6.29   0
   2   9  19   21.42    5.82   0
   3  -5  31   26.16   10.27   0
   3  -5  32  124.62   10.94   0
   3  -5  33    1.69    9.64   0
   3  -4  24   27.41    7.53   0
   3  -3  20  122.25    8.43   0
   3  -2  17   79.68    7.08   0
   3   0  14   -0.07    5.69   0
   3   4  14   38.94    5.10   0
   3   5  16  392.85    7.60   0
   3   6  17  526.48    9.18   0
   3   6  18  196.24    6.48   0
   3   7  20  209.57    7.20   0
   3   7  21   16.37    4.64   0
   3   8  24    8.85    6.09   0
   3   8  25   15.99    6.15   0
   3   8  26   20.97    5.24   0
   4  -2  31   21.06    7.35   0
   4  -2  32    4.66    7.35   0
   4  -2  33   16.61    7.93   0
   4  -2  34    3.16    6.99   0
   4  -1  26   57.44    6.79   0
   4  -1  27  149.89    7.09   0
   4   0  24    6.57    4.94   0
   4   1  23   59.09    5.73   0
   4   2  23   12.97    5.85   0
   4   3  23   71.97    6.23   0
   4   3  24    2.23    4.68   0
   4   4  24    1.82    5.16   0
   4   4  25   25.99    5.69   0
   4   5  26    7.00    5.62   0
   4   5  27    5.10    5.72   0
   4   5  28   -0.06    5.96   0
   4   6  31   73.61    7.01   0
  -9  -5  -3   10.60    5.23   0
  -9  -3  -6   -1.54    6.07   0
  -9  -2  -7   10.14    5.91   0
  -9  -1  -8   28.68    6.01   0
  -9   1  -9   22.45    6.14   0
  -9   2  -9   75.95    7.04   0
  -9   3  -9   20.61    6.35   0
  -8  -7   1   -3.28    4.85   0
  -8  -6  -1    8.05    6.22   0
  -8  -5  -3   20.81    6.15   0
  -8  -4  -5   16.23    5.76   0
  -8   0  -9  320.36    8.56   0
  -8   4  -9    7.41    7.27   0
  -7  -8   4    7.21    6.09   0
  -7  -7   1    8.34    6.21   0
  -7  -4  -5    0.99    5.27   0
  -7  -2  -8    2.34    5.49   0
  -6  -9   8   16.55    6.89   0
  -6  -6  -1    4.89    5.58   0
  -6  -4  -5   -2.99    5.57   0
  -6   0  -9   44.76    6.19   0
  -5  -9   9   12.77    6.62   0
  -5  -8   5   93.02    6.72   0
  -5  -7   2   34.80    5.90   0
  -5  -5  -3   13.98    4.29   0
  -5  -3  -6   49.42    5.45   0
  -5  -2  -7    2.11    5.28   0
  -5  -1  -8   97.65    6.35   0
  -5   1  -9   61.38    5.66   0
  -5   2  -9   -0.45    4.98   0
  -5   3  -9  376.00   10.74   0
  -5   5  -8   92.27    9.50   0
  -4 -10  16    2.89    6.80   0
  -4  -9  11   -0.46    6.95   0
  -4  -7   3   34.99    5.80   0
  -4  -3  -5  163.49    6.43   0
  -3 -10  19    8.64    8.23   0
  -3  -9  13   19.37    7.04   0
  -3  -7   5   25.95    5.25   0
  -3  -6   2   34.88    5.54   0
[truncated: 474,619 more chars]
