# Supplementary material for: 1,3-Bis(3-tert-butyl-2-hy­droxy-5-meth­oxy­benz­yl)hexa­hydro­pyrimidin-5-ol monohydrate
Source: Acta Crystallogr Sect E Struct Rep Online. 2014 May 21;70(Pt 6):o687–8. doi: 10.1107/S1600536814010769 (PMC4051104; doi:10.1107/S1600536814010769)
Supplement: Supplementary file 2 [file e-70-0o687-Isup2.hkl]

#
# h,k,l, Fc-squared, Fo-squared, sigma(Fo-squared), status flag
#
data_I
_shelx_title ' ri4 in Pnma (Koordinaten von SAGXIJ)'
_shelx_refln_list_code          4
_shelx_F_calc_maximum      163.51
_exptl_crystal_F_000      1096.00
_reflns_d_resolution_high  0.8401

loop_
 _space_group_symop_operation_xyz
 'x, y, z'
 '-x+1/2, -y, z+1/2'
 'x+1/2, -y+1/2, -z+1/2'
 '-x, y+1/2, -z'
 '-x, -y, -z'
 'x-1/2, y, -z-1/2'
 '-x-1/2, y-1/2, z-1/2'
 'x, -y-1/2, z'

_cell_length_a     8.2629
_cell_length_b    33.0930
_cell_length_c    10.0877
_cell_angle_alpha  90.000
_cell_angle_beta   90.000
_cell_angle_gamma  90.000

_shelx_F_squared_multiplier     1.000

loop_
 _refln_index_h
 _refln_index_k
 _refln_index_l
 _refln_F_squared_calc
 _refln_F_squared_meas
 _refln_F_squared_sigma
 _refln_observed_status
   2   0   0      13875.55      11303.98       834.32 o
   4   0   0       3219.80       3578.96       126.80 o
   6   0   0         14.27         10.72         6.86 o
   8   0   0         37.03         53.83        11.53 o
   2   1   0      23404.68      18739.62       875.13 o
   4   1   0       9314.88       8745.17       346.26 o
   6   1   0          8.28         12.30         4.47 o
   8   1   0        136.51        153.49         5.85 o
   2   2   0        171.83        211.39        10.71 o
   4   2   0        202.05        414.99        65.80 o
   6   2   0          0.46          6.90         4.67 o
   8   2   0         15.42        116.72        38.66 o
   2   3   0       1012.91        883.34        16.70 o
   4   3   0        640.56        761.91        21.30 o
   6   3   0        113.20        130.67        12.19 o
   8   3   0       1308.64       1328.95        26.55 o
   0   4   0       8582.87       7874.62       387.78 o
   2   4   0       2128.94       1811.94        54.99 o
   4   4   0          2.49         51.63        17.99 o
   6   4   0        529.52        627.66        48.77 o
   8   4   0       1067.35       1384.84       162.59 o
   2   5   0       8799.43       7992.23       376.43 o
   4   5   0       1918.28       1955.41        39.76 o
   6   5   0       3097.39       2964.52       116.76 o
   8   5   0        180.00        568.02       216.44 o
   0   6   0       9420.76       8294.51       382.82 o
   2   6   0       4916.72       4487.74       164.09 o
   4   6   0        493.98        559.51        22.22 o
   6   6   0         61.87        262.34        87.37 o
   8   6   0          2.90         23.68        10.36 o
   2   7   0        265.39        270.15         9.25 o
   4   7   0          0.48          1.12         4.35 o
   6   7   0       1194.35       1108.92        25.24 o
   8   7   0         91.36         87.06         5.38 o
   0   8   0       4483.70       4733.98       158.38 o
   2   8   0        184.49        156.15         5.94 o
   4   8   0        380.25        387.80        17.46 o
   6   8   0          4.91          4.74         4.49 o
   8   8   0         86.53        242.50        82.91 o
   2   9   0       2560.11       2520.06        91.57 o
   4   9   0        121.92        144.52         5.14 o
   6   9   0        125.51        130.48         7.22 o
   8   9   0       1037.89        984.86        47.29 o
   0  10   0       5204.65       4483.17       105.85 o
   2  10   0       2480.34       2456.01       157.20 o
   4  10   0         36.78         53.13         4.56 o
   6  10   0        489.69        523.26        12.32 o
   8  10   0         53.73        474.88       199.79 o
   2  11   0       5229.74       5756.64       158.05 o
   4  11   0        245.93        174.72         7.27 o
   6  11   0         85.83         85.25         4.88 o
   8  11   0         53.42         64.06         5.38 o
   0  12   0       1291.35       1414.94        35.43 o
   2  12   0        800.43        812.63        51.79 o
   4  12   0        250.04        288.03         8.50 o
   6  12   0        448.93        470.63        23.98 o
   8  12   0          0.13         17.98        10.80 o
   2  13   0       3392.08       3694.07       180.74 o
   4  13   0       1349.17       1365.17        35.47 o
   6  13   0         68.87        138.10        40.52 o
   8  13   0        271.40        262.45        14.03 o
   0  14   0       4343.70       4701.43       290.18 o
   2  14   0       4146.86       4673.93       232.76 o
   4  14   0        981.02        909.52        38.99 o
   6  14   0       7508.28       6993.37       277.48 o
   8  14   0        179.16        177.66         7.24 o
   2  15   0        405.34        685.09        42.49 o
   4  15   0        869.40        884.18        45.39 o
   6  15   0        937.19        841.94        60.73 o
   8  15   0         70.45         70.31         6.39 o
   0  16   0       3375.04       3328.56       180.63 o
   2  16   0        117.63        124.42         8.28 o
   4  16   0        630.76        590.12        14.58 o
   6  16   0          5.19          5.92         4.72 o
   8  16   0        643.02        643.81        28.78 o
   2  17   0       1160.18       1329.79        62.33 o
   4  17   0         54.66         63.53         5.70 o
   6  17   0          1.43          2.55         4.19 o
   8  17   0        382.61        351.80        18.42 o
   0  18   0       3091.80       3025.76        85.03 o
   2  18   0        113.78        195.19         7.29 o
   4  18   0         41.40         68.78         4.53 o
   6  18   0        317.17        314.85        10.61 o
   8  18   0          4.24         12.81         8.15 o
   2  19   0         56.46         61.93         4.48 o
   4  19   0          6.87         10.48         4.64 o
   6  19   0         84.03         83.86         5.60 o
   8  19   0        147.55        141.04         7.11 o
   0  20   0       1541.77       1601.93       140.44 o
   2  20   0        257.81        324.56        10.04 o
   4  20   0        826.65        791.07        29.26 o
   6  20   0         70.10         61.86         5.30 o
   8  20   0          9.92         16.71         4.98 o
   2  21   0        264.75        289.63        12.29 o
   4  21   0         68.72         57.73         5.46 o
   6  21   0          9.34          8.10         6.52 o
   8  21   0         17.35         12.37         5.33 o
   0  22   0       3342.43       3805.14        22.81 o
   2  22   0        344.65        380.95         8.35 o
   4  22   0         58.67         70.88         4.74 o
   6  22   0         18.07         10.75         4.94 o
   8  22   0         51.86         48.49         5.87 o
   2  23   0       1072.21       1106.78        40.58 o
   4  23   0          0.01          3.06         4.34 o
   6  23   0        415.36        385.27        28.88 o
   0  24   0        758.50        694.69        13.32 o
   2  24   0         20.27         54.98         4.37 o
   4  24   0         24.45         21.65         4.70 o
   6  24   0         15.79         14.92         5.11 o
   2  25   0        205.29        223.43         8.52 o
   4  25   0        419.87        334.74         8.66 o
   6  25   0         63.81         73.80         6.22 o
   0  26   0       4789.09       4890.10       396.38 o
   2  26   0         62.97         79.68         4.68 o
   4  26   0        103.10         81.51         8.78 o
   6  26   0          3.34          5.20         5.34 o
   2  27   0       2547.89       2689.08        61.42 o
   4  27   0       2064.08       1988.73        36.47 o
   6  27   0        321.44        308.98        24.83 o
   0  28   0      21227.59      21787.72      1961.43 o
   2  28   0        238.46        277.93         7.42 o
   4  28   0         90.91        115.04        28.73 o
   6  28   0         47.98         57.72         5.96 o
   2  29   0         16.36         45.44        13.64 o
   4  29   0        775.56        726.97        27.68 o
   6  29   0         30.71         32.93         6.12 o
   0  30   0         16.68        344.54        65.66 o
   2  30   0        510.12        499.16        24.28 o
   4  30   0         38.11         52.56         9.60 o
   6  30   0          1.51          5.84         5.11 o
   2  31   0        257.24        279.94         5.28 o
   4  31   0        174.77        174.60        10.19 o
   6  31   0         79.59         70.89         5.38 o
   0  32   0         45.20         86.81         7.91 o
   2  32   0        232.84        222.00        12.22 o
   4  32   0         62.68         70.61         5.17 o
   2  33   0         77.25         72.84         4.70 o
   4  33   0         54.43         55.12         5.54 o
   0  34   0         26.80         57.31         8.36 o
   2  34   0         64.13         55.25         4.61 o
   4  34   0         88.56         88.38         5.98 o
   2  35   0         49.72         60.27         4.66 o
   4  35   0         11.85         18.14         4.86 o
   0  36   0          9.39         41.56         8.02 o
   2  36   0         42.85         52.74         4.82 o
   2  37   0          1.17          5.67         5.28 o
   0  38   0        105.97        108.59        16.99 o
   2  38   0        141.51        131.47         6.34 o
   1   0   1       5013.77       4343.36       190.73 o
   2   0   1         52.89         93.95        11.72 o
   3   0   1       5135.61       5078.89       171.11 o
   4   0   1        616.76        584.00        32.30 o
   5   0   1        608.13        731.99        34.34 o
   6   0   1       2427.63       2497.08        50.56 o
   7   0   1       1450.10       1401.73        67.32 o
   8   0   1         16.69        218.64        86.54 o
   9   0   1         91.59         87.85         6.31 o
   0   1   1       2141.21       2127.05        82.61 o
   1   1   1      10160.38       9248.57       418.69 o
   2   1   1       7069.27       6377.28       180.77 o
   3   1   1       2979.40       2734.34        70.77 o
   4   1   1       1720.61       1709.34        44.00 o
   5   1   1       1599.50       1654.90        25.86 o
   6   1   1         56.68        206.86        44.98 o
   7   1   1         13.06        320.91        75.18 o
   8   1   1        396.68        378.69         5.30 o
   9   1   1        109.23        120.74         6.51 o
   1   2   1        251.26        261.49         7.23 o
   2   2   1        134.97        157.96         5.40 o
   3   2   1        562.60        587.85        13.21 o
   4   2   1        999.94       1019.20        25.59 o
   5   2   1       1348.22       1312.58        31.76 o
   6   2   1         66.79         76.35         7.87 o
   7   2   1        197.32        199.11         5.60 o
   8   2   1         17.74        137.42        37.44 o
   9   2   1        152.92        159.97         6.01 o
   0   3   1         60.55         74.76        12.11 o
   1   3   1          0.02         -6.28         6.28 o
   2   3   1        925.10        859.51        25.75 o
   3   3   1         35.14         35.11         3.75 o
   4   3   1        896.53        974.70        16.30 o
   5   3   1        234.84        333.48        14.75 o
   6   3   1         93.68        120.92         4.07 o
   7   3   1         85.59         92.87         7.04 o
   8   3   1          8.19         20.52         3.95 o
   9   3   1         20.37         59.24        12.28 o
   1   4   1      26734.89      24904.05       503.34 o
   2   4   1       5201.79       4833.40        96.38 o
   3   4   1        236.00        250.71         5.28 o
   4   4   1          2.24         15.79         3.59 o
   5   4   1        196.93        208.95         6.06 o
   6   4   1          7.44         16.92         3.18 o
   7   4   1         82.03         85.12         4.74 o
   8   4   1          5.87         14.60         3.43 o
   9   4   1         98.16         80.30         3.93 o
   0   5   1         24.23         36.97         7.33 o
   1   5   1       3790.91       3750.79        69.91 o
   2   5   1        361.32        323.20         8.09 o
   3   5   1         35.38         47.52         4.79 o
   4   5   1        822.64        717.69        15.14 o
   5   5   1         44.77         54.83         3.39 o
   6   5   1          1.17          5.33         3.09 o
   7   5   1        342.71        373.00        11.88 o
   8   5   1          0.76          6.43         3.55 o
   9   5   1         11.79         19.80         3.96 o
   1   6   1         34.13         40.49         4.65 o
   2   6   1        185.81        217.50         6.07 o
   3   6   1       2593.44       2620.56        32.78 o
   4   6   1        157.88        126.50         3.76 o
   5   6   1          0.18          2.67         3.26 o
   6   6   1         45.72         36.37         3.29 o
   7   6   1          4.09        179.68        50.33 o
   8   6   1         13.67         14.07         3.39 o
   9   6   1         39.28         40.78         3.80 o
   0   7   1      18250.44      18388.01      2116.12 o
   1   7   1       8305.42       7510.71       174.47 o
   2   7   1        857.18        862.80        23.49 o
   3   7   1         32.62         39.37         3.76 o
   4   7   1        257.59        205.11         4.81 o
   5   7   1          7.86         14.23         3.14 o
   6   7   1         58.60         60.27         3.12 o
   7   7   1         63.97         59.14         3.41 o
   8   7   1         82.45         73.50         3.87 o
   9   7   1         47.66         49.04         3.95 o
   1   8   1       1556.13       1511.43        29.56 o
   2   8   1        619.31        619.14        11.75 o
   3   8   1        554.45        546.71        16.66 o
   4   8   1         59.26         67.52         3.24 o
   5   8   1        297.35        269.76         6.31 o
   6   8   1        227.49        238.24         6.94 o
   7   8   1          0.34         10.93         4.70 o
   8   8   1        123.10        157.26         7.46 o
   9   8   1         76.64         78.14         4.01 o
   0   9   1        402.51        391.30        10.61 o
   1   9   1        455.14        402.75         8.02 o
   2   9   1         11.81         15.92         3.28 o
   3   9   1         19.93         32.50         3.49 o
   4   9   1         25.03         27.40         3.14 o
   5   9   1        176.40        189.40         5.18 o
   6   9   1         25.75         23.02         3.25 o
   7   9   1          6.09         58.32        15.15 o
   8   9   1        201.08        198.66         6.47 o
   9   9   1         54.50         48.97         4.04 o
   1  10   1         42.33         40.02         3.90 o
   2  10   1       1469.07       1664.10        25.50 o
   3  10   1       3213.64       3348.38        82.35 o
   4  10   1        386.13        355.96         7.60 o
   5  10   1         30.49         33.29         3.26 o
   6  10   1         71.43         79.68         3.58 o
   7  10   1       1458.93       1314.57        33.57 o
   8  10   1        230.00        232.24         6.92 o
   9  10   1         26.55         57.07        10.64 o
   0  11   1       6832.90       6859.60       198.02 o
   1  11   1        212.85        174.11         4.50 o
   2  11   1          0.79          4.93         3.68 o
   3  11   1         17.02         25.81         3.33 o
   4  11   1        178.65        209.14         4.07 o
   5  11   1          8.09          7.06         3.15 o
   6  11   1        194.76        189.48         7.13 o
   7  11   1       2410.16       2497.17        60.47 o
   8  11   1        239.36        275.93         8.58 o
   9  11   1        325.80        302.79        11.76 o
   1  12   1       2653.42       2556.95        64.10 o
   2  12   1        117.93        148.52         4.31 o
   3  12   1        556.81        537.69         8.68 o
   4  12   1         23.47         21.00         3.20 o
   5  12   1        768.67        678.29        20.29 o
   6  12   1         89.32         88.55         4.49 o
   7  12   1        317.64        366.60        34.90 o
   8  12   1          7.16         98.41        29.49 o
   9  12   1         70.84        153.81        26.08 o
   0  13   1       3261.81       3082.15       178.17 o
   1  13   1        134.45        210.41        12.68 o
   2  13   1        123.77        146.61         4.30 o
   3  13   1         40.09         47.92         3.23 o
   4  13   1        440.38        446.36         9.86 o
   5  13   1         11.39          8.48         2.82 o
   6  13   1        298.93        285.71         7.66 o
   7  13   1       1504.02       1493.08        40.18 o
   8  13   1        363.16        341.21         9.60 o
   9  13   1         76.61         77.29         4.06 o
   1  14   1        165.67        233.65         7.14 o
   2  14   1       3066.53       3003.61       119.03 o
   3  14   1       4982.27       5422.91       110.97 o
   4  14   1        424.52        437.31         8.53 o
   5  14   1        469.58        478.12         9.91 o
   6  14   1        492.95        465.16        16.61 o
   7  14   1        525.03        540.39        20.30 o
   8  14   1          5.41         69.10        21.87 o
   9  14   1          0.22         14.91         5.57 o
   0  15   1       1384.69       1364.64        59.24 o
   1  15   1       5401.28       6095.85       128.24 o
   2  15   1        137.70        143.77         9.28 o
   3  15   1        113.45        145.87        19.65 o
   4  15   1         68.30         48.51         3.18 o
   5  15   1          6.92          7.08         2.93 o
   6  15   1         55.41         61.77         3.53 o
   7  15   1        593.59        553.27        16.76 o
   8  15   1         71.13         64.15         3.67 o
   9  15   1        157.14        151.56         7.57 o
   1  16   1       3309.03       3732.26        62.91 o
   2  16   1       1608.87       1844.67        35.31 o
   3  16   1        628.60        707.23        14.02 o
   4  16   1        197.48        210.25         8.60 o
   5  16   1        684.33        626.63        16.17 o
   6  16   1        150.42        132.19         3.64 o
   7  16   1         27.27         25.66         3.54 o
   8  16   1          4.67          7.03         3.75 o
   0  17   1       1489.81       1333.77        26.62 o
   1  17   1          4.75        142.18        20.16 o
   2  17   1         15.14         53.69        12.69 o
   3  17   1        504.11        528.07         8.73 o
   4  17   1         42.58         52.16         3.36 o
   5  17   1          9.36          9.45         3.05 o
   6  17   1        210.69        199.77         7.39 o
   7  17   1        948.98        922.77        28.64 o
   8  17   1         31.03         31.85         3.73 o
   1  18   1        537.92        461.53         8.27 o
   2  18   1         11.00         19.97         2.86 o
   3  18   1        196.50        232.20         5.01 o
   4  18   1         71.15         83.62         3.38 o
   5  18   1        255.27        272.58         7.53 o
   6  18   1         17.27         19.76         3.20 o
   7  18   1        682.02        642.95        21.64 o
   8  18   1        238.07        218.68         8.38 o
   0  19   1          0.30          1.81         4.17 o
   1  19   1        426.85        491.44         4.87 o
   2  19   1        115.05        120.59         3.23 o
   3  19   1          0.39          3.79         2.89 o
   4  19   1         64.07         56.70         3.33 o
   5  19   1        111.30        113.46         3.63 o
   6  19   1         16.32         16.06         3.29 o
   7  19   1         10.13         13.46         4.16 o
   8  19   1         74.65         70.24         4.80 o
   1  20   1         31.55         55.30         4.35 o
   2  20   1        173.47        196.72         4.92 o
   3  20   1        486.93        515.13        10.30 o
   4  20   1          4.96          8.81         3.22 o
   5  20   1        113.84         95.03         3.62 o
   6  20   1         16.96         18.32         3.55 o
   7  20   1        220.97        220.29         9.14 o
   8  20   1         48.70         42.22         3.82 o
   0  21   1       1370.92       1531.23        70.00 o
   1  21   1        190.63        222.44         4.09 o
   2  21   1          4.85         16.80         2.74 o
   3  21   1          5.45         18.55         3.59 o
   4  21   1        197.43        198.09         5.08 o
   5  21   1        103.54        106.52         3.81 o
   6  21   1         30.72         34.83         3.54 o
   7  21   1        137.85        145.31         6.05 o
   8  21   1          4.72          9.75         3.82 o
   1  22   1        622.68        614.69         8.24 o
   2  22   1         85.08         92.61         3.10 o
   3  22   1        363.78        339.59         8.14 o
   4  22   1        127.43        127.63         4.09 o
   5  22   1         26.18         23.77         3.36 o
   6  22   1         10.30         10.57         3.54 o
   7  22   1         40.21         34.00         3.78 o
   8  22   1         11.73         13.09         3.86 o
   0  23   1         16.07         14.75         4.17 o
   1  23   1         57.73         60.05         3.45 o
   2  23   1          0.04          1.65         2.88 o
   3  23   1         80.67         88.17         3.11 o
   4  23   1        115.92        119.51         4.00 o
   5  23   1        241.88        214.09         4.77 o
   6  23   1         21.21         19.90         3.37 o
   7  23   1         20.09         16.54         3.96 o
   1  24   1       2214.49       2246.49        55.98 o
   2  24   1         56.56         58.20         2.93 o
   3  24   1         16.20         15.25         2.97 o
   4  24   1        129.93        137.45         4.79 o
   5  24   1          2.69          3.42         3.43 o
   6  24   1          0.01          5.17         3.63 o
   7  24   1         21.54         27.77         3.95 o
   0  25   1        196.90        196.52         9.54 o
   1  25   1        244.80        297.95        10.08 o
   2  25   1        192.98        205.15         4.98 o
   3  25   1         30.62         32.17         3.04 o
   4  25   1         21.38         14.49         3.35 o
   5  25   1        205.85        196.28         6.93 o
   6  25   1         45.82         58.82         3.90 o
   7  25   1          3.79          6.86         3.95 o
   1  26   1        315.24        293.12         7.06 o
   2  26   1         29.89         37.38         3.08 o
   3  26   1        193.95        193.49         3.90 o
   4  26   1        139.06        135.87         3.92 o
   5  26   1         50.68         58.00         3.46 o
   6  26   1        259.55        259.35        12.44 o
   7  26   1         86.83         77.25         3.87 o
   0  27   1       1404.50       1501.47        74.90 o
   1  27   1       3978.17       4244.85       118.25 o
   2  27   1        635.53        621.10         8.03 o
   3  27   1          1.08          2.60         3.00 o
   4  27   1        363.33        327.31         5.90 o
   5  27   1        602.43        556.37        12.14 o
   6  27   1          1.28          5.74         3.67 o
   7  27   1          9.38         11.31         4.20 o
   1  28   1        600.24        744.40        31.68 o
   2  28   1         17.43         43.99         4.17 o
   3  28   1        556.71        472.03        11.61 o
   4  28   1        301.64        289.37         8.49 o
   5  28   1         12.05         12.85         3.31 o
   6  28   1        261.22        255.00        12.55 o
   0  29   1         34.68         39.02         5.57 o
   1  29   1        484.09        509.32        15.77 o
   2  29   1        413.22        428.03         9.33 o
   3  29   1         85.94         68.90         4.82 o
   4  29   1         13.47         17.23         3.30 o
   5  29   1        288.10        270.79        11.44 o
   6  29   1          0.12          4.30         3.89 o
   1  30   1          3.01         24.50         3.55 o
   2  30   1         16.55         25.26         3.08 o
   3  30   1         64.08         79.05         3.38 o
   4  30   1         52.97         63.58         3.32 o
   5  30   1        188.83        186.34         6.80 o
   6  30   1         10.83         13.39         3.68 o
   0  31   1         44.87         43.05         5.51 o
   1  31   1         61.83         72.24         3.55 o
   2  31   1          6.55         11.98         3.09 o
   3  31   1         52.05         54.33         3.26 o
   4  31   1         43.38         42.80         3.96 o
   5  31   1        103.63         80.78         4.01 o
   6  31   1         30.58         23.68         3.49 o
   1  32   1       1057.01       1077.63        29.08 o
   2  32   1        124.20        137.16         3.47 o
   3  32   1         82.24         84.16         3.39 o
   4  32   1         10.94          9.15         3.49 o
   5  32   1          9.22         17.53         3.57 o
   0  33   1        131.43        135.65         8.19 o
   1  33   1         20.46         46.56         4.07 o
   2  33   1         32.52         29.82         3.26 o
   3  33   1          1.12          2.25         3.16 o
   4  33   1         20.71         26.31         3.30 o
   5  33   1         99.70        105.56         3.95 o
   1  34   1          3.27         13.97         4.04 o
   2  34   1         42.27         44.26         3.23 o
   3  34   1         65.97         63.54         3.55 o
   4  34   1          0.00          7.84         3.45 o
   0  35   1         95.38         95.36         5.72 o
   1  35   1          4.50         10.06         3.90 o
   2  35   1          4.37          9.05         3.40 o
   3  35   1          9.76         16.14         3.24 o
   4  35   1          5.04          4.62         3.49 o
   1  36   1         23.26         18.45         3.96 o
   2  36   1         10.33         12.86         3.51 o
   3  36   1         39.55         42.51         3.57 o
   0  37   1         22.18         29.80         5.88 o
   1  37   1          0.18          5.17         4.00 o
   2  37   1          3.72         11.18         3.56 o
   3  37   1         45.52         52.26         3.86 o
   1  38   1         24.48         27.79         4.28 o
   2  38   1         42.52         55.93         3.80 o
   0  39   1          0.13          2.12         5.25 o
   1  39   1          5.66          4.57         4.25 o
   2   0   2        440.75        412.47        20.84 o
   3   0   2       4023.81       4253.67       170.41 o
   4   0   2        520.70        542.24        13.16 o
   5   0   2          3.89        228.19        73.68 o
   6   0   2        369.11        401.77        10.76 o
   7   0   2        839.86        899.16        10.63 o
   8   0   2        265.10        248.90         6.08 o
   9   0   2         95.30         88.67         6.12 o
   1   1   2        758.43        815.97        79.30 o
   2   1   2       2403.49       2261.78       110.01 o
   3   1   2      10797.70      10336.18       264.97 o
   4   1   2        281.86        329.98         9.99 o
   5   1   2       2314.53       2287.76        64.47 o
   6   1   2        249.23        283.62        11.21 o
   7   1   2        119.11        159.09        10.56 o
   8   1   2          9.25         68.03        16.23 o
   9   1   2        111.23         96.03         4.67 o
   0   2   2        141.96         91.53        10.35 o
   1   2   2        612.66        612.51        16.65 o
   2   2   2       3623.98       3295.49        76.73 o
   3   2   2        187.18        272.88        17.10 o
   4   2   2         15.73         85.90        14.88 o
   5   2   2          0.65        125.01        33.55 o
   6   2   2         71.24         83.13         4.33 o
   7   2   2         26.02         75.59        13.60 o
   8   2   2         25.18        162.76        43.03 o
   9   2   2         20.36         40.97         5.27 o
   1   3   2       8113.40       7469.50       127.56 o
   2   3   2      10328.62       9962.34       241.28 o
   3   3   2        201.35        225.04         4.86 o
   4   3   2       1218.94       1356.61        31.94 o
   5   3   2          0.45         20.23         6.03 o
   6   3   2         18.54         15.14         3.23 o
   7   3   2        333.14        324.54        17.56 o
   8   3   2        399.48        383.62        14.84 o
   9   3   2         10.98         15.14         3.92 o
   0   4   2       4165.75       4207.54       147.89 o
   1   4   2       1504.52       1375.96        47.66 o
   2   4   2       1641.63       1702.97        44.82 o
   3   4   2        360.72        359.77         9.28 o
   4   4   2       3051.11       2919.24        88.40 o
   5   4   2         74.45        110.88        10.97 o
   6   4   2         14.03         27.48         3.44 o
   7   4   2       1095.94       1097.87        26.40 o
   8   4   2        171.64        170.53         8.32 o
   9   4   2         55.71         61.18         4.13 o
   1   5   2       2125.00       1956.36        81.08 o
   2   5   2       5501.82       4874.58       139.70 o
   3   5   2       1710.75       1734.57        40.16 o
   4   5   2        239.82        254.13         7.02 o
   5   5   2       1960.85       1902.57        48.54 o
   6   5   2        266.55        303.22         8.22 o
   7   5   2        515.50        555.18        36.71 o
   8   5   2         91.39        117.81        13.02 o
   9   5   2         13.98         20.10         3.82 o
   0   6   2       1793.22       1735.15        62.95 o
   1   6   2       1615.73       1497.81        42.94 o
   2   6   2       2106.48       1981.02        58.54 o
   3   6   2       1181.97       1123.69        25.57 o
   4   6   2        831.58        839.64        20.10 o
   5   6   2        474.56        504.79        16.70 o
   6   6   2        494.02        489.75        14.09 o
   7   6   2        175.94        213.80        21.03 o
   8   6   2          5.34         24.73         7.53 o
   9   6   2         10.26         12.29         3.80 o
   1   7   2        169.23        149.83         4.73 o
   2   7   2         80.26         58.73         3.98 o
   3   7   2        377.56        390.40         8.99 o
   4   7   2        399.05        357.24        11.68 o
   5   7   2          4.17          9.18         3.16 o
   6   7   2          2.13         86.19        24.01 o
   7   7   2        280.78        283.37         5.11 o
   8   7   2         14.77         18.51         3.67 o
   9   7   2         18.79         21.56         3.77 o
   0   8   2       1567.65       1493.52        25.41 o
   1   8   2         23.59         20.88         3.86 o
   2   8   2       5659.25       5509.18       168.23 o
   3   8   2       1115.11       1173.32        16.83 o
   4   8   2          0.14         10.49         3.12 o
   5   8   2        328.91        303.21         7.49 o
   6   8   2         56.47         40.90         3.29 o
   7   8   2          1.44         47.52        15.84 o
   8   8   2        217.89        218.62         7.06 o
   9   8   2         25.32         34.91         7.40 o
   1   9   2        123.08        125.54         4.44 o
   2   9   2        319.10        349.76         8.83 o
   3   9   2         50.06         60.64         3.50 o
   4   9   2        330.28        318.89         8.84 o
   5   9   2          1.46          4.39         3.10 o
   6   9   2        175.14        167.55         3.90 o
   7   9   2        211.69        197.00         5.63 o
   8   9   2        250.78        255.36        11.32 o
   9   9   2        250.74        221.95         6.77 o
   0  10   2       3447.34       3912.07        78.98 o
   1  10   2        344.90        350.65         9.55 o
   2  10   2       2743.97       2931.07        67.61 o
   3  10   2        172.36        197.01         4.01 o
   4  10   2        189.85        214.59         4.02 o
   5  10   2        227.70        224.63         5.60 o
   6  10   2        423.18        427.24         7.67 o
   7  10   2         13.24         61.10        11.71 o
   8  10   2         87.44        130.34        18.53 o
   9  10   2         11.87         83.87        22.64 o
   1  11   2       4473.10       4706.44       105.41 o
   2  11   2       2574.03       2826.00        49.18 o
   3  11   2        110.99        142.77         3.77 o
   4  11   2         59.48         81.43         3.51 o
   5  11   2        180.48        189.52         4.76 o
   6  11   2        492.10        475.24        12.18 o
   7  11   2          1.97          6.67         3.40 o
   8  11   2        187.82        191.66         5.49 o
   9  11   2         47.56         38.01         4.12 o
   0  12   2       3988.18       4083.80       143.77 o
   1  12   2        767.56        773.09        20.24 o
   2  12   2       1177.36       1131.82        19.64 o
   3  12   2          0.01          1.57         3.23 o
   4  12   2        151.13        141.41         3.80 o
   5  12   2         18.43         27.37         3.10 o
   6  12   2         26.51         32.94         3.55 o
   7  12   2         98.00         99.39         3.79 o
   8  12   2        124.19        143.86        10.94 o
   9  12   2          5.21         13.58         3.94 o
   1  13   2        341.78        374.89         6.54 o
   2  13   2        378.05        364.66         6.71 o
   3  13   2       1162.98       1217.49        21.30 o
   4  13   2        268.85        293.49         6.42 o
   5  13   2        104.93         94.04         3.60 o
   6  13   2        715.34        706.97        20.33 o
   7  13   2        125.35        114.89         4.26 o
   8  13   2        117.46        128.25         6.74 o
   9  13   2         83.76         83.33         4.59 o
   0  14   2        672.70        661.08        24.49 o
   1  14   2        111.30        156.06         4.40 o
   2  14   2        862.28       1014.08        21.58 o
   3  14   2        830.28        873.92        28.17 o
   4  14   2        300.03        322.55        11.23 o
   5  14   2       1278.59       1243.86        34.17 o
   6  14   2       2551.98       2555.74        67.91 o
   7  14   2       1528.87       1463.23        32.56 o
   8  14   2        110.15        104.27         4.52 o
   9  14   2         16.30         26.90         5.32 o
   1  15   2         93.08         76.05         3.38 o
   2  15   2         47.36         50.30         3.36 o
   3  15   2        967.74        982.68        24.06 o
   4  15   2         36.04         29.91         3.25 o
   5  15   2         13.29         16.54         3.10 o
   6  15   2        884.80        820.33        37.97 o
   7  15   2          0.57         18.41         8.99 o
   8  15   2          6.55         23.21         7.18 o
   0  16   2         55.07         53.96         5.05 o
   1  16   2        175.81        229.75         5.21 o
   2  16   2         82.62         89.66         3.43 o
   3  16   2         84.46         76.46         3.42 o
   4  16   2        318.24        329.33         8.87 o
   5  16   2          3.86          8.41         2.99 o
   6  16   2        149.79        133.24         4.87 o
   7  16   2         16.06         24.98         3.35 o
   8  16   2        185.09        166.73         5.51 o
   1  17   2       1303.80       1472.23        29.95 o
   2  17   2       2479.93       2579.82        69.31 o
   3  17   2        153.13        178.49         5.63 o
   4  17   2          7.35          8.84         3.30 o
   5  17   2         68.75         79.54         4.89 o
   6  17   2        141.39        155.92         4.32 o
   7  17   2          0.47          6.71         3.37 o
   8  17   2        282.80        277.45         8.89 o
   0  18   2        653.05        647.85         7.99 o
   1  18   2        119.88        123.96        15.75 o
   2  18   2        820.40        804.59        22.56 o
   3  18   2          0.19          1.99         2.97 o
   4  18   2        290.98        319.02        10.57 o
   5  18   2        368.58        373.00        13.39 o
   6  18   2        173.62        177.40         6.45 o
   7  18   2          8.18         10.23         3.46 o
   8  18   2        137.23        135.63         5.48 o
   1  19   2        222.13        196.60         4.55 o
   2  19   2         58.47         59.40         4.62 o
   3  19   2         74.16         88.48         3.38 o
   4  19   2        103.01        111.84         4.54 o
   5  19   2          0.02          1.17         3.18 o
   6  19   2        181.77        180.38         5.67 o
   7  19   2        139.24        141.54         3.99 o
   8  19   2          3.64         26.23         8.79 o
   0  20   2        605.50        631.55        31.54 o
   1  20   2        393.48        378.52        11.08 o
   2  20   2          5.76          7.46         2.76 o
   3  20   2         49.70         53.47         3.09 o
   4  20   2        334.32        372.56         7.86 o
   5  20   2        315.87        301.51         9.30 o
   6  20   2         11.62         20.66         3.35 o
   7  20   2          0.00          3.34         3.67 o
   8  20   2        136.77        121.86         4.38 o
   1  21   2         23.04         27.36         4.15 o
   2  21   2        294.06        303.21         3.72 o
   3  21   2         78.32         70.76         3.28 o
   4  21   2          9.54         12.67         3.14 o
   5  21   2         67.08         62.56         3.65 o
   6  21   2          1.02          3.58         3.52 o
   7  21   2         29.01         32.12         3.62 o
   8  21   2         60.29         49.62         4.05 o
   0  22   2        436.63        410.48        16.85 o
   1  22   2        546.20        547.37        15.70 o
   2  22   2        958.99       1014.90        23.12 o
   3  22   2         56.31         43.96         3.24 o
   4  22   2        384.27        367.81         8.16 o
   5  22   2         34.05         23.47         3.70 o
   6  22   2        136.11        129.56         4.19 o
   7  22   2        281.06        259.94        10.93 o
   1  23   2        158.43        178.47         5.66 o
   2  23   2        577.89        606.53        13.25 o
   3  23   2        141.65        142.50         3.63 o
   4  23   2         14.39         12.48         3.16 o
   5  23   2        324.96        299.11        10.44 o
   6  23   2         10.84          8.98         3.57 o
   7  23   2         94.09         92.02         4.01 o
   0  24   2        220.21        186.31         6.99 o
   1  24   2        847.47        944.75        16.57 o
   2  24   2        464.78        514.50        12.42 o
   3  24   2         20.24         21.51         3.09 o
   4  24   2         61.25         64.58         3.48 o
   5  24   2         25.66         25.48         3.56 o
   6  24   2        115.42        102.56         4.52 o
   7  24   2         53.92         48.76         4.55 o
   1  25   2        476.90        458.11         9.09 o
   2  25   2        112.97        137.25         4.62 o
   3  25   2          9.47         10.34         2.96 o
   4  25   2        793.33        763.24        19.47 o
   5  25   2         12.47         14.71         3.36 o
   6  25   2          0.03          1.05         3.83 o
   7  25   2         86.19         80.18         7.03 o
   0  26   2        125.12        124.04         4.76 o
   1  26   2        654.78        674.35        21.19 o
   2  26   2        104.10        100.80         3.32 o
   3  26   2        178.65        187.99         4.30 o
   4  26   2         28.65         50.71         5.16 o
   5  26   2         57.63         51.77         3.41 o
   6  26   2         51.24         53.27         4.07 o
   7  26   2         98.94        100.43         7.05 o
   1  27   2        269.56        263.21         8.70 o
   2  27   2        104.38        122.08         3.82 o
   3  27   2       1496.45       1439.01        31.78 o
   4  27   2         72.60         56.66         3.21 o
   5  27   2       1040.91        962.85        29.09 o
   6  27   2         11.21         15.22         3.87 o
   0  28   2       2131.55       2209.48       110.08 o
   1  28   2       3903.99       3994.15       118.70 o
   2  28   2        876.62        862.56        20.77 o
   3  28   2        745.04        693.43        17.41 o
   4  28   2         31.02         40.77         3.14 o
   5  28   2          0.00          8.41         5.38 o
   6  28   2         51.73         59.15         4.09 o
   1  29   2        140.20        227.59        19.18 o
   2  29   2          1.06         20.95         7.17 o
   3  29   2        295.55        270.13         6.24 o
   4  29   2          0.16          3.65         2.99 o
   5  29   2         65.57         53.69         3.81 o
   6  29   2         52.83         50.39         3.96 o
   0  30   2          6.11         16.26         5.80 o
   1  30   2        337.08        391.17         7.86 o
   2  30   2        277.22        282.02         7.32 o
   3  30   2         12.48         20.42         3.11 o
   4  30   2          8.84         12.62         3.07 o
   5  30   2          0.32          0.30         3.16 o
   6  30   2          0.01          6.03         3.55 o
   1  31   2         21.82         27.62         3.56 o
   2  31   2        363.65        376.75         9.55 o
   3  31   2          5.22          3.64         3.23 o
   4  31   2         60.16         51.74         3.44 o
   5  31   2         37.47         36.99         3.51 o
   0  32   2         16.42         17.56         5.42 o
   1  32   2          0.02         -0.69         3.28 o
   2  32   2        523.65        527.79        16.74 o
   3  32   2         60.06         57.23         3.32 o
   4  32   2          2.14          2.82         3.32 o
   5  32   2          0.34          5.33         3.34 o
   1  33   2          2.13          6.08         3.35 o
   2  33   2          9.35         16.56         3.54 o
   3  33   2        122.90        115.79         3.75 o
   4  33   2         39.19         38.51         3.51 o
   5  33   2         97.37         84.08         4.19 o
   0  34   2          6.26         12.23         5.20 o
   1  34   2          0.02          5.50         3.43 o
   2  34   2         28.72         36.97         3.69 o
   3  34   2         49.81         48.67         3.50 o
   4  34   2          0.72          3.85         3.46 o
   1  35   2         30.59         26.73         4.01 o
   2  35   2         17.73          7.99         3.55 o
   3  35   2         14.59         19.88         3.53 o
   4  35   2         20.81         21.75         3.60 o
   0  36   2        262.89        275.74        11.54 o
   1  36   2         10.06         11.67         3.96 o
   2  36   2         33.70         40.35         3.50 o
   3  36   2         50.86         64.32         3.70 o
   1  37   2         15.56         19.42         3.81 o
   2  37   2          0.23          5.02         3.66 o
   0  38   2         68.37         75.31         6.52 o
   1  38   2          6.44         10.09         3.91 o
   2  38   2         35.64         37.15         3.64 o
   1   0   3      21437.45      20906.95      1399.45 o
   2   0   3        833.54        713.57        43.00 o
   3   0   3       3039.85       3606.16       215.47 o
   4   0   3       1128.97       1304.18        70.03 o
   5   0   3       2126.10       2353.39        94.05 o
   6   0   3        167.28        169.12         7.35 o
   7   0   3         48.41         48.73        13.76 o
   8   0   3         63.10         58.50         7.32 o
   9   0   3          0.00         25.94         9.63 o
   0   1   3       4304.92       4249.97       172.58 o
   1   1   3       2333.82       2205.84        91.61 o
   2   1   3        177.22        230.38         6.71 o
   3   1   3      12433.37      12231.23       330.10 o
   4   1   3       2008.09       2205.63        85.29 o
   5   1   3         15.08        314.54        67.97 o
   6   1   3         42.27         57.69         3.42 o
   7   1   3         73.52         83.63         3.66 o
   8   1   3         45.95         51.81         3.70 o
   9   1   3        101.06         93.09         4.16 o
   1   2   3         55.16         73.36         5.84 o
   2   2   3       2445.39       2272.15        59.58 o
   3   2   3        547.81        798.06        90.19 o
   4   2   3         12.21        209.82        57.16 o
   5   2   3       2567.37       2358.79        95.85 o
   6   2   3         13.87         30.52         5.72 o
   7   2   3         52.47         63.64         5.04 o
   8   2   3         23.55         22.04         3.56 o
   9   2   3          1.55         22.81         7.06 o
   0   3   3       5977.48       5237.91       198.79 o
   1   3   3       1656.66       1606.39        38.51 o
   2   3   3       3903.59       3947.40       118.30 o
   3   3   3        220.24        256.38         5.16 o
   4   3   3         12.64         20.53         4.58 o
   5   3   3        435.70        600.93        37.41 o
   6   3   3        397.35        433.48        13.15 o
   7   3   3         11.51         31.92         3.42 o
   8   3   3          4.45          7.39         3.48 o
   9   3   3          1.53         11.28         3.82 o
   1   4   3         12.93         39.88         4.78 o
   2   4   3          3.30          8.07         3.99 o
   3   4   3        542.23        568.57        15.05 o
   4   4   3        377.46        429.48        13.50 o
   5   4   3        418.66        455.52        13.96 o
   6   4   3         84.70        205.36        37.37 o
   7   4   3          9.23         56.46        15.62 o
   8   4   3         59.10         52.37         3.79 o
   9   4   3         32.68         28.47         3.99 o
   0   5   3       1878.67       1814.22        27.70 o
   1   5   3       2262.45       2181.89        67.55 o
   2   5   3        240.86        242.09         6.52 o
   3   5   3       1982.41       1859.85        45.15 o
   4   5   3        478.02        418.42         8.95 o
   5   5   3         36.82         61.93         6.87 o
   6   5   3        247.96        278.59         7.64 o
   7   5   3        165.99        212.33         5.82 o
   8   5   3         15.27         18.52         3.60 o
   9   5   3         28.56         30.64         4.05 o
   1   6   3          1.05          1.99         4.11 o
   2   6   3       1165.80       1044.69        28.81 o
   3   6   3        549.00        481.97        10.89 o
   4   6   3        445.68        431.66        11.06 o
   5   6   3        144.63        128.57         3.75 o
   6   6   3        136.09        174.88        14.96 o
   7   6   3         53.90         73.29         9.67 o
   8   6   3         18.17         23.32         3.61 o
   9   6   3          3.98          2.51         3.95 o
   0   7   3       6185.59       5789.62       315.34 o
   1   7   3       1552.20       1505.46        42.54 o
   2   7   3          1.73          3.69         3.72 o
   3   7   3        341.24        317.13         7.28 o
   4   7   3        185.89        214.52         4.07 o
   5   7   3         52.37         61.07         3.22 o
   6   7   3        366.80        350.45         9.96 o
   7   7   3          9.01         10.84         3.42 o
   8   7   3         33.55         29.62         3.71 o
   9   7   3         32.25         38.33         4.06 o
   1   8   3         18.28         15.25         4.38 o
   2   8   3        188.57        226.09         4.88 o
   3   8   3         46.35         58.45         3.59 o
   4   8   3         39.32         23.36         3.26 o
   5   8   3          0.89         67.86        20.18 o
   6   8   3         46.96         59.78         4.50 o
   7   8   3          2.65          5.94         3.34 o
   8   8   3         41.14         47.98         3.94 o
   9   8   3        324.37        316.82         7.98 o
   0   9   3       1478.85       1517.07        22.42 o
   1   9   3       2967.15       2943.72        50.23 o
   2   9   3         26.31         35.33         3.52 o
   3   9   3         79.34        103.18         3.70 o
   4   9   3        118.58        130.37         3.60 o
   5   9   3        982.43        958.96        21.73 o
   6   9   3          3.09         42.09        12.74 o
   7   9   3          0.45          6.05         3.24 o
   8   9   3         23.73         30.43         4.10 o
   9   9   3         47.89        124.11        28.63 o
   1  10   3         41.12         27.25         3.81 o
   2  10   3        287.39        268.39         9.03 o
   3  10   3         16.04         15.96         3.30 o
   4  10   3        260.08        270.46         6.43 o
   5  10   3       1045.63        982.62        20.54 o
   6  10   3        850.93        857.94        15.49 o
   7  10   3         15.87         18.08         3.34 o
   8  10   3        277.69        278.06        13.09 o
   9  10   3          0.04          9.72         4.26 o
   0  11   3       1301.05       1071.34        48.66 o
   1  11   3       1464.14       1423.94        43.31 o
   2  11   3       2208.20       2246.06        45.02 o
   3  11   3         16.05          9.65         3.31 o
   4  11   3          9.99          7.04         3.38 o
   5  11   3         92.20         91.03         3.54 o
   6  11   3        361.30        367.67        10.51 o
   7  11   3          6.03          9.56         3.51 o
   8  11   3        937.32        956.45        23.02 o
   9  11   3         14.43         20.99         4.05 o
   1  12   3       3865.23       3670.98       127.49 o
   2  12   3       2408.21       2449.52        26.52 o
   3  12   3        289.26        338.28        11.62 o
   4  12   3       1018.18        949.23        18.26 o
   5  12   3         47.02         40.80         3.44 o
   6  12   3        312.73        275.96         9.36 o
   7  12   3          6.34          9.06         3.42 o
   8  12   3         13.22        470.10       127.30 o
   9  12   3        169.34        147.13        12.34 o
   0  13   3       6282.21       7321.58       206.51 o
   1  13   3       3203.22       3278.80        63.61 o
   2  13   3       2099.55       2187.21        44.36 o
   3  13   3       1289.64       1265.33        33.55 o
   4  13   3         82.82        102.79         3.65 o
   5  13   3        471.62        453.95        13.73 o
   6  13   3        842.33        804.68        23.29 o
   7  13   3          9.71          9.49         3.36 o
   8  13   3        152.50        151.58         7.48 o
   1  14   3       7274.05       7452.30       193.47 o
   2  14   3        351.44        302.51         8.42 o
   3  14   3        212.83        229.87         6.04 o
   4  14   3          0.04          3.39         3.23 o
   5  14   3       3596.60       3757.03        97.18 o
   6  14   3        134.41        130.33         3.85 o
   7  14   3          1.08          6.97         3.40 o
   8  14   3         25.52         45.53         8.99 o
   0  15   3       7834.79       8672.28       330.65 o
   1  15   3       1541.95       1699.20        26.85 o
   2  15   3       3256.77       3281.55        75.60 o
   3  15   3          8.24         18.15         3.25 o
   4  15   3         80.41         73.40         3.43 o
   5  15   3        280.15        277.19         8.33 o
   6  15   3         95.65         80.17         3.93 o
   7  15   3        345.68        324.18         8.01 o
   8  15   3          2.19          9.91         3.76 o
   1  16   3        719.72        703.61        27.52 o
   2  16   3       1851.23       1825.38        35.35 o
   3  16   3        306.39        288.49         7.87 o
   4  16   3       1888.39       1873.73        49.56 o
   5  16   3         94.67         75.99         3.51 o
   6  16   3        829.56        809.46        24.12 o
   7  16   3        138.83        124.55         3.75 o
   8  16   3         11.77          9.94         3.56 o
   0  17   3        149.30        173.54         7.68 o
   1  17   3        119.86        151.19         4.98 o
   2  17   3        565.60        542.53        15.37 o
   3  17   3         75.20         69.02         3.25 o
   4  17   3         36.47         47.81         8.69 o
   5  17   3        277.90        248.27         5.45 o
   6  17   3        181.60        179.38         5.89 o
   7  17   3          3.11          7.78         3.28 o
   8  17   3        711.16        643.25        18.12 o
   1  18   3        241.95        241.52         9.85 o
   2  18   3         17.33         10.11         3.11 o
   3  18   3         22.34         15.13         2.91 o
   4  18   3        119.73        129.07         5.19 o
   5  18   3        391.87        397.24        12.40 o
   6  18   3        224.33        211.38         7.24 o
   7  18   3         33.83         38.50         3.52 o
   8  18   3        213.87        188.20         9.67 o
   0  19   3        296.10        272.37        10.62 o
   1  19   3        193.38        201.65         4.89 o
   2  19   3          0.13          2.77         2.82 o
   3  19   3          8.00         15.68         2.96 o
   4  19   3        183.09        197.84         5.91 o
   5  19   3          2.61          3.76         3.62 o
   6  19   3         31.69         30.24         3.50 o
   7  19   3         35.65         37.67         3.73 o
   8  19   3          4.02          7.35         3.81 o
   1  20   3         59.27         53.81         3.35 o
   2  20   3        613.77        574.66        18.69 o
   3  20   3        327.50        299.91         7.47 o
   4  20   3         42.37         38.52         3.42 o
   5  20   3         84.89         92.05         3.99 o
   6  20   3         32.43         32.50         3.87 o
   7  20   3          5.55         11.53         3.50 o
   8  20   3         26.45         23.11         3.72 o
   0  21   3       2077.11       2112.25        37.71 o
   1  21   3         77.99         59.17         3.34 o
   2  21   3          0.43          6.69         2.84 o
   3  21   3         59.86         69.35         3.21 o
   4  21   3        152.45        165.99         5.43 o
   5  21   3        191.22        188.54         7.13 o
   6  21   3        122.03        120.89         4.10 o
   7  21   3          8.74         12.72         3.98 o
   1  22   3         23.26         21.15         2.95 o
   2  22   3        153.40        155.25         3.26 o
   3  22   3          1.89          7.95         3.04 o
   4  22   3          1.50          2.47         3.34 o
   5  22   3         46.25         49.45         3.59 o
   6  22   3        346.15        348.96        10.30 o
   7  22   3         23.98         17.89         3.93 o
   0  23   3        105.80        106.13         5.20 o
   1  23   3         12.41          2.72         3.14 o
   2  23   3        113.35        108.67         3.36 o
   3  23   3         33.74         31.56         3.31 o
   4  23   3        123.87        141.01         5.30 o
   5  23   3         43.56         37.88         3.64 o
   6  23   3        101.72         92.18         5.13 o
   7  23   3         52.52         46.11         4.13 o
   1  24   3        707.88        696.28        21.29 o
   2  24   3         57.86         56.51         3.07 o
   3  24   3        149.45        145.20         3.71 o
   4  24   3          9.45         13.70         3.22 o
   5  24   3         69.45         80.54         3.99 o
   6  24   3          0.38          3.17         3.52 o
   7  24   3         45.05         37.65         4.05 o
   0  25   3        160.79        157.20         6.60 o
   1  25   3        715.34        723.57        13.15 o
   2  25   3        300.54        317.55         7.79 o
   3  25   3        167.70        213.46         4.93 o
   4  25   3         13.26         11.68         3.28 o
   5  25   3          6.06         11.25         3.33 o
   6  25   3         81.56         75.80         4.25 o
   7  25   3          2.07          3.66         3.85 o
   1  26   3         25.70         28.63         6.24 o
   2  26   3          0.26          8.36         3.23 o
   3  26   3          8.59         11.58         3.12 o
   4  26   3         36.66         36.72         3.39 o
   5  26   3        685.20        676.84        16.98 o
   6  26   3          3.82          6.92         3.90 o
   0  27   3       1794.55       1817.01        37.98 o
   1  27   3         21.50         21.80         3.62 o
   2  27   3        429.52        452.69        11.16 o
   3  27   3        701.10        647.55        15.03 o
   4  27   3        341.04        325.50         9.11 o
   5  27   3         11.05         12.21         3.60 o
   6  27   3          2.25          6.35         3.49 o
   1  28   3       1184.57       1227.83        40.13 o
   2  28   3        105.15        115.91         3.76 o
   3  28   3         10.33         18.42         3.33 o
   4  28   3        203.18        191.93         5.45 o
   5  28   3        523.64        534.47        18.70 o
   6  28   3         76.76         72.33         4.65 o
   0  29   3         18.84         17.00         4.96 o
   1  29   3          5.48         32.75         5.88 o
   2  29   3         14.29         14.35         3.49 o
   3  29   3        837.64        808.51        23.39 o
   4  29   3        215.76        216.05         7.32 o
   5  29   3        294.54        279.39        11.02 o
   6  29   3         25.60         24.66         3.87 o
   1  30   3         34.19         28.31         3.71 o
   2  30   3        271.70        271.48         6.56 o
   3  30   3          5.59         18.11         4.41 o
   4  30   3          3.79          9.81         3.29 o
   5  30   3        310.75        321.59         9.82 o
   0  31   3         96.02         97.91         8.36 o
   1  31   3        224.88        243.10        15.19 o
   2  31   3        130.31        129.90         3.90 o
   3  31   3         91.39         84.58         3.56 o
   4  31   3         13.19         20.31         3.39 o
   5  31   3         10.63         10.23         3.45 o
   1  32   3         64.70         81.41        10.88 o
   2  32   3        122.89        137.78         3.98 o
   3  32   3          0.02          2.47         3.46 o
   4  32   3        123.11        129.54         3.80 o
   5  32   3          0.98          2.94         3.16 o
   0  33   3          4.08          5.78         5.40 o
   1  33   3         23.70         18.98         3.68 o
   2  33   3         95.30         89.21         3.89 o
   3  33   3          2.49          7.80         3.28 o
   4  33   3         22.93         20.11         3.44 o
   1  34   3          0.01          2.39         3.37 o
   2  34   3          2.08          4.54         3.66 o
   3  34   3         63.13         70.76         3.99 o
   4  34   3         13.11          8.91         3.64 o
   0  35   3         91.95         81.83         8.09 o
   1  35   3         20.50         33.04         3.62 o
   2  35   3         19.74         23.42         3.66 o
   3  35   3          2.83          6.08         3.88 o
   1  36   3         14.18         15.49         3.71 o
   2  36   3         22.58         27.37         3.79 o
   3  36   3          9.88         13.63         3.89 o
   0  37   3          0.02          2.68         6.38 o
   1  37   3          0.03          4.68         3.89 o
   2  37   3          0.29          4.84         3.65 o
   0   0   4        358.69        441.44        52.70 o
   1   0   4       1459.04       1451.00        53.14 o
   2   0   4      17035.79      17081.44      2309.94 o
   3   0   4       1776.67       1764.92        51.07 o
   4   0   4         58.99        132.83        22.80 o
   5   0   4          3.64        183.63        74.81 o
   6   0   4        499.82        642.12        20.31 o
   7   0   4        117.24         81.26         5.27 o
   8   0   4        676.98        659.25        18.65 o
   9   0   4         15.24         11.99         5.71 o
   1   1   4       1305.81       1306.39        44.55 o
   2   1   4       2090.69       2285.99        85.98 o
   3   1   4        108.02        111.02         8.60 o
   4   1   4        662.89        714.36        22.27 o
   5   1   4        559.53        571.40        21.74 o
   6   1   4        795.38        865.06        24.52 o
   7   1   4         66.59         54.29         3.55 o
   8   1   4         25.65        337.62        95.24 o
   9   1   4         32.59         30.04         4.19 o
   0   2   4       2725.00       2486.30       154.24 o
   1   2   4        783.92        822.85        11.68 o
   2   2   4        880.42        917.12        32.35 o
   3   2   4         75.69         58.25         3.90 o
   4   2   4        244.16        262.32        14.47 o
   5   2   4        184.97        196.75        11.28 o
   6   2   4         83.51        155.79        17.28 o
   7   2   4         39.21         54.81         3.61 o
   8   2   4         15.33         29.26         5.99 o
   9   2   4          0.00          8.91         4.03 o
   1   3   4         52.34         32.04         4.52 o
   2   3   4       3726.82       3578.17       121.31 o
   3   3   4         66.52        141.38         4.35 o
   4   3   4          0.32         14.15         4.90 o
   5   3   4         23.79         72.22        15.56 o
   6   3   4         40.61         47.77         5.36 o
   7   3   4         89.73         70.70         5.64 o
   8   3   4          4.04          8.62         3.66 o
   9   3   4         18.30         17.90         4.00 o
   0   4   4       3812.86       3820.87       132.89 o
   1   4   4        458.03        390.53         9.99 o
   2   4   4        411.04        439.91        12.84 o
   3   4   4       1702.62       1937.01        52.39 o
   4   4   4        269.67        289.35         7.18 o
   5   4   4        179.51        192.73         5.91 o
   6   4   4          5.22          8.38         3.48 o
   7   4   4        166.24        143.97         4.02 o
   8   4   4         35.37         28.56         3.86 o
   9   4   4         15.61         17.76         3.88 o
   1   5   4       3096.47       2893.73        79.89 o
   2   5   4       1051.77        981.40        18.56 o
   3   5   4        640.05        598.78        17.05 o
   4   5   4        792.01        781.16        17.27 o
   5   5   4        493.67        486.25        16.46 o
   6   5   4          2.40          8.00         3.35 o
   7   5   4          7.75         27.89         5.97 o
   8   5   4         55.56         60.70         3.99 o
   9   5   4        125.60        111.38         4.57 o
   0   6   4       2095.30       2208.69        19.17 o
   1   6   4        676.27        624.03        13.46 o
   2   6   4        479.19        508.91        12.35 o
   3   6   4        886.94        920.93        15.79 o
   4   6   4          2.31         22.20         3.50 o
   5   6   4          0.62         21.54         6.54 o
   6   6   4        234.44        226.44         4.72 o
   7   6   4         74.40         71.49         3.84 o
   8   6   4         25.41         35.13         3.88 o
   9   6   4         12.79         15.25         4.11 o
   1   7   4       3266.69       3069.74        76.88 o
   2   7   4        555.85        598.48        19.09 o
   3   7   4       1239.77       1249.30        34.59 o
   4   7   4        163.18        153.26         4.27 o
   5   7   4        549.58        595.89        19.88 o
   6   7   4         34.39         98.66        19.57 o
   7   7   4         63.13         62.19         5.12 o
   8   7   4          8.14          9.11         3.63 o
   9   7   4         53.51         82.32        14.92 o
   0   8   4        403.62        485.03        17.75 o
   1   8   4        105.34         96.24         4.68 o
   2   8   4       1027.24        991.84        30.49 o
   3   8   4         14.81         18.16         3.51 o
   4   8   4        263.86        248.36         6.74 o
   5   8   4        249.73        306.74        15.97 o
   6   8   4          0.65          4.98         3.21 o
   7   8   4          9.10         18.96         3.61 o
   8   8   4         31.44         44.53         4.08 o
   9   8   4        221.49        199.35         5.82 o
   1   9   4          0.70          3.62         3.99 o
   2   9   4        209.47        207.55         5.29 o
   3   9   4          0.33          1.83         3.45 o
   4   9   4        177.26        207.13         6.50 o
   5   9   4       1775.21       1728.00        56.39 o
   6   9   4         16.15         26.03         3.47 o
   7   9   4         18.67         13.77         3.53 o
   8   9   4         17.94         19.13         3.79 o
   0  10   4         25.20         26.92         5.26 o
   1  10   4         44.59         41.38         4.10 o
   2  10   4        442.52        470.66         8.38 o
   3  10   4        250.01        248.30         5.61 o
   4  10   4        791.40        777.83        19.35 o
   5  10   4        269.73        265.52         7.75 o
   6  10   4         61.29         71.86         6.29 o
   7  10   4         19.74         16.26         3.58 o
   8  10   4         51.43         47.07         4.11 o
   1  11   4        422.14        486.21        12.60 o
   2  11   4         13.39         10.24         3.57 o
   3  11   4       1993.64       1990.53        67.87 o
   4  11   4        902.49        914.65        17.11 o
   5  11   4        109.48         98.89         3.76 o
   6  11   4        859.34        812.79        18.27 o
   7  11   4          0.17          7.88         3.54 o
   8  11   4        171.14        179.05         5.24 o
   0  12   4         25.61         13.76         5.07 o
   1  12   4       1462.82       1568.50        38.71 o
   2  12   4          0.15          3.22         3.60 o
   3  12   4         43.97         46.71         3.45 o
   4  12   4        256.66        232.61         7.68 o
   5  12   4        144.48        133.65         3.96 o
   6  12   4        281.57        265.32         7.18 o
   7  12   4         96.86        103.01         4.72 o
   8  12   4          0.37         39.40        11.97 o
   1  13   4         33.58         38.59         4.12 o
   2  13   4        864.13        902.44        16.08 o
   3  13   4        126.27        130.34         3.94 o
   4  13   4        256.69        281.55        21.00 o
   5  13   4        349.35        355.48        12.48 o
   6  13   4          0.51          2.47         3.44 o
   7  13   4        158.78        144.24         5.19 o
   8  13   4        195.02        206.40         7.01 o
   0  14   4        123.03        102.00         5.55 o
   1  14   4        494.76        522.19        11.64 o
   2  14   4         11.26         11.62         3.51 o
   3  14   4         91.80        105.78         3.86 o
   4  14   4       6237.36       6131.03       165.79 o
   5  14   4       1220.68       1148.07        33.17 o
   6  14   4        189.69        217.54         6.17 o
   7  14   4         79.19         79.30         4.99 o
   8  14   4         50.58         93.67        18.08 o
   1  15   4         75.52         83.29         4.00 o
   2  15   4        349.94        332.37         8.04 o
   3  15   4        175.70        181.94         4.04 o
   4  15   4         36.28         63.12        11.49 o
   5  15   4        488.29        467.44        11.22 o
   6  15   4          1.57          1.04         3.51 o
   7  15   4         59.89         42.87         3.80 o
   8  15   4         44.02         44.68         4.01 o
   0  16   4       2096.83       2102.23        68.75 o
   1  16   4        657.03        652.74        17.28 o
   2  16   4        131.53        158.09         4.37 o
   3  16   4          4.37          6.45         3.26 o
   4  16   4        508.47        477.12        10.24 o
   5  16   4        614.75        600.45        15.83 o
   6  16   4         78.69         86.41         3.97 o
   7  16   4         81.68         73.95         3.81 o
   8  16   4          9.18         20.67         3.93 o
   1  17   4        854.87        897.29         9.93 o
   2  17   4         25.57         20.31         3.38 o
   3  17   4        597.76        597.60        18.42 o
   4  17   4        578.12        635.42        11.92 o
   5  17   4          7.60          8.90         3.79 o
   6  17   4         92.97         99.22         4.33 o
   7  17   4          1.07          0.35         3.56 o
   8  17   4        185.32        160.39         8.30 o
   0  18   4         18.53         16.62         4.11 o
   1  18   4         90.37         80.03         3.47 o
   2  18   4        186.68        215.65         6.87 o
   3  18   4        171.02        155.25         4.90 o
   4  18   4        785.73        722.27        15.26 o
   5  18   4         44.93         41.88         3.93 o
   6  18   4         31.42         37.94         3.67 o
   7  18   4          3.13          8.05         3.81 o
   8  18   4         30.37         32.51         5.16 o
   1  19   4          3.09          4.78         3.07 o
   2  19   4        196.64        172.59         4.49 o
   3  19   4         24.54         27.67         3.36 o
   4  19   4        156.54        159.61         5.28 o
   5  19   4        651.92        634.62        13.92 o
   6  19   4        123.98        129.12         4.95 o
   7  19   4          1.37          9.14         3.89 o
   0  20   4        779.22        801.57        17.99 o
   1  20   4         11.37          5.56         3.20 o
   2  20   4         38.03         29.87         3.20 o
   3  20   4         44.17         40.55         3.44 o
   4  20   4         39.80         49.97         3.66 o
   5  20   4         10.14          8.07         3.49 o
   6  20   4          5.62          8.28         3.68 o
   7  20   4          2.59          6.73         3.81 o
   1  21   4        645.63        632.31        11.89 o
   2  21   4        353.09        315.16         8.19 o
   3  21   4        257.05        274.40         7.36 o
   4  21   4         80.13         80.32         3.61 o
   5  21   4        157.08        163.94         5.30 o
   6  21   4         40.55         48.74         4.02 o
   7  21   4         75.65         74.34         4.37 o
   0  22   4        727.03        671.81         9.19 o
   1  22   4        302.96        314.30        12.22 o
   2  22   4         11.00         11.87         3.29 o
   3  22   4        542.30        491.60        14.22 o
   4  22   4          0.32          7.23         3.39 o
   5  22   4         92.69        102.52         3.73 o
   6  22   4        195.00        190.67         6.61 o
   7  22   4         57.78         52.61         4.15 o
   1  23   4        465.34        489.05        11.27 o
   2  23   4         70.51         73.01         3.40 o
   3  23   4        110.39        141.65         3.80 o
   4  23   4        310.62        283.47         8.62 o
   5  23   4        144.75        150.93         4.41 o
   6  23   4          4.47          7.40         3.65 o
   7  23   4          1.34         -0.05         4.06 o
   0  24   4        329.43        341.08         6.92 o
   1  24   4         82.70         68.49         7.17 o
   2  24   4        603.13        624.20        16.29 o
   3  24   4         60.99         60.83         3.34 o
   4  24   4          6.42         12.82         3.41 o
   5  24   4          0.01          4.36         3.33 o
   6  24   4         27.23         22.03         3.45 o
   7  24   4        125.95        124.90         4.24 o
   1  25   4         29.91         14.96         3.42 o
   2  25   4        897.05       1017.23        23.28 o
   3  25   4        358.47        318.26         4.35 o
   4  25   4        108.23         88.62         3.73 o
   5  25   4          1.05          1.53         3.59 o
   6  25   4         19.54         24.29         3.79 o
   0  26   4         32.50         13.73         5.18 o
   1  26   4        202.57        176.38        12.50 o
   2  26   4        376.59        352.75         9.31 o
   3  26   4         92.68        106.47         3.58 o
   4  26   4         75.47         70.54         3.66 o
   5  26   4         76.37         80.48         3.79 o
   6  26   4          0.42          4.84         3.74 o
   1  27   4        283.15        269.52        17.98 o
   2  27   4        422.77        370.97         9.74 o
   3  27   4          1.97          8.74         3.06 o
   4  27   4        145.09        116.69         4.59 o
   5  27   4         57.40         45.80         3.66 o
   6  27   4        248.31        206.39         8.47 o
   0  28   4         37.61         32.76         5.36 o
   1  28   4        158.01        167.64         7.87 o
   2  28   4       3224.63       3025.22        73.02 o
   3  28   4          9.98          8.35         2.99 o
   4  28   4        104.18        101.75         3.86 o
   5  28   4         30.65         23.86         3.64 o
   6  28   4          5.48          5.56         3.92 o
   1  29   4          6.68          7.93         3.64 o
   2  29   4         84.11        108.78        24.41 o
   3  29   4         48.62         53.40         3.45 o
   4  29   4          4.97         11.79         3.34 o
   5  29   4          1.32          4.39         3.65 o
   0  30   4        152.85        189.55         9.66 o
   1  30   4        130.52        106.73         8.92 o
   2  30   4          0.40          2.07         3.50 o
   3  30   4         56.92         64.32         3.80 o
   4  30   4        164.71        166.46         8.06 o
   5  30   4          1.50          7.76         3.87 o
   1  31   4         13.57          7.04         3.57 o
   2  31   4         82.81         85.11         3.88 o
   3  31   4         46.80         65.16         3.84 o
   4  31   4         32.79         20.85         3.54 o
   5  31   4         11.37         12.40         3.66 o
   0  32   4         73.06         72.48         5.67 o
   1  32   4         16.10         14.59         3.59 o
   2  32   4        157.30        166.98         6.33 o
   3  32   4        209.40        208.54         8.45 o
   4  32   4          5.48          9.07         3.52 o
   1  33   4         67.80         68.10         5.39 o
   2  33   4         61.44         62.10         3.85 o
   3  33   4         18.28         18.84         3.83 o
   4  33   4        192.34        163.45         6.97 o
   0  34   4         12.12         15.00         6.08 o
   1  34   4          6.00          4.60         3.77 o
   2  34   4         14.22         10.13         3.95 o
   3  34   4         97.69         82.62         4.24 o
   1  35   4         26.21         28.06         4.17 o
   2  35   4         21.53         17.38         3.72 o
   3  35   4         59.70         62.06         4.08 o
   0  36   4        355.73        365.39        29.44 o
   1  36   4          4.82         13.24         4.09 o
   2  36   4          1.44          2.49         4.05 o
   1   0   5        997.89        919.89        30.44 o
   2   0   5       2644.95       2621.85        85.36 o
   3   0   5         80.11        273.96        83.96 o
   4   0   5        154.36        152.70         7.74 o
   5   0   5         12.90         18.22         4.70 o
   6   0   5          5.16         52.83        11.14 o
   7   0   5        227.27        247.52        41.00 o
   8   0   5         28.41         38.62         6.50 o
   0   1   5         91.61        101.54         7.12 o
   1   1   5        533.07        545.59         8.61 o
   2   1   5        782.98        846.48        24.96 o
   3   1   5       2977.85       3012.90        71.94 o
   4   1   5        200.18        189.76         5.00 o
   5   1   5         55.03         51.17         3.63 o
   6   1   5         74.93         76.37         5.51 o
   7   1   5        261.70        278.27        14.84 o
   8   1   5         56.89         70.66         4.41 o
   1   2   5        638.21        629.86        12.18 o
   2   2   5       1540.70       1587.96        53.64 o
   3   2   5        192.41        271.62        27.56 o
   4   2   5        397.89        415.69        13.29 o
   5   2   5         21.99         33.23         3.72 o
   6   2   5         49.86         74.96         5.78 o
   7   2   5          3.81        102.75        32.52 o
   8   2   5          1.69         24.31         6.02 o
   0   3   5         67.38         49.40         6.90 o
   1   3   5        623.19        600.92         8.59 o
   2   3   5       1606.56       1426.09        72.13 o
   3   3   5       1943.16       1992.41        33.53 o
   4   3   5         91.20        187.38        27.00 o
   5   3   5         26.98         36.07         3.62 o
   6   3   5         77.27         86.52        12.26 o
   7   3   5          0.41        108.36        36.33 o
   8   3   5         48.49         54.69         4.24 o
   1   4   5       1573.12       1616.39        32.18 o
   2   4   5        333.86        341.41        15.00 o
   3   4   5       1773.56       1896.56        40.71 o
   4   4   5         25.99         26.24         3.56 o
   5   4   5        128.10        116.38         3.97 o
   6   4   5        177.41        153.35         5.47 o
   7   4   5        324.58        316.40        22.02 o
   8   4   5         30.60         38.61         4.30 o
   0   5   5         67.40        122.68         7.08 o
   1   5   5        118.05        116.95         4.88 o
   2   5   5       2580.05       2614.52        79.69 o
   3   5   5          8.37         11.75         4.24 o
   4   5   5         44.42         79.15         9.39 o
   5   5   5          2.46         35.38        10.44 o
   6   5   5          8.21         23.46         6.42 o
   7   5   5        289.81        320.84        14.51 o
   8   5   5         14.25         22.04         4.04 o
   1   6   5        269.22        283.91         7.54 o
   2   6   5          6.71         16.97         4.50 o
   3   6   5        191.38        169.81         4.82 o
   4   6   5        522.82        469.68        10.43 o
   5   6   5        121.38        167.48        22.62 o
   6   6   5         26.98        267.46        79.71 o
   7   6   5        362.50        364.86         8.76 o
   8   6   5          1.06          6.01         4.05 o
   0   7   5       4087.01       3908.24        84.20 o
   1   7   5          7.00          3.85         3.97 o
   2   7   5         16.52         20.15         4.29 o
   3   7   5         15.70         18.04         3.61 o
   4   7   5          3.70          6.21         3.40 o
   5   7   5        492.21        466.12         9.81 o
   6   7   5        594.74        564.00        10.14 o
   7   7   5         59.99        157.72        36.73 o
   8   7   5          0.04          4.14         4.24 o
   1   8   5        661.58        658.16        16.06 o
   2   8   5        941.69        860.06        19.23 o
   3   8   5         68.69         56.59         3.75 o
   4   8   5        186.84        190.75         7.34 o
   5   8   5        281.79        251.08         8.99 o
   6   8   5         12.87        229.91        76.71 o
   7   8   5         22.57         73.71        18.67 o
   8   8   5         20.34         26.05         3.96 o
   0   9   5        877.24        830.68        35.29 o
   1   9   5       2227.29       2240.30        62.98 o
   2   9   5          0.97          8.97         4.22 o
   3   9   5        169.43        185.18         4.49 o
   4   9   5        650.22        614.83        16.45 o
   5   9   5         43.71        151.05        38.64 o
   6   9   5         19.11         30.35         3.64 o
   7   9   5        258.04        246.14         6.72 o
   8   9   5         54.70         54.23         4.32 o
   1  10   5          0.80          0.84         3.96 o
   2  10   5          1.88          1.24         4.10 o
   3  10   5        281.94        286.16         9.48 o
   4  10   5        258.98        234.76         8.61 o
   5  10   5       3331.27       3495.65        59.83 o
   6  10   5         51.91         57.11         3.73 o
   7  10   5         48.49        109.54        22.44 o
   8  10   5          6.17          3.97         3.86 o
   0  11   5       2430.14       2514.29        86.16 o
   1  11   5        910.07        836.15        17.68 o
   2  11   5         70.29         73.90         4.56 o
   3  11   5       1416.23       1381.69        45.00 o
   4  11   5        193.63        199.00         5.16 o
   5  11   5        122.80        185.34        21.44 o
   6  11   5         41.04         44.84         3.84 o
   7  11   5        171.98        176.12         5.02 o
   8  11   5         14.59          7.33         4.04 o
   1  12   5         16.96         23.16         4.11 o
   2  12   5         38.90         45.20         4.28 o
   3  12   5        431.85        438.65        13.61 o
   4  12   5        217.04        198.67         5.51 o
   5  12   5       1275.98       1247.78        38.12 o
   6  12   5         83.52         77.55         3.64 o
   7  12   5          1.53         33.91         9.58 o
   8  12   5         24.38         56.79        11.01 o
   0  13   5        635.56        675.18        18.41 o
   1  13   5       2428.94       2457.38        53.81 o
   2  13   5        225.08        219.06         9.16 o
   3  13   5       1517.98       1489.73        46.47 o
   4  13   5         35.43         34.14         3.62 o
   5  13   5        193.83        182.85         4.34 o
   6  13   5          2.93          7.36         3.58 o
   7  13   5         57.23         42.77         4.13 o
   8  13   5        254.77        242.32         8.86 o
   1  14   5          0.91          0.51         3.93 o
   2  14   5         27.14         22.01         4.27 o
   3  14   5       1377.50       1313.99        41.34 o
   4  14   5        840.06        830.06        19.23 o
   5  14   5        126.57        130.20         5.82 o
   6  14   5        518.55        541.15        12.70 o
   7  14   5          5.27         46.36        15.55 o
   8  14   5         38.14         83.35        19.37 o
   0  15   5        182.63        203.07         6.17 o
   1  15   5       1269.11       1246.27        39.15 o
   2  15   5        315.06        316.17        15.62 o
   3  15   5        998.13        936.98        13.17 o
   4  15   5        246.78        252.41         5.44 o
   5  15   5          5.85          2.52         4.76 o
   6  15   5          2.25          5.07         3.65 o
   7  15   5        559.84        548.43        18.03 o
   8  15   5         76.40         85.88         5.48 o
   1  16   5         33.79         35.02         4.14 o
   2  16   5         27.17         30.20         3.92 o
   3  16   5       1084.43       1043.29        29.30 o
   4  16   5         37.12         46.68         3.87 o
   5  16   5       2967.11       2840.66        38.67 o
   6  16   5          0.97          3.92         3.47 o
   7  16   5        234.49        229.66        14.00 o
   8  16   5         12.85         23.04         4.07 o
   0  17   5        794.97        933.95        21.10 o
   1  17   5         51.65         55.97         3.62 o
   2  17   5          3.76          6.53         3.55 o
   3  17   5         39.92         37.96         3.58 o
   4  17   5        130.20        127.58         4.44 o
   5  17   5        156.82        242.83        40.03 o
   6  17   5          0.25          3.54         3.48 o
   7  17   5        322.19        302.06        11.42 o
   1  18   5          8.16         11.51         3.43 o
   2  18   5        110.54        121.22         4.14 o
   3  18   5        712.74        737.40        20.72 o
   4  18   5        474.33        443.86         6.11 o
   5  18   5       1079.37       1061.18        21.44 o
   6  18   5          1.74          6.40         3.57 o
   7  18   5         31.58         33.25         4.00 o
   0  19   5        220.50        210.83        11.74 o
   1  19   5        265.20        285.23         6.56 o
   2  19   5        269.92        298.53         7.82 o
   3  19   5        372.32        351.20         7.13 o
   4  19   5        302.89        309.01         8.92 o
   5  19   5         44.99         39.03         3.64 o
   6  19   5         30.93         40.20         3.91 o
   7  19   5          1.27         -2.06         3.81 o
   1  20   5        187.10        192.63         4.22 o
   2  20   5        228.88        255.80         5.43 o
   3  20   5         11.07         15.77         3.54 o
   4  20   5        363.58        356.91         7.80 o
   5  20   5          0.13          7.95         3.54 o
   6  20   5         23.40         19.82         3.78 o
   7  20   5        188.87        163.82         5.34 o
   0  21   5        300.84        314.67         7.67 o
   1  21   5        337.69        301.30         4.72 o
   2  21   5        129.52        135.90         4.18 o
   3  21   5          1.15          2.84         3.31 o
   4  21   5          5.93         11.70         3.70 o
   5  21   5         81.29         82.22         3.96 o
   6  21   5        244.01        238.04         7.08 o
   7  21   5         10.76          9.44         3.85 o
   1  22   5        215.83        226.81         5.03 o
   2  22   5         58.21         53.80         3.51 o
   3  22   5         78.03        101.68         3.91 o
   4  22   5          2.34          7.60         3.47 o
   5  22   5         18.51         22.22         3.73 o
   6  22   5          0.99          3.08         3.88 o
   7  22   5        200.31        177.64         8.21 o
   0  23   5         17.38         22.48         5.24 o
   1  23   5          6.88          8.24         3.28 o
   2  23   5        711.84        657.70        18.04 o
   3  23   5        143.43        141.12         3.85 o
   4  23   5         15.22         14.29         3.61 o
   5  23   5         62.26         55.96         3.67 o
   6  23   5          4.99          8.42         3.62 o
   1  24   5        371.43        397.43         9.05 o
   2  24   5         67.65        100.02         4.57 o
   3  24   5        158.03        160.51         5.99 o
   4  24   5         77.54         85.04         3.86 o
   5  24   5         40.80         34.00         3.80 o
   6  24   5         11.57         13.61         4.04 o
   0  25   5        306.24        246.45        13.78 o
   1  25   5         22.90         18.03         3.63 o
   2  25   5        493.11        520.21         7.30 o
   3  25   5        243.80        220.97         6.71 o
   4  25   5         35.22         34.90         3.76 o
   5  25   5          0.06          3.41         3.64 o
   6  25   5         33.61         35.59         4.16 o
   1  26   5         38.78         43.06         3.55 o
   2  26   5        283.52        256.34         7.84 o
   3  26   5          8.87         14.46         3.60 o
   4  26   5          5.89          6.43         3.73 o
   5  26   5          0.02          8.35         3.87 o
   6  26   5         27.83         17.85         3.97 o
   0  27   5          0.17         -1.55         4.69 o
   1  27   5         82.10         94.97         3.98 o
   2  27   5         15.40         10.12         3.45 o
   3  27   5        556.90        548.46        14.82 o
   4  27   5          2.80          8.02         3.49 o
   5  27   5          9.72          8.79         3.96 o
   1  28   5        191.80        190.36         4.41 o
   2  28   5        194.84        189.25         5.42 o
   3  28   5         22.63         25.07         3.57 o
   4  28   5          5.11          6.69         3.79 o
   5  28   5         29.99         31.53         4.12 o
   0  29   5          1.09         -0.78         5.52 o
   1  29   5        188.03        183.22         5.72 o
   2  29   5        305.49        295.87         7.23 o
   3  29   5        128.97        128.88         4.87 o
   4  29   5         12.56         14.25         3.50 o
   5  29   5          8.37          9.80         3.99 o
   1  30   5         84.85         90.49         4.07 o
   2  30   5         66.72         59.41         3.97 o
   3  30   5        149.51        135.51         5.67 o
   4  30   5         13.22         19.90         3.98 o
   0  31   5          0.69          9.44         6.61 o
   1  31   5          1.77         11.45         3.72 o
   2  31   5          0.05          4.07         3.84 o
   3  31   5         70.02         58.88         3.86 o
   4  31   5          6.58         13.94         3.90 o
   1  32   5         49.08         43.71         3.86 o
   2  32   5         87.77         94.30         4.31 o
   3  32   5        264.32        264.34         9.92 o
   4  32   5         27.65         23.51         3.82 o
   0  33   5         29.23         39.76         6.29 o
   1  33   5        127.21        129.21         6.62 o
   2  33   5        117.14        105.35         4.61 o
   3  33   5          5.45          8.41         4.08 o
   1  34   5         26.71         28.76         4.04 o
   2  34   5          8.43          9.53         3.89 o
   0  35   5        568.24        532.62        34.14 o
   1  35   5          4.99         14.13         4.01 o
   0   0   6        800.43        715.47        60.43 o
   1   0   6         39.85         84.94         7.16 o
   2   0   6       4476.94       4449.00       119.41 o
   3   0   6       1970.42       1907.23        76.19 o
   4   0   6        274.75        268.06        14.15 o
   5   0   6         72.83         55.99         5.60 o
   6   0   6          0.03          7.53         5.39 o
   7   0   6        136.54        107.76         6.65 o
   8   0   6         44.02         34.32         5.99 o
   1   1   6        646.19        672.96        12.45 o
   2   1   6        454.28        581.05        31.16 o
   3   1   6        319.21        299.10        23.67 o
   4   1   6          1.40         21.51         6.24 o
   5   1   6         53.66         57.75         3.86 o
   6   1   6         11.78         23.22         3.77 o
   7   1   6          0.15         61.50        21.21 o
   8   1   6         25.58         26.01         4.27 o
   0   2   6        114.49        136.47         7.71 o
   1   2   6        136.41        117.92         4.16 o
   2   2   6         20.32         67.35        12.02 o
   3   2   6         91.01        151.03        27.30 o
   4   2   6         74.00         68.31         4.05 o
   5   2   6          2.45          3.09         3.50 o
   6   2   6         28.25         40.42         3.79 o
   7   2   6        167.93        186.57         4.81 o
   8   2   6          0.88         11.13         4.28 o
   1   3   6         62.58         77.74         4.17 o
   2   3   6        630.72        718.20        16.78 o
   3   3   6       1155.67       1133.99        36.44 o
   4   3   6         66.69         67.31         6.37 o
   5   3   6          1.97          7.27         3.67 o
   6   3   6        157.70        132.51         4.28 o
   7   3   6        111.50        139.59        25.16 o
   8   3   6          0.02          6.24         4.05 o
   0   4   6        490.34        545.40        17.85 o
   1   4   6        224.94        180.23         4.96 o
   2   4   6        498.11        455.65        14.94 o
   3   4   6        820.48        980.20        64.33 o
   4   4   6        336.00        296.64        12.34 o
   5   4   6         12.61        125.70        40.54 o
   6   4   6         15.07         40.74        12.96 o
   7   4   6        237.46        242.31         5.37 o
   8   4   6         42.39         58.56         9.78 o
   1   5   6         14.80         13.11         4.02 o
   2   5   6        212.73        232.62         5.52 o
   3   5   6         72.33         86.50         4.79 o
   4   5   6        288.70        276.43         9.23 o
   5   5   6        302.33        286.19         6.65 o
   6   5   6          4.51          7.66         3.76 o
   7   5   6          7.80         77.15        25.13 o
   8   5   6         98.19        102.79         4.55 o
   0   6   6        116.48        127.92         7.65 o
   1   6   6        227.86        269.35         7.87 o
   2   6   6         42.74         58.71         4.75 o
   3   6   6        295.62        345.50         8.18 o
   4   6   6        129.26        144.33         4.28 o
   5   6   6         46.48        142.67        37.50 o
   6   6   6          3.67          8.57         3.84 o
   7   6   6        114.32        104.24         4.30 o
   8   6   6         12.55         24.81         5.00 o
   1   7   6        220.68        193.28         4.96 o
   2   7   6        444.36        444.09         6.51 o
   3   7   6        657.68        670.28        17.06 o
   4   7   6         54.20        183.69        53.28 o
   5   7   6          4.43         36.05        10.12 o
   6   7   6          0.18          5.29         3.53 o
   7   7   6         54.79         60.18         7.25 o
   8   7   6          2.97          3.33         4.21 o
   0   8   6        583.60        543.84        15.88 o
   1   8   6          3.37          7.69         3.75 o
   2   8   6        190.63        197.06         5.28 o
   3   8   6        416.20        403.08        13.19 o
   4   8   6       1267.08       1137.67        22.91 o
   5   8   6        306.21        303.22         6.23 o
   6   8   6         47.59         48.38         3.88 o
   7   8   6         29.96         24.19         3.98 o
   8   8   6          0.70          6.18         4.04 o
   1   9   6        124.03        114.19         4.76 o
   2   9   6        228.61        212.22         5.29 o
   3   9   6        915.61        935.58        28.10 o
   4   9   6        436.70        451.95        10.97 o
   5   9   6        169.07        176.19         7.63 o
   6   9   6          3.01         19.83         3.75 o
   7   9   6          0.32          4.71         3.76 o
   8   9   6         86.17         88.22         4.46 o
   0  10   6        359.98        354.55         7.81 o
   1  10   6       1161.50       1157.48        22.36 o
   2  10   6        112.66        117.65         5.85 o
   3  10   6        560.58        546.10        12.62 o
   4  10   6         98.59        156.04        24.16 o
   5  10   6        124.88        123.35         4.51 o
   6  10   6         98.81         92.00         4.22 o
   7  10   6         20.12         30.20         4.37 o
   8  10   6          4.05         25.98         9.21 o
   1  11   6         20.59         16.62         4.12 o
   2  11   6         12.77         17.08         4.20 o
   3  11   6        923.04        957.61        21.86 o
   4  11   6       1916.67       1895.99        51.30 o
   5  11   6          5.68          6.00         4.00 o
   6  11   6        325.42        311.02        13.31 o
   7  11   6         83.41         67.38         4.28 o
   8  11   6         77.19         69.55         4.86 o
   0  12   6        518.62        535.69        10.40 o
   1  12   6        561.13        561.14         9.18 o
   2  12   6        125.20        155.27         4.87 o
   3  12   6        173.64        158.54         6.80 o
   4  12   6          4.07          0.12         3.76 o
   5  12   6        194.57        200.90         5.20 o
   6  12   6        561.93        528.60        11.52 o
   7  12   6         35.70         71.64        15.26 o
   1  13   6         25.02         28.84         4.13 o
   2  13   6         39.89         50.75         4.40 o
   3  13   6        440.46        405.07        13.41 o
   4  13   6        327.57        373.04        27.94 o
   5  13   6         49.29         45.89         3.95 o
   6  13   6        116.51        124.89         5.09 o
   7  13   6        419.46        426.18        14.07 o
   0  14   6        104.98        118.08         5.37 o
   1  14   6        263.58        229.78         5.04 o
   2  14   6          5.18          5.84         3.82 o
   3  14   6        770.85        788.90        20.97 o
   4  14   6       3368.29       3229.16        55.02 o
   5  14   6        168.82        158.72         4.25 o
   6  14   6         66.99         83.61         5.58 o
   7  14   6         63.64         62.44         6.01 o
   1  15   6          0.97          4.91         3.99 o
   2  15   6        183.97        168.92         5.65 o
   3  15   6        396.06        399.35        14.09 o
   4  15   6        734.90        727.97         8.82 o
   5  15   6         30.79         25.06         3.74 o
   6  15   6         18.66         21.27         3.99 o
   7  15   6        303.41        327.63        10.81 o
   0  16   6        684.75        692.69        18.21 o
   1  16   6        671.44        663.51        19.24 o
   2  16   6        591.26        574.54        18.85 o
   3  16   6         13.91         21.23         4.27 o
   4  16   6         96.48         85.91         6.43 o
   5  16   6         31.64         34.52         3.64 o
   6  16   6        314.52        287.00         9.41 o
   7  16   6         25.21         30.71         4.29 o
   1  17   6         47.12         56.13         3.94 o
   2  17   6         44.43         44.47         4.41 o
   3  17   6       1231.41       1214.79        45.71 o
   4  17   6        309.42        297.67         6.54 o
   5  17   6          3.06          7.71         3.96 o
   6  17   6        127.46        120.79         4.25 o
   7  17   6         36.53         32.21         4.41 o
   0  18   6        191.96        187.90         5.58 o
   1  18   6        477.88        493.64         9.52 o
   2  18   6          8.49         13.53         4.41 o
   3  18   6        553.04        539.49        24.76 o
   4  18   6         24.62         18.45         3.72 o
   5  18   6        170.79        173.48         6.37 o
   6  18   6          0.95          7.93         4.11 o
   7  18   6         28.24         29.56         4.23 o
   1  19   6          4.89          5.17         3.51 o
   2  19   6          3.28          4.95         3.94 o
   3  19   6        161.57        161.87         6.15 o
   4  19   6         16.46         15.87         3.78 o
   5  19   6        105.18        103.80         4.36 o
   6  19   6          0.43          4.11         3.96 o
   7  19   6          0.74          4.83         4.07 o
   0  20   6        417.42        427.30        13.66 o
   1  20   6         81.23         59.79         3.82 o
   2  20   6         30.54         29.28         4.22 o
   3  20   6         60.30         76.76         4.51 o
   4  20   6         49.50         42.95         3.97 o
   5  20   6          1.64          5.30         3.90 o
   6  20   6         34.05         33.09         4.11 o
   1  21   6          8.16         17.46         3.74 o
   2  21   6          3.65          3.89         3.49 o
   3  21   6        740.15        677.76        20.39 o
   4  21   6         30.88         35.75         3.70 o
   5  21   6          0.02          5.35         3.70 o
   6  21   6         21.57         28.20         4.15 o
   0  22   6          0.90          3.03         4.57 o
   1  22   6         62.70         48.51         3.83 o
   2  22   6        236.28        195.56         4.51 o
   3  22   6        246.37        221.83         8.25 o
   4  22   6         42.97         41.39         4.03 o
   5  22   6         26.21         27.90         4.03 o
   6  22   6         14.02         16.84         4.30 o
   1  23   6         49.57         48.78         3.75 o
   2  23   6        115.53        115.07         4.07 o
   3  23   6          0.94          8.85         4.03 o
   4  23   6        298.15        271.02         9.50 o
   5  23   6         29.96         20.66         4.00 o
   6  23   6          5.80          6.40         4.40 o
   0  24   6          7.90         17.42         5.34 o
   1  24   6        125.51        147.74         5.76 o
   2  24   6        230.92        249.45        10.99 o
   3  24   6        121.51        111.32         5.37 o
   4  24   6          0.17          2.55         4.39 o
   5  24   6         12.19         15.68         4.01 o
   6  24   6         85.90         76.46         4.80 o
   1  25   6          5.58         11.17         3.71 o
   2  25   6        269.35        264.06        12.67 o
   3  25   6        288.83        312.74         9.69 o
   4  25   6         11.81         12.06         4.62 o
   5  25   6         15.33         17.49         4.07 o
   0  26   6         82.21         76.92        13.91 o
   1  26   6          0.24          5.74         3.68 o
   2  26   6         24.35         33.25         3.82 o
   3  26   6        142.49        123.49         5.39 o
   4  26   6          1.59          5.94         4.66 o
   5  26   6         30.31         27.83         4.08 o
   1  27   6        144.17        110.06         4.11 o
   2  27   6          7.36          6.60         3.68 o
   3  27   6         13.90         26.21         3.89 o
   4  27   6          0.12          2.36         4.62 o
   5  27   6         43.67         39.41         4.35 o
   0  28   6          9.44         11.67         5.27 o
   1  28   6         24.35         10.90         4.08 o
   2  28   6        904.30        862.83        30.29 o
   3  28   6        213.60        200.37         8.75 o
   4  28   6          8.89          9.14         4.03 o
   1  29   6        108.33         87.81         4.42 o
   2  29   6         29.59         25.61         3.54 o
   3  29   6         26.86         41.45         4.04 o
   4  29   6        104.32         98.48         4.47 o
   0  30   6         63.95         65.60        13.98 o
   1  30   6         15.84         32.39         4.08 o
   2  30   6          9.43         11.77         3.81 o
   3  30   6         13.56         14.09         4.01 o
   4  30   6         64.41         51.96         4.36 o
   1  31   6         32.87         34.85         3.98 o
   2  31   6         64.05         66.92         4.12 o
   3  31   6        120.54        120.14         6.21 o
   0  32   6         17.77          7.48         5.69 o
   1  32   6          3.58          9.16         4.18 o
   2  32   6          0.49          1.74         4.13 o
   1  33   6          9.60         10.93         4.18 o
   2  33   6         48.67         41.98         4.39 o
   0  34   6          5.16          9.04         5.95 o
   1   0   7         89.80         88.67         5.53 o
   2   0   7          3.57         22.51         6.97 o
   3   0   7        411.11        450.26        51.05 o
   4   0   7         23.79         96.47        28.10 o
   5   0   7        373.44        316.35        12.28 o
   6   0   7          0.81          9.17         5.84 o
   7   0   7          7.50         26.08         9.78 o
   0   1   7         47.82         38.91         6.58 o
   1   1   7         76.83         92.16         3.80 o
   2   1   7        485.86        470.13         8.16 o
   3   1   7        895.12        798.58        19.97 o
   4   1   7        399.13        352.67         6.85 o
   5   1   7         45.61        178.27        47.91 o
   6   1   7         26.11         37.43         4.07 o
   7   1   7         21.12         40.22         5.60 o
   1   2   7          7.17         14.52         3.61 o
   2   2   7          8.99         40.95         8.52 o
   3   2   7        658.42        764.54        36.25 o
   4   2   7        194.37        276.69        37.68 o
   5   2   7        104.31        143.02        25.62 o
   6   2   7         19.42         30.68         4.05 o
   7   2   7         35.36         48.14         4.45 o
   0   3   7          0.06          2.45         6.45 o
   1   3   7         78.88         89.35         4.16 o
   2   3   7          1.31          7.87         3.68 o
   3   3   7        982.04       1045.17        49.68 o
   4   3   7        100.54        231.25        51.79 o
   5   3   7        266.00        229.43         4.97 o
   6   3   7         92.40         78.02         4.25 o
   7   3   7          5.49         12.45         4.38 o
   1   4   7         22.55         25.05         3.90 o
   2   4   7          1.49          7.05         3.73 o
   3   4   7       1046.99        957.05        29.53 o
   4   4   7        307.57        300.09        10.35 o
   5   4   7          6.31         29.51        10.24 o
   6   4   7         68.82         69.27         6.19 o
   7   4   7         13.03         14.98         4.23 o
   0   5   7        765.11        612.44        30.02 o
   1   5   7        243.61        237.76         5.42 o
   2   5   7        117.69        131.69         4.62 o
   3   5   7         71.34        118.61        24.72 o
   4   5   7          8.01        155.28        48.79 o
   5   5   7         70.22         75.60         4.37 o
   6   5   7         22.44         23.20         4.01 o
   7   5   7         25.42         13.76         4.24 o
   1   6   7        162.89        193.82         5.12 o
   2   6   7        155.78        185.24         5.08 o
   3   6   7        118.74        119.47         5.10 o
   4   6   7        379.38        404.72        18.08 o
   5   6   7        176.10        182.08         5.69 o
   6   6   7         82.70         84.65         4.48 o
   7   6   7          9.74          8.85         4.49 o
   0   7   7        695.41        692.49        40.23 o
   1   7   7        834.80        816.91        12.51 o
   2   7   7        438.81        462.84        17.90 o
   3   7   7         10.26         75.72        21.55 o
   4   7   7       1266.03       1316.15        49.92 o
   5   7   7        307.98        308.55        16.07 o
   6   7   7        134.85        146.13         5.94 o
   7   7   7        179.45        172.40         5.01 o
   1   8   7        374.67        326.13        10.29 o
   2   8   7        187.99        172.54         5.63 o
   3   8   7       1193.31       1187.86        21.41 o
   4   8   7         39.86         66.78         9.87 o
   5   8   7         36.29        126.53        33.78 o
   6   8   7          0.05         46.68        16.31 o
   7   8   7         15.95         76.70        18.70 o
   0   9   7          2.10          6.24         4.80 o
   1   9   7          0.94          4.55         3.81 o
   2   9   7         18.40         20.55         4.76 o
   3   9   7        224.57        257.98         8.28 o
   4   9   7        789.95        752.45        26.37 o
   5   9   7          1.06          7.54         4.37 o
   6   9   7         50.07         54.78         4.11 o
   7   9   7          0.51          5.08         4.30 o
   1  10   7         54.45         53.99         4.05 o
   2  10   7         15.29         11.39         4.47 o
   3  10   7        183.12        167.55         8.09 o
   4  10   7        289.12        270.08         8.08 o
   5  10   7          1.29          1.99         4.02 o
   6  10   7        203.74        220.53         7.72 o
   7  10   7         15.80         18.87         4.68 o
   0  11   7        688.13        772.10        12.66 o
   1  11   7         77.28         77.55         4.28 o
   2  11   7        153.93        154.42         5.08 o
   3  11   7         58.47         45.71         4.62 o
   4  11   7         15.63         17.99         4.32 o
   5  11   7         34.38         41.83         4.26 o
   6  11   7          7.64         72.13        25.07 o
   7  11   7         15.15         12.30         4.60 o
   1  12   7        806.07        737.25        16.42 o
   2  12   7        308.94        297.10         8.37 o
   3  12   7          1.70         -1.39         4.60 o
   4  12   7        242.48        244.20        11.07 o
   5  12   7        150.96        146.84         4.88 o
   6  12   7         69.04         73.87         4.31 o
   7  12   7          7.61        160.77        55.37 o
   0  13   7       1291.54       1251.08        28.26 o
   1  13   7        107.99        104.53         9.00 o
   2  13   7        372.34        331.82        14.20 o
   3  13   7        697.34        707.86        28.61 o
   4  13   7         73.64         79.26         4.77 o
   5  13   7        174.96        184.54         5.14 o
   6  13   7          2.57          8.40         4.24 o
   7  13   7        346.12        333.46        10.08 o
   1  14   7        415.41        412.26         9.49 o
   2  14   7       1234.84       1150.73        30.30 o
   3  14   7        522.71        520.73        20.33 o
   4  14   7          2.63          9.20         4.44 o
   5  14   7         31.65         38.34         4.20 o
   6  14   7          2.35          2.20         4.35 o
   7  14   7         32.72        149.29        45.40 o
   0  15   7       1182.05       1105.03        37.40 o
   1  15   7          1.23          0.53         4.08 o
   2  15   7        668.05        645.29        24.63 o
   3  15   7         86.00         86.16         4.75 o
   4  15   7         38.39         38.53         4.43 o
   5  15   7         21.03         27.39         4.83 o
   6  15   7         54.76         54.34         4.50 o
   7  15   7        251.11        234.14        11.15 o
   1  16   7        395.67        417.50        26.63 o
   2  16   7        401.11        384.30        11.56 o
   3  16   7        131.18        132.97         7.05 o
   4  16   7        496.32        456.06        14.39 o
   5  16   7         72.36         75.28         5.62 o
   6  16   7         66.68         69.30         4.56 o
   0  17   7        604.48        582.04        11.70 o
   1  17   7        266.18        272.26         7.61 o
   2  17   7         19.39         25.36         4.51 o
   3  17   7        188.66        182.53         6.68 o
   4  17   7          2.99          1.96         4.29 o
   5  17   7         84.85         88.54         5.05 o
   6  17   7          8.13         20.65         6.32 o
   1  18   7          0.06          0.64         3.93 o
   2  18   7          2.40          3.58         4.46 o
   3  18   7        151.38        183.21        13.24 o
   4  18   7         47.51         46.40         4.66 o
   5  18   7          0.56          4.92         4.23 o
   6  18   7         71.05         71.67         5.22 o
   0  19   7         46.99         51.47         5.14 o
   1  19   7        255.61        295.51         9.19 o
   2  19   7         52.84         47.12         4.70 o
   3  19   7        843.19        802.95        22.08 o
   4  19   7        322.90        334.54        18.58 o
   5  19   7         81.99         70.96         4.31 o
   6  19   7         48.97         45.87         4.44 o
   1  20   7         60.94         63.31         4.22 o
   2  20   7          1.83          2.81         4.10 o
   3  20   7        400.57        425.28        15.68 o
   4  20   7          4.67         59.25        20.56 o
   5  20   7          1.30         12.32         4.15 o
   6  20   7          0.14         -0.05         4.33 o
   0  21   7        147.73        150.25         8.18 o
   1  21   7        211.25        214.20         9.80 o
   2  21   7        306.49        298.37        10.90 o
   3  21   7         38.28         32.99         4.29 o
   4  21   7        391.02        389.39        14.84 o
   5  21   7          1.79          8.28         4.41 o
   6  21   7        105.60        101.61         6.09 o
   1  22   7         59.75         56.20         4.02 o
   2  22   7        121.98        100.87         4.19 o
   3  22   7         57.13         61.37         4.67 o
   4  22   7        230.15        236.26        10.22 o
   5  22   7         15.19         16.41         4.64 o
   0  23   7         73.39         89.53         5.52 o
   1  23   7        310.43        307.76         8.51 o
   2  23   7        103.11         92.89         4.09 o
   3  23   7        265.03        244.84         9.67 o
   4  23   7          1.99          4.44         4.56 o
   5  23   7          0.73          5.38         4.53 o
   1  24   7          7.09          6.76         3.86 o
   2  24   7         12.52         17.96         4.03 o
   3  24   7         14.55         18.94         4.26 o
   4  24   7         15.43         22.82         4.77 o
   5  24   7          3.13          8.47         4.71 o
   0  25   7         12.50          8.37         5.34 o
   1  25   7         22.36         11.86         4.03 o
   2  25   7          1.19          0.77         3.82 o
   3  25   7         52.14         42.66         4.11 o
   4  25   7         22.38         16.46         4.70 o
   1  26   7         80.80         82.45         4.37 o
   2  26   7          0.70          1.42         4.08 o
   3  26   7         44.01         35.26         4.10 o
   4  26   7          7.51          7.22         4.64 o
   0  27   7          6.16         13.98         6.42 o
   1  27   7         12.46          8.51         4.22 o
   2  27   7        256.01        252.14        12.82 o
   3  27   7        231.38        256.39        10.87 o
   4  27   7        138.70        118.32         7.67 o
   1  28   7        109.32         94.20         4.73 o
   2  28   7          0.88          5.37         3.97 o
   3  28   7         20.10         19.49         4.11 o
   0  29   7         43.33         38.77         6.04 o
   1  29   7         92.31         81.03         4.56 o
   2  29   7          9.39         10.56         4.10 o
   3  29   7          6.23         11.65         4.10 o
   1  30   7          0.14          4.26         4.35 o
   2  30   7          8.13          5.06         4.10 o
   0  31   7         31.65         38.86         6.55 o
   1  31   7        116.78        116.59         5.41 o
   0   0   8        382.28        481.88        14.23 o
   1   0   8        826.78        803.69        19.04 o
   2   0   8          0.33          6.50         5.26 o
   3   0   8        360.12        362.27         7.98 o
   4   0   8        134.26        287.04        30.39 o
   5   0   8         25.92         22.74         6.34 o
   6   0   8        162.35        188.23        15.59 o
   7   0   8         40.00         57.08         6.59 o
   1   1   8        415.96        443.14         9.82 o
   2   1   8         40.31         49.79         3.79 o
   3   1   8        143.34        174.24        23.50 o
   4   1   8        187.98        225.53        15.13 o
   5   1   8         29.70         37.15         4.74 o
   6   1   8        108.45        192.04        36.68 o
   7   1   8          0.28          6.29         4.83 o
   0   2   8         59.64         60.57         6.96 o
   1   2   8         10.31         25.57         6.26 o
   2   2   8          1.27         10.25         3.65 o
   3   2   8         35.29        101.48        19.86 o
   4   2   8          2.48        147.90        44.06 o
   5   2   8          5.58        267.47        93.01 o
   6   2   8        200.38        214.46        10.05 o
   7   2   8          6.15         39.70        13.29 o
   1   3   8          0.60          5.02         3.64 o
   2   3   8         61.28         77.32         7.25 o
   3   3   8        131.64        156.68         6.06 o
   4   3   8        521.09        537.54        12.19 o
   5   3   8        574.48        541.20        14.75 o
   6   3   8         27.33        107.58        31.19 o
   7   3   8        112.25        128.46         5.24 o
   0   4   8       1395.19       1377.33        39.85 o
   1   4   8          7.95         16.12         3.97 o
   2   4   8        241.09        252.76         5.11 o
   3   4   8        120.33        143.29         6.55 o
   4   4   8        542.66        500.79        12.55 o
   5   4   8         34.76        283.76        76.98 o
   6   4   8        112.27        181.24        26.37 o
   7   4   8         29.87         65.22        14.36 o
   1   5   8        819.28        793.28         7.13 o
   2   5   8         24.22        130.04        33.73 o
   3   5   8         32.96         42.36         4.37 o
   4   5   8         36.24         79.57        19.56 o
   5   5   8        218.93        220.52        10.05 o
   6   5   8        274.97        270.74         6.89 o
   7   5   8        108.68        101.90         5.15 o
   0   6   8        106.18         99.84         8.46 o
   1   6   8          0.46          9.94         4.44 o
   2   6   8          0.45          4.13         4.46 o
   3   6   8         51.36        107.72        24.63 o
   4   6   8        336.94        312.64        10.83 o
   5   6   8        113.78        177.63        24.46 o
   6   6   8          0.20         99.92        42.84 o
   7   6   8         23.80         36.58         6.05 o
   1   7   8        293.64        297.11         7.67 o
   2   7   8         59.32         76.78        11.66 o
   3   7   8        345.28        310.39         8.16 o
   4   7   8         47.92        174.85        51.70 o
   5   7   8        324.90        298.19        11.54 o
   6   7   8         14.41         47.70        14.04 o
   7   7   8          0.16         20.00         7.72 o
   0   8   8          0.60         11.85         5.76 o
   1   8   8         59.64         49.82         4.67 o
   2   8   8        873.52        822.89        15.10 o
   3   8   8          0.28         10.65         5.16 o
   4   8   8        622.80        593.05        16.70 o
   5   8   8         40.04        141.99        40.65 o
   6   8   8         87.36         79.65         5.35 o
   7   8   8         78.47         77.96         5.07 o
   1   9   8         18.63         19.63         4.52 o
   2   9   8         90.47        103.82         5.31 o
   3   9   8        325.84        348.19        11.61 o
   4   9   8        525.55        614.79        50.05 o
   5   9   8        105.76        105.70         5.34 o
   6   9   8        134.32        132.55         7.78 o
   0  10   8       1194.54       1186.70        70.23 o
   1  10   8         68.12         60.32         4.69 o
   2  10   8         58.24         52.45         9.35 o
   3  10   8        264.65        297.85         6.62 o
   4  10   8          0.60          4.75         4.46 o
   5  10   8         10.66         25.66         7.94 o
   6  10   8        106.04        134.45         5.67 o
   1  11   8          5.71          3.40         4.47 o
   2  11   8        258.70        267.75        34.81 o
   3  11   8        940.20        963.26        29.91 o
   4  11   8         27.08         37.33         5.37 o
   5  11   8         11.07          9.32         4.22 o
   6  11   8         20.11         25.25         5.66 o
   0  12   8       1095.68       1106.90        23.72 o
   1  12   8        694.20        640.29        12.93 o
   2  12   8        304.01        296.72        36.19 o
   3  12   8          3.79          6.51         4.75 o
   4  12   8        337.46        307.21        12.70 o
   5  12   8         23.51         53.31        10.90 o
   6  12   8         27.85         32.85         5.54 o
   1  13   8        236.35        230.21         5.27 o
   2  13   8        308.74        301.78         9.32 o
   3  13   8         82.64         75.96         4.97 o
   4  13   8          0.48          5.75         5.12 o
   5  13   8        136.73        118.83         5.40 o
   6  13   8         59.59         61.87         5.62 o
   0  14   8        913.96        920.33        24.04 o
   1  14   8        136.17        125.78         4.67 o
   2  14   8        259.01        264.03        11.89 o
   3  14   8        135.79        119.15         5.67 o
   4  14   8         47.65         49.08         5.33 o
   5  14   8        112.94        110.90         5.87 o
   6  14   8         24.57         77.84        17.82 o
   1  15   8         32.14         32.42         3.87 o
   2  15   8        247.50        275.20         8.28 o
   3  15   8        123.49        134.98         5.11 o
   4  15   8         20.66         29.37         4.60 o
   5  15   8         10.53         16.91         5.26 o
   6  15   8        126.25        138.03         6.35 o
   0  16   8        124.98        126.28         5.95 o
   1  16   8        228.69        236.49         6.31 o
   2  16   8          9.04         10.78         4.53 o
   3  16   8          1.49         26.08         8.86 o
   4  16   8         18.69         24.38         4.73 o
   5  16   8          3.95          6.73         5.53 o
   6  16   8         19.98         16.84         5.56 o
   1  17   8          5.91          5.04         3.72 o
   2  17   8        366.77        354.47        10.93 o
   3  17   8        219.75        207.84         5.31 o
   4  17   8        151.56        160.50         9.21 o
   5  17   8         18.30         20.16         5.23 o
   0  18   8        489.62        446.44        15.96 o
   1  18   8         12.97         16.55         3.87 o
   2  18   8         89.38         85.95         5.03 o
   3  18   8        331.51        298.50        10.82 o
   4  18   8         23.56         17.49         4.76 o
   5  18   8         11.65         17.93         4.94 o
   1  19   8          3.86          8.01         3.81 o
   2  19   8          9.92         13.73         4.88 o
   3  19   8         31.83         34.48         4.79 o
   4  19   8         95.28        108.77         5.65 o
   5  19   8         25.79         26.88         5.06 o
   0  20   8          6.95         16.17         5.15 o
   1  20   8         25.51         26.23         3.94 o
   2  20   8        126.94        118.29         4.81 o
   3  20   8         11.09         11.68         4.45 o
   4  20   8         20.55         31.39         5.96 o
   5  20   8          9.33         13.32         4.98 o
   1  21   8        324.85        309.67        22.21 o
   2  21   8        132.34        132.59         8.27 o
   3  21   8         87.19         77.70         5.05 o
   4  21   8        131.91        103.14         7.81 o
   5  21   8         86.85         84.90         5.39 o
   0  22   8          4.01          6.87         4.67 o
   1  22   8          3.27         -0.75         3.79 o
   2  22   8         46.78         45.64         4.34 o
   3  22   8          0.04          3.55         4.44 o
   4  22   8        205.18        186.99        11.13 o
   1  23   8        198.91        216.49        17.12 o
   2  23   8         57.49         57.99         4.19 o
   3  23   8         80.15         53.93         4.93 o
   4  23   8         34.74         37.29         4.92 o
   0  24   8         42.95         44.72         6.21 o
   1  24   8          6.85         50.55        18.44 o
   2  24   8          0.37          2.42         4.10 o
   3  24   8          4.13         10.09         4.32 o
   4  24   8         28.72         26.42         4.84 o
   1  25   8          7.71          5.82         3.94 o
   2  25   8         41.35         37.45         4.34 o
   3  25   8         34.39         31.02         4.55 o
   0  26   8          1.00          3.98         6.21 o
   1  26   8         20.46         24.53         4.27 o
   2  26   8         11.74         12.97         4.39 o
   3  26   8         49.52         40.71         4.43 o
   1  27   8         63.09         48.95         4.56 o
   2  27   8          0.40          7.12         4.32 o
   0  28   8         21.88         10.23         6.84 o
   1  28   8        117.36         90.89         8.15 o
   2  28   8        109.53         95.43         5.18 o
   1  29   8         85.39         80.56         6.62 o
   1   0   9         79.62         86.11         6.42 o
   2   0   9         55.70        287.04       100.67 o
   3   0   9         16.35         28.02         6.19 o
   4   0   9         31.29         34.43         6.58 o
   5   0   9         12.10         32.26        13.14 o
   6   0   9        317.93        334.93         9.27 o
   0   1   9        114.75        144.40         7.95 o
   1   1   9         35.23         75.21        16.10 o
   2   1   9        510.10        519.04         5.76 o
   3   1   9          0.74          9.29         4.35 o
   4   1   9         51.18         55.95         4.74 o
   5   1   9        105.28        102.33         6.55 o
   6   1   9         12.99        178.55        57.00 o
   1   2   9        319.95        329.94        12.50 o
   2   2   9         31.12         84.15        17.99 o
   3   2   9          7.80         12.41         4.26 o
   4   2   9          5.41        171.07        51.10 o
   5   2   9         65.20         65.15         7.33 o
   6   2   9         89.15         67.30         5.34 o
   0   3   9          8.75         26.02         7.44 o
   1   3   9        200.28        228.05        14.88 o
   2   3   9        165.74        137.74         4.97 o
   3   3   9          0.46          6.39         4.40 o
   4   3   9        442.52        423.12        10.77 o
   5   3   9         13.19         19.76         4.77 o
   6   3   9          3.05         23.43         8.21 o
   1   4   9        180.77        210.55        16.87 o
   2   4   9        178.80        192.36        10.12 o
   3   4   9         29.63         61.41        13.09 o
   4   4   9        201.06        267.93        58.08 o
   5   4   9          5.80         28.19         6.77 o
   6   4   9         21.34         13.27         5.45 o
   0   5   9        589.50        567.28         9.47 o
   1   5   9        200.32        214.01         7.74 o
   2   5   9        163.59        201.45        19.47 o
   3   5   9        315.19        305.12         6.77 o
   4   5   9          4.47         61.88        21.51 o
   5   5   9        112.74        118.97        15.21 o
   6   5   9          7.29         13.30         5.29 o
   1   6   9          0.00         49.93        18.08 o
   2   6   9        216.56        255.54         6.38 o
   3   6   9         41.95        160.27        44.13 o
   4   6   9          0.04        108.63        44.53 o
   5   6   9        152.77        151.56         9.10 o
   6   6   9         17.84         12.75         5.22 o
   0   7   9        287.62        266.56         8.96 o
   1   7   9          4.62          7.64         4.04 o
   2   7   9        747.71        764.98        12.81 o
   3   7   9          7.50         16.01         4.78 o
   4   7   9        290.86        267.57         5.81 o
   5   7   9          7.62         46.85        18.56 o
   6   7   9          0.00         13.89         5.42 o
   1   8   9          0.44          2.23         4.23 o
   2   8   9        359.16        444.71        45.56 o
   3   8   9          1.05          6.19         4.59 o
   4   8   9         90.63        151.90        30.50 o
   5   8   9          0.00          9.94         4.86 o
   6   8   9         38.87         42.83         5.37 o
   0   9   9        334.87        344.77        18.81 o
   1   9   9        140.01        146.26         5.28 o
   2   9   9          2.21          8.30         5.07 o
   3   9   9        533.03        440.55        32.48 o
   4   9   9          0.12         16.62         7.30 o
   5   9   9         34.01         20.64         5.14 o
   6   9   9        139.97        130.70         8.84 o
   1  10   9          0.50          4.18         4.55 o
   2  10   9        125.99        122.26         5.82 o
   3  10   9        184.91        174.07        16.10 o
   4  10   9         34.95         28.95         5.10 o
   5  10   9         26.24         27.96         5.05 o
   6  10   9         28.57         56.44        13.55 o
   0  11   9         21.04         26.35         5.94 o
   1  11   9          4.67         13.63         4.91 o
   2  11   9        496.21        486.58        13.35 o
   3  11   9         52.29         41.14         7.65 o
   4  11   9          9.77          6.87         5.04 o
   5  11   9         27.43         33.42         5.06 o
   1  12   9         33.93         34.57         4.77 o
   2  12   9          2.26          9.52         4.99 o
   3  12   9         43.79         50.37         5.62 o
   4  12   9          4.17          7.74         5.27 o
   5  12   9         20.10         22.86         5.60 o
   0  13   9        212.42        226.41         9.13 o
   1  13   9         83.59         79.81         4.77 o
   2  13   9         14.40         19.35         5.03 o
   3  13   9         37.84         38.38         5.39 o
   4  13   9         49.64         54.99         5.27 o
   5  13   9          7.37         11.25         5.51 o
   1  14   9        144.83        140.85         5.01 o
   2  14   9        275.53        285.04         9.50 o
   3  14   9          3.06          1.58         5.31 o
   4  14   9          6.16         10.86         5.43 o
   5  14   9         44.81         47.56         6.12 o
   0  15   9        177.28        173.16        11.08 o
   1  15   9        462.37        413.50        10.06 o
   2  15   9         16.86         16.98         5.20 o
   3  15   9        220.66        218.64         7.50 o
   4  15   9          1.18          5.70         5.14 o
   5  15   9          5.02          6.16         5.49 o
   1  16   9         70.69         60.54         4.46 o
   2  16   9          3.38        135.04        54.50 o
   3  16   9        105.23         93.34         5.70 o
   4  16   9          7.76          8.15         5.22 o
   5  16   9          8.38         14.73         5.78 o
   0  17   9         43.53         36.59         5.86 o
   1  17   9        136.71        124.58         4.50 o
   2  17   9        554.48        540.71        45.08 o
   3  17   9         17.18         22.88         5.14 o
   4  17   9          6.53         11.44         5.45 o
   1  18   9          1.37          1.53         4.25 o
   2  18   9         87.43         83.73         9.91 o
   3  18   9         72.54         79.17         7.25 o
   4  18   9          3.45          9.63         5.37 o
   0  19   9        393.13        387.77        18.65 o
   1  19   9         35.46         30.81         4.23 o
   2  19   9         49.58         60.87        10.77 o
   3  19   9        461.23        388.61        15.35 o
   4  19   9         11.89         21.95         8.21 o
   1  20   9        104.08         99.44         4.66 o
   2  20   9        174.02        159.93        14.86 o
   3  20   9          7.56          7.09         4.89 o
   4  20   9         93.47        104.32         6.65 o
   0  21   9         19.89         28.15         5.82 o
   1  21   9         52.45         54.26         4.39 o
   2  21   9        230.90        195.46        11.51 o
   3  21   9         18.98         22.34         5.20 o
   1  22   9          4.52          3.02         4.09 o
   2  22   9         29.81         83.76        20.01 o
   3  22   9         25.85         47.74        10.72 o
   0  23   9        333.07        309.38        19.62 o
   1  23   9          0.04          6.54         4.23 o
   2  23   9         48.53         42.04         4.31 o
   3  23   9        380.25        319.81        19.04 o
   1  24   9        103.74        102.33         5.02 o
   2  24   9         20.60         22.96         4.29 o
   0  25   9          3.67          8.26         6.80 o
   1  25   9          7.72          9.42         4.43 o
   0   0  10       2371.94       2163.54        24.53 o
   1   0  10         14.57         54.28        17.73 o
   2   0  10        134.62        308.28        91.45 o
   3   0  10         18.14         31.02         7.41 o
   4   0  10          5.36         11.05         6.83 o
   5   0  10          0.01         15.71         7.52 o
   1   1  10         66.02         83.54         4.79 o
   2   1  10        396.52        412.06        11.19 o
   3   1  10         16.37         20.20         4.81 o
   4   1  10          0.59         12.98         4.82 o
   5   1  10         23.49         41.69         5.66 o
   0   2  10        506.71        487.05        15.66 o
   1   2  10          0.90         29.53        10.71 o
   2   2  10          9.26        179.54        58.39 o
   3   2  10          7.37          9.46         4.62 o
   4   2  10         36.12         50.79         5.09 o
   5   2  10         54.22         86.04        16.41 o
   1   3  10         83.72        105.83        11.14 o
   2   3  10        186.22        177.54         5.45 o
   3   3  10          8.54         14.99         5.03 o
   4   3  10         22.00         35.18         6.92 o
   5   3  10        173.08        143.72         6.67 o
   0   4  10         14.39         14.44         6.16 o
   1   4  10        358.30        376.10         9.92 o
   2   4  10         80.02        123.41        15.62 o
   3   4  10          0.00          6.48         5.42 o
   4   4  10         31.15         38.33         6.66 o
   5   4  10          7.03         61.07        19.18 o
   1   5  10          5.53        173.63        53.17 o
   2   5  10         79.36        154.17        22.48 o
   3   5  10         52.04         55.53         5.51 o
   4   5  10         42.39         57.28         5.10 o
   5   5  10         20.44         30.06         6.08 o
   0   6  10        178.41        185.16         7.19 o
   1   6  10         21.04         31.08         4.55 o
   2   6  10        338.50        348.16        10.21 o
   3   6  10         23.37         36.94         5.15 o
   4   6  10        100.90         94.78         5.07 o
   5   6  10         60.86         84.80        16.19 o
   1   7  10        396.86        394.89         6.85 o
   2   7  10         23.39        127.48        37.35 o
   3   7  10         51.88         59.76         5.36 o
   4   7  10         25.07         49.52         7.05 o
   5   7  10        223.50        173.45        12.69 o
   0   8  10        160.90        163.45         6.90 o
   1   8  10        145.13        260.83        48.42 o
   2   8  10         29.81         30.00         5.09 o
   3   8  10         51.94         56.12         6.35 o
   4   8  10         66.31         65.98         5.64 o
   5   8  10          3.90         70.42        29.96 o
   1   9  10          3.10         32.46        11.29 o
   2   9  10        110.62        108.62         5.54 o
   3   9  10         85.47        105.31         5.32 o
   4   9  10         57.16         48.68         5.80 o
   0  10  10         77.19         82.04         7.26 o
   1  10  10          2.11          7.93         5.65 o
   2  10  10          0.11         37.19        12.63 o
   3  10  10        134.03        150.71         7.15 o
   4  10  10         19.70         22.19         5.31 o
   1  11  10         18.46         21.07         4.70 o
   2  11  10        140.39        138.63         6.03 o
   3  11  10          3.62         34.11        11.50 o
   4  11  10         26.13         15.97         5.44 o
   0  12  10        166.11        161.32         7.39 o
   1  12  10         81.61         89.64         4.95 o
   2  12  10        302.59        303.88        10.84 o
   3  12  10         97.76         94.07         5.53 o
   4  12  10         41.59         52.89         8.25 o
   1  13  10         14.75         19.50         4.51 o
   2  13  10         25.03         35.09         5.62 o
   3  13  10         46.79         49.41         5.52 o
   4  13  10        107.92         89.02         9.46 o
   0  14  10          0.01          2.23         6.37 o
   1  14  10        237.01        266.91         7.96 o
   2  14  10         82.32         78.03         5.74 o
   3  14  10          1.74          2.54         5.37 o
   4  14  10          1.16         12.18         5.70 o
   1  15  10          0.50         -0.59         4.48 o
   2  15  10         10.95         18.53         5.86 o
   3  15  10         15.05         18.62         5.43 o
   0  16  10         30.79         31.39         6.79 o
   1  16  10         16.48         24.18         4.63 o
   2  16  10         24.97         34.08         5.61 o
   3  16  10        190.43        166.44        17.15 o
   1  17  10         28.99         28.01         4.60 o
   2  17  10         66.35         70.06         5.09 o
   3  17  10          7.57         14.55         5.55 o
   0  18  10         19.80         24.21         7.16 o
   1  18  10         23.76         27.87         4.83 o
   2  18  10         21.19         13.24         4.65 o
   3  18  10         55.64         45.94         5.60 o
   1  19  10          5.02          3.25         4.70 o
   2  19  10         99.39        111.53         7.31 o
   0  20  10         29.39         31.35         7.22 o
   1  20  10        124.42        102.02         5.17 o
   2  20  10        103.48        101.01         5.11 o
   1  21  10        147.63        140.51         6.97 o
   1   0  11        149.09        201.25        19.05 o
   2   0  11         53.70        128.26        33.33 o
   3   0  11        135.05        134.03         9.12 o
   0   1  11         51.22         52.44         6.17 o
   1   1  11        138.32        164.31        17.02 o
   2   1  11        146.69        147.06         5.72 o
   3   1  11          2.21         51.29        18.01 o
   1   2  11        284.76        340.03        24.68 o
   2   2  11          0.00         35.06        12.16 o
   3   2  11         78.22         69.42         5.50 o
   0   3  11         79.46         94.25         6.45 o
   1   3  11        249.36        295.29        23.85 o
   2   3  11          1.38          9.50         4.86 o
   3   3  11          8.65         21.25         8.98 o
   1   4  11         94.72        162.15        25.98 o
   2   4  11         14.78         22.75         5.35 o
   3   4  11         46.05         42.47         5.77 o
   0   5  11        192.68        178.28         6.93 o
   1   5  11        360.71        341.05         7.72 o
   2   5  11          0.10          5.51         5.63 o
   3   5  11         14.46         20.93         5.83 o
   1   6  11         71.07        206.14        44.20 o
   2   6  11         72.22         80.06         6.10 o
   3   6  11         48.15         48.70         5.80 o
   0   7  11         98.55         74.90         6.14 o
   1   7  11        266.77        259.45         6.28 o
   2   7  11        278.34        279.80         9.24 o
   3   7  11         89.80         89.14         6.08 o
   1   8  11         23.09        108.05        28.60 o
   2   8  11         14.83        124.15        39.75 o
   3   8  11          2.60         24.08         7.83 o
   0   9  11         19.49         22.96         5.90 o
   1   9  11         59.66         55.66         5.11 o
   2   9  11        126.83        128.34         5.96 o
   3   9  11          0.01         23.74         7.67 o
   1  10  11        183.02        171.52         6.81 o
   2  10  11         58.52         83.44        11.63 o
   3  10  11         86.47         78.07         5.76 o
   0  11  11         25.08         31.31         6.42 o
   1  11  11        202.01        210.29        14.13 o
   2  11  11        107.34        101.51         5.75 o
   1  12  11         11.82         47.67        13.51 o
   2  12  11         36.15         38.56         5.44 o
   0  13  11          7.35          3.78         6.31 o
   1  13  11          6.80         14.51         5.11 o
   2  13  11          4.94          9.86         5.33 o
   1  14  11         71.15         62.55         5.34 o
   0  15  11          9.46          9.14         7.34 o
   1  15  11         38.33         36.18         5.36 o
   0   0  12         73.13         78.40         9.28 o
                                                
